# Supplementary material for: Genome-wide screening and functional analysis identify a large number of long noncoding RNAs involved in the sexual reproduction of rice
Source: Genome Biol. 2014 Dec 3;15(12):512. doi: 10.1186/s13059-014-0512-1 (PMC4253996; doi:10.1186/s13059-014-0512-1)
Supplement: Additional file 1: Table S1. — RNA-seq datasets. [file 13059_2014_512_MOESM1_ESM.xlsx]

## Sheet: Additional file 1 Table S1
Samples	Total reads	Strand information	Platform	Read lengths	Reference	SRA Accession No.	Whether sequenced in this study
Shoots14DAG*	69203350	Strand-specific	HiSeq2000	100PE	N.A.	N.A.	Yes
Anthers*	104353364	Strand-specific	HiSeq2000	100PE	N.A.	N.A.	Yes
Pistils*	103270300	Strand-specific	HiSeq2000	100PE	N.A.	N.A.	Yes
Seeds5DAP*	112416062	Strand-specific	HiSeq2000	100PE	N.A.	N.A.	Yes
Seedlings14DAGRepeat1	55947164	Strand-specific	GAIIx	60PE	N.A.	ERX014993	No
Seedlings14DAGRepeat2	79062384	Strand-specific	GAIIx	60PE	N.A.	ERX014986	No
Seedlings14DAGSaltStress	114124328	Strand-specific	GAIIx	60PE	N.A.	ERX014995	No
Seedlings14DAGColdStress	109890108	Strand-specific	GAIIx	60PE	N.A.	ERX014996	No
Seedlings14DAGDroughtStress	123843900	Strand-specific	GAIIx	60PE	N.A.	ERX014989	No
Shoots14DAG	64226640	Non-strand-specific	GAII	36SE	Massive parallel sequencing of mRNA in identification of unannotated salinity stress-inducible transcripts in rice (Oryza sativa L.)	DRX000193	No
ShootsSalinityStress1h	55679052	Non-strand-specific	GAII	36SE	Massive parallel sequencing of mRNA in identification of unannotated salinity stress-inducible transcripts in rice (Oryza sativa L.)	DRX000194	No
Roots	40514926	Non-strand-specific	GAII	36SE	Massive parallel sequencing of mRNA in identification of unannotated salinity stress-inducible transcripts in rice (Oryza sativa L.)	DRX000191	No
RootsSalinityStress1h	67473819	Non-strand-specific	GAII	36SE	Massive parallel sequencing of mRNA in identification of unannotated salinity stress-inducible transcripts in rice (Oryza sativa L.)	DRX000192	No
RootsPStarvation0d	26588116	Non-strand-specific	GAIIx	51SE	mRNA-Seq Reveals a Comprehensive Transcriptome Profile of Rice under Phosphate Stress	DRX000464	No
RootsPStarvation1d	18456442	Non-strand-specific	GAIIx	51SE	mRNA-Seq Reveals a Comprehensive Transcriptome Profile of Rice under Phosphate Stress	DRX000459	No
RootsPStarvation5d	52848445	Non-strand-specific	GAIIx	51SE	mRNA-Seq Reveals a Comprehensive Transcriptome Profile of Rice under Phosphate Stress	DRX000460	No
RootsPStarvation10d	8602054	Non-strand-specific	GAIIx	51SE	mRNA-Seq Reveals a Comprehensive Transcriptome Profile of Rice under Phosphate Stress	DRX000469	No
RootsPStavation10dRecover1d	9965139	Non-strand-specific	GAIIx	51SE	mRNA-Seq Reveals a Comprehensive Transcriptome Profile of Rice under Phosphate Stress	DRX000473	No
RootsPSufficient1d	22883344	Non-strand-specific	GAIIx	51SE	mRNA-Seq Reveals a Comprehensive Transcriptome Profile of Rice under Phosphate Stress	DRX000465	No
RootsPSufficient5d	22354251	Non-strand-specific	GAIIx	51SE	mRNA-Seq Reveals a Comprehensive Transcriptome Profile of Rice under Phosphate Stress	DRX000466	No
RootsPSufficient10d	13733487	Non-strand-specific	GAIIx	51SE	mRNA-Seq Reveals a Comprehensive Transcriptome Profile of Rice under Phosphate Stress	DRX000470	No
RootsPSufficient10dRecover1d	20187655	Non-strand-specific	GAIIx	51SE	mRNA-Seq Reveals a Comprehensive Transcriptome Profile of Rice under Phosphate Stress	DRX000474	No
ShootsPStarvation0d	18416024	Non-strand-specific	GAIIx	51SE	mRNA-Seq Reveals a Comprehensive Transcriptome Profile of Rice under Phosphate Stress	DRX000461	No
ShootsPStarvation1d	19123154	Non-strand-specific	GAIIx	51SE	mRNA-Seq Reveals a Comprehensive Transcriptome Profile of Rice under Phosphate Stress	DRX000462	No
ShootsPStarvation5d	19472246	Non-strand-specific	GAIIx	51SE	mRNA-Seq Reveals a Comprehensive Transcriptome Profile of Rice under Phosphate Stress	DRX000463	No
ShootsPStarvation10d	9790312	Non-strand-specific	GAIIx	51SE	mRNA-Seq Reveals a Comprehensive Transcriptome Profile of Rice under Phosphate Stress	DRX000471	No
ShootsPSufficient1d	20382618	Non-strand-specific	GAIIx	51SE	mRNA-Seq Reveals a Comprehensive Transcriptome Profile of Rice under Phosphate Stress	DRX000467	No
ShootsPSufficient5d	22430917	Non-strand-specific	GAIIx	51SE	mRNA-Seq Reveals a Comprehensive Transcriptome Profile of Rice under Phosphate Stress	DRX000468	No
ShootsPSufficient10d	10774366	Non-strand-specific	GAIIx	51SE	mRNA-Seq Reveals a Comprehensive Transcriptome Profile of Rice under Phosphate Stress	DRX000472	No
Leaves20DAGRepeat1	31759510	Non-strand-specific	GAIIx	35SE	Comparative transcriptomics of three Poaceae species reveals patterns of gene expression evolution	SRX100757	No
Leaves20DAGRepeat2	24267915	Non-strand-specific	GAIIx	40SE	Comparative transcriptomics of three Poaceae species reveals patterns of gene expression evolution	SRX100741	No
Anthers	28311530	Non-strand-specific	GAIIx	35SE	Comparative transcriptomics of three Poaceae species reveals patterns of gene expression evolution	SRX100746	No
EarlyInflorescences	29407820	Non-strand-specific	GAIIx	35SE	Comparative transcriptomics of three Poaceae species reveals patterns of gene expression evolution	SRX100745	No
Embryos25DAP	21462034	Non-strand-specific	GAIIx	35SE	Comparative transcriptomics of three Poaceae species reveals patterns of gene expression evolution	SRX100753	No
EmergingInflorescences	23807447	Non-strand-specific	GAIIx	40SE	Comparative transcriptomics of three Poaceae species reveals patterns of gene expression evolution	SRX100743	No
Endosperms25DAPRepeat1	24434383	Non-strand-specific	GAIIx	35SE	Comparative transcriptomics of three Poaceae species reveals patterns of gene expression evolution	SRX100754	No
Endosperms25DAPRepeat2	24191655	Non-strand-specific	GAIIx	35SE	Comparative transcriptomics of three Poaceae species reveals patterns of gene expression evolution	SRX100756	No
Pistils	17226022	Non-strand-specific	GAIIx	35SE	Comparative transcriptomics of three Poaceae species reveals patterns of gene expression evolution	SRX100747	No
Seeds10DAP	24917048	Non-strand-specific	GAIIx	35SE	Comparative transcriptomics of three Poaceae species reveals patterns of gene expression evolution	SRX100755	No
Seeds5DAP	16408394	Non-strand-specific	GAIIx	35SE	Comparative transcriptomics of three Poaceae species reveals patterns of gene expression evolution	SRX100749	No
Seedlings14DAGRepeat1	20343638	Non-strand-specific	GAII	35SE	N.A.	SRX103305	No
Seedlings14DAGRepeat2	19862387	Non-strand-specific	GAII	35SE	N.A.	SRX103306	No
CallusRepeat2	16205059	Non-strand-specific	GAII	35SE	N.A.	SRX103308	No
CallusRepeat1	13429779	Non-strand-specific	GAII	35SE	N.A.	SRX103307	No
Non-strand-specific	879937628	389243076
Strand-specific	737101412	1227795964
Total	1617039040
