# Supplementary material for: Genome-wide screening and functional analysis identify a large number of long noncoding RNAs involved in the sexual reproduction of rice
Source: Genome Biol. 2014 Dec 3;15(12):512. doi: 10.1186/s13059-014-0512-1 (PMC4253996; doi:10.1186/s13059-014-0512-1)
Supplement: Additional file 2: Table S2. — Characteristics of all of the lncRNAs identified in this study. [file 13059_2014_512_MOESM2_ESM.xlsx]

## Sheet: Additional file 2 Table S2
lncRNA name	Strand	Chromosome	Start	End	Isoform number	Exon number	Length	Type	Expression pattern	Leaves20DAG	Shoots14DAG*	Anthers*	Pistils*	Seeds5DAP*	Anthers	Callus	EarlyInflorescences	Embryos25DAP	EmergingInflorescences	Endosperms25DAP	Pistils	Roots	RootsPStarvation0d	RootsPStarvation1d	RootsPStarvation5d	RootsPStarvation10d	RootsPStavation10dRecover1d	RootsPSufficient1d	RootsPSufficient5d	RootsPSufficient10d	RootsPSufficient10dRecover1d	RootsSalinityStress1h	Seeds5DAP	Seeds10DAP	Seedlings14dColdStress	Seedlings14dDroughtStress	Seedlings14dSaltStress	Seedlings14DAG	Shoots14DAG	ShootsPStarvation0d	ShootsPStarvation1d	ShootsPStarvation5d	ShootsPStarvation10d	ShootsPSufficient1d	ShootsPSufficient5d	ShootsPSufficient10d	ShootsSalinityStress1h
XLOC_000029	+	Chr1	182493	189743	2	2,1	1999,1133	lncNAT	Other	0.614175	0	0	0.110119	0.0883435	0.135345	0.701325	1.06479	1.99392	0.737118	1.09587	1.11974	3.65431	2.43883	0.977658	1.44934	0.776524	0.717198	1.87108	1.60753	2.13371	1.16381	2.67348	0.56996	0.643316	0.19305	1.32382	1.22088	0.712552	3.13424	1.67271	0.730889	0.554078	1.58731	1.99269	1.3935	1.10196	3.0638
XLOC_000035	+	Chr1	224862	225697	1	1	836	LincRNA	Other	8.35684	3.72705	1.15426	0.946602	3.50176	4.56468	1.96644	4.81414	1.18195	12.2872	8.97947	4.00624	5.81327	1.08552	0.771362	3.25762	2.17038	2.82428	1.659	3.41472	2.46213	3.96636	2.97388	3.9505	3.92731	12.4412	17.8594	21.1422	9.51749	5.43666	2.00853	0.485958	3.60789	2.59829	3.30413	2.34157	4.63323	4.9748
XLOC_000063	+	Chr1	528755	528961	1	1	207	LincRNA	Vegetative	1.90478	6.31157	0	0	0	0	0	0.461	0	0	0	0	0	39.1761	28.5678	37.8165	14.9025	7.22591	10.6971	20.8667	31.7651	12.5215	0	0	0	155.305	10.5022	61.6165	1.24771	64.7365	997.691	1006.87	909.499	181.887	677.884	513.634	129.464	62.6775
XLOC_003731	-	Chr1	581380	584377	1	2	1177	LincRNA	Reproductive	0	0	10.5621	0	0.111604	8.95083	0	0	0	0.354788	0	0.0476309	0	0	0	0	0	0	0	0	0	0	0	0	0	0	0	0	0	0	0	0	0	0	0	0	0	0
XLOC_003733	-	Chr1	595381	597804	1	2	2032	LincRNA	Vegetative	0.201002	0.248371	0	0.0271474	0.11135	0.313132	0.194856	0.051692	0.0300635	0.0729226	0	0.0203333	0.792079	1.0222	0.614068	0.817177	1.43594	1.26876	0.422412	0.990644	1.34653	0.374121	0.416845	0.378446	0	0.10857	0.892494	0.788955	0.314599	1.03581	0.43415	0.709377	0	0.545538	1.46172	0.483439	0.389882	0.873268
XLOC_000078	+	Chr1	677027	678155	1	1	1129	LincRNA	Reproductive	0.0787813	0	0.269456	0	1.03894	0	0.117564	0	0	0	0	0.0840525	0.0309471	0.124298	0	0.183152	0.242087	0	0.121221	0.217951	0	0.470039	0.462571	0	0	4.03197	0	0.325946	0	0	0.267646	0	0	0	0.317665	0	0	0
XLOC_003758	-	Chr1	808834	812714	1	2	3724	lncNAT	Other	0.181037	2.04796	1.26054	6.47295	0.572333	0.0381717	0.511945	0.101874	0.374486	0.142597	0.441996	0.0867149	0.283788	0.178421	0	0.0585582	0.0244053	0	0.116593	0.469842	0.259389	0.132109	0.138848	0.0244873	0.91952	0.242264	0.239013	0.255723	0.185063	0.199535	0.145723	0.121886	0.249555	0	1.14805	0.39436	0.756581	0.174801
XLOC_000101	+	Chr1	856260	857823	1	2	837	LincRNA	Vegetative	1.48231	1.44582	0	0	0.112692	0.0153745	0	0	0	0	0	0	0	0	0	0	0	0	0	0	0	0	0	0.0718798	0	0.293516	2.1726	1.41333	0.405365	0.0114049	0	0.217104	0	0	0	0	0.338713	0
XLOC_003766	-	Chr1	869140	869670	1	2	438	LincRNA	Other	0.67118	0	0	0	0	0.689552	0.315018	0.477952	0.0347738	0.143969	0.445096	0.877823	0.286049	0.0450515	0.5091	0.0380656	0	0.426263	0	0	0	0.402638	0.126444	0	0	2.04966	1.34299	0	0.698413	0.0507732	1.04954	0	0	0.807883	0	0	0.387073	0.0212581
XLOC_003772	-	Chr1	917066	920705	4	2,3,2,4	1126,1003,643,1160	lncNAT	Other	0.686579	1.17732	1.50127	3.87081	2.11052	1.23407	1.06783	0.846146	0.887784	0.939352	0.829002	1.10887	0.548118	0.212576	0.363311	0.206721	0.506932	1.1038	0.757397	1.09433	0.488549	0.937793	0.890835	1.31382	1.44583	1.05802	0.594087	0.533997	0.700749	0.646175	0	0.96458	2.9024	0.649809	1.49911	0.740605	1.17495	0.948911
XLOC_003778	-	Chr1	961247	965989	2	2,3	780,998	lncNAT	Other	0.935417	1.54624	7.69936	1.30326	1.32861	16.8782	1.39059	1.19161	3.02429	1.8443	0.284493	1.94083	1.96242	1.17436	0.956615	1.31303	1.52829	1.22896	1.45905	0.902968	1.88849	0.472037	1.00002	0.735817	0.948535	1.65517	2.48287	2.71361	0.375379	1.74538	1.34181	2.39679	2.8757	0.612407	3.37421	0.801024	1.31365	1.11834
XLOC_003793	-	Chr1	1126168	1127397	1	2	918	lncNAT	Other	0	0	0	1.28732	1.50443	0.045154	0.440531	0.356322	0.638104	0.348059	0.503249	1.06263	0.163796	0	0	0.0788014	0	0.419267	0	0	0	0	0.293298	0.778873	0.114361	0	0	0	0.0155885	0.0816921	0	0.320523	0	0	0.340717	0	0	0.0955674
XLOC_000121	+	Chr1	1214756	1216700	1	1	1945	LincRNA	Other	0.556738	7.039	4.16265	14.847	6.30397	0.261455	2.48868	1.6504	1.47921	3.09254	0.163849	3.63887	0.702361	0.321657	0.254185	0.500322	0.624087	0.784207	0.801837	1.39152	1.13399	1.22058	0.375873	0.3612	0.150153	3.54693	0.571718	1.81822	0.834598	0.642734	0.96862	1.76727	0.361047	0.537965	2.4124	0.836021	0.570306	0.403805
XLOC_003820	-	Chr1	1407126	1407903	1	1	778	lncNAT	Other	0.249651	2.70162	3.03635	0	0.781258	0.064201	0.151801	0.065025	0.260739	0.198147	0.113332	0.185115	0.24718	0.341408	0	0.088796	0	0	0.329077	0.291811	0	0	0.0807583	0.0746613	0	1.2792	0.475581	0	0.202551	0.277826	0.461575	0.456294	0.295122	0.648182	0	0	0.360476	0.254615
XLOC_003850	-	Chr1	1768574	1770219	3	2,2,2	1174,492,834	lncNAT	Other	0.317794	2.17369	2.00102	6.20066	3.48048	0.044767	0.904317	0.153999	0.0454533	0.404509	0.709521	1.05049	0.788094	0	0	0.865708	0	0.422479	0.279298	0	0	0.394734	0.503777	0.930475	1.41131	0	0	0	0.959709	0.514676	0	0	0.748826	0.474661	0.217871	0	0.324245	0.762621
XLOC_000181	+	Chr1	1957488	1964278	1	2	4100	lncNAT	Other	0.630961	0.167282	7.41043	1.35155	0.5098	6.62664	0.294025	0.0867224	0.0201321	0.156285	0.421394	0.378425	1.80058	0.638716	1.09227	0.911701	0.864663	0.679279	1.17814	0.975569	0.821891	0.967593	2.14374	0.298901	0.100015	0.971098	1.76498	1.14173	0.702413	0.65694	1.01666	0.5833	1.37182	0.74624	0.697889	1.56307	0.860469	0.807984
XLOC_003872	-	Chr1	1992298	1997909	2	2,2	568,398	lncNAT	Other	0.0276381	0	0.517131	0.459973	1.55843	0.611625	1.54774	0.871121	0	0.715224	0.764807	1.26717	0.96588	0	0.465508	0	0	1.91714	0.646788	0	0	0.892558	0.323403	0.671236	1.3923	0	0	0.852061	0.12038	0.283432	0	0	0	1.28957	0	0	0.300643	0.270595
XLOC_003879	-	Chr1	2046219	2053057	2	2,2	894,728	lncNAT	Other	0.111617	0	0.646003	0.465574	0.932938	2.03322	1.14502	0.177986	0.799349	0.414086	0.179311	1.0245	0.2533	0.235989	0.288768	0.204149	0.357927	0.55551	0.522684	0	0	0	0.0759518	1.62376	0.737849	0.3593	0.453621	0.266277	0.197188	0.423036	0.397825	0.0739993	0	0.812881	0.500402	0.462714	0.44385	0.326151
XLOC_003882	-	Chr1	2080399	2081240	1	1	842	lncNAT	Other	0	0	0.969822	0	0.0246491	0	0	0.0687082	0	0	0	0	0	0	0	0	0	0	0.118685	0	0	0	0.0864625	0.0552208	0	2.01332	0	0.150022	0.0657062	0	0	0	0	0	0	0	0	0
XLOC_000229	+	Chr1	2459440	2462307	1	2	925	LincRNA	Other	0.848535	2.26993	8.3387	2.30168	4.89052	4.11219	1.56184	1.16012	0.936005	1.57767	2.71393	2.10689	2.3566	2.6433	2.40504	2.01984	1.66542	2.69817	2.52484	3.0342	1.6322	2.72667	1.71582	1.89312	1.82023	0	1.01548	0.756333	0.405194	0.800034	0.392229	1.17224	0	1.82584	1.3249	0.673239	0.271251	0.903106
XLOC_003983	-	Chr1	3219220	3219730	1	1	511	LincRNA	Other	0	0	20.937	44.7306	0.167321	0	0	0	0	0	0	0	0	0	0	0	0	0	0	0	0	0	0	0	0	0	0	0	0	0	0	0	0	0	0	0	0	0
XLOC_003988	-	Chr1	3260133	3263556	1	4	1081	lncNAT	Other	0.281305	0	0	0.667436	0.634067	0.0383821	0.421022	0.715233	0.23497	0.378739	0.0957638	0.413745	0.132284	0	0.127749	0.0503692	0	0	0.0916397	0	0	0	0.113713	0.372914	0.0677905	0	0.136817	0	0.0862536	0.0262744	0	0.420953	0	0	0.283141	0.353121	0.535247	0.168539
XLOC_000326	+	Chr1	3431747	3432737	3	2,3,1	518,276,663	lncNAT	Other	0.627568	0	0	1.85458	1.57467	0.916082	0.639898	0.75128	5.45499	0.330802	1.54361	0.403622	1.59473	1.82489	3.00367	0.201467	0.877887	0.327277	3.42323	5.96468	5.93919	1.56878	0.652203	0.278565	0.582325	45.9356	12.2102	9.56407	0.572145	0.398943	0	0.549969	3.45809	0	3.13804	3.21781	2.51914	0.610978
XLOC_004026	-	Chr1	3556957	3558048	1	2	1008	LincRNA	Reproductive	0	0	1.064	0	0.188874	0.0373965	0	0.0187071	0.0320801	0	0	0	0	0	0	0	0	0	0.0973986	0	0	0	0.0337937	0	1.64196	0	0	0	0.0108669	0.0256071	0	0	0	0	0	0	0	0.029572
XLOC_004031	-	Chr1	3642549	3644088	1	1	1540	LincRNA	Reproductive	0	0	7.16156	0.514807	0.179226	2.57961	0.389242	0.113879	0.113808	0.355849	0	0.445654	0	0	0.0970369	0.0365453	0.127867	0.0960465	0	0.623666	0.243943	0	0.0554422	0.207725	0.187179	0	0	0	0	0.0167808	0	0	0	0	0	0	0	0
XLOC_004044	-	Chr1	3733794	3734411	1	1	618	lncNAT	Other	1.52804	0	0	0	0.0838329	0.213899	0.00189433	0.0335384	2.51866	0	0.434984	0.198169	0.622673	0	0	0.0834079	0.29712	1.15558	0	0.000946874	5.06559	0.023317	0	0.233897	0.477668	5.7086	0.655621	0.300063	0.363227	1.52256	0.435232	1.93568	0.439427	4.52241	2.11474	0	2.37651	1.46419
XLOC_000352	+	Chr1	3825601	3826362	1	2	621	LincRNA	Reproductive	0	0	0	0	0.350289	0	0	0	0	0	3.36023	0	0	0	0	0	0	0	0.364658	0	0	0	0	2.26706	16.9562	0	0	0	0	0	0	0	0	0	0	0	0	0
XLOC_004062	-	Chr1	3966041	3966694	1	1	654	LincRNA	Reproductive	0	0	11.563	0	0.0340811	6.79088	0	0	0	0.264003	0	0.0643069	0	0	0	0	0	0	0	0	0	0	0	0	0	0	0	0	0	0	0	0	0	0	0	0	0	0
XLOC_004092	-	Chr1	4277767	4278705	1	1	939	LincRNA	Other	0.550614	0.555069	0.427736	1.76433	2.96154	0.497889	0.489883	1.47384	0	0.587713	0.293676	2.06481	1.18714	0.859915	0.824463	0.503936	0	0.740035	0.441952	0.458111	0	0	0.732508	1.61573	0	0	0	0.369955	0.381393	0.572602	0.573246	1.12321	0.497853	0.68859	0	0.322817	0	0.675076
XLOC_000420	+	Chr1	4665716	4670002	1	1	4287	LincRNA	Other	0.142472	2.07388	0	0.0682104	0.2138	0	10.1839	0	0.50977	0.0142047	0.104894	0.0362888	5.83198	0.93001	0.567713	0.837052	1.18544	1.41338	2.88478	2.67567	2.31591	1.59772	3.38601	0.0173116	0	0.180147	0.0686625	0.0321509	0.338227	0.0568108	0.538271	0.535941	0.103881	0.297251	0.374048	0.147568	0.107149	0.0151226
XLOC_000443	+	Chr1	5005576	5005834	1	1	259	lncNAT	Other	0.317226	193.283	0	87.6293	14.5033	0	0	0.282944	0	0	0	0.926422	0	0	0	0	0	0	0	0	0	0	0	0	0	0	0	0	0	0.325838	0	0	2.36084	0	0	0	0	0
XLOC_004154	-	Chr1	5103344	5108970	3	2,3,4	579,788,869	lncNAT	Other	0	0	36.1404	0	0.621222	63.4263	0	0.036905	0	1.60762	0	0.18903	0.164909	0.425816	0.756639	0	0	0.298622	0.419591	0	0	0	0	1.1594	1.20718	0	0	0	0.111787	0.0341177	0	0	0	0	0	0	0.287333	0
XLOC_000450	+	Chr1	5109114	5114633	2	2,2	591,215	lncNAT	Other	0	0	73.7205	0	16.7494	77.3876	7.62634	7.09735	0	4.66892	0	2.29642	1.38452	6.22559	0.420055	2.60713	0	0	0	0	0	12.7475	2.50781	4.74386	4.41809	0	0	0	0	0	0	0	10.3008	8.20073	0	0	0	0.066396
XLOC_000459	+	Chr1	5222529	5226907	2	2,3	804,1673	LincRNA	Reproductive	0.528414	1.10102	0.270335	4.86449	1.88821	0.0738105	0.301901	0.213176	0.68696	0.106502	0	0.0726029	0.365697	0.437551	0.100887	0.109846	0.270425	0.197126	0.43143	0.26086	0.473633	0.258632	0.139259	0.119105	0	0.430283	0.399534	0	0.107207	0.804331	0.994859	0.593325	0.625563	2.17705	1.33969	0.555946	1.28121	0.820985
XLOC_000463	+	Chr1	5234831	5235078	1	1	248	LincRNA	Other	0.347365	3.08838	9.16695	16.48	0	0	0.494259	0	0	0	0	0	0	0	0	0	3.62958	0	0	0	0	0	0	0	0	0	0	0	0.229166	0.448434	0	0	0	0	0	0	0	1.02238
XLOC_004186	-	Chr1	5538288	5538538	1	1	251	LincRNA	Reproductive	0	0	35.524	0	0	2.67605	0	0	0	0	0	0	0	0	0	0	0	0	0	0	0	0	0	0	0	0	0	0	0	0	0	0	0	0	0	0	0	0
XLOC_000487	+	Chr1	5643870	5652435	5	2,6,2,4,5	570,2073,891,2733,1469	LincRNA	Reproductive	0	0	4.98517	10.5224	2.11175	4.20762	1.13086	0.251693	0.349777	0.388181	6.03321	0.30472	0.47853	0.439952	0	0.0263038	0.65959	0.0760371	0.37186	0	0	0	0.197256	1.13568	1.32669	0	0	0	0.0441372	0	0	0	0.817304	0	0	0	0	0.073959
XLOC_000495	+	Chr1	5709902	5710185	1	1	284	LincRNA	Reproductive	0	0	4.20363	0	3.79394	0	0	0	0	0	0	0	0	0	0	0	0	0	0	0	0	0	0	0	0	0	0	0	0	0	0	0	0	0	0	0	0	0
XLOC_000520	+	Chr1	6017042	6024220	4	6,1,2,1	1695,1385,491,659	lncNAT	Other	1.19095	3.1616	3.07167	9.30541	2.93482	1.38494	1.05528	1.87263	1.2063	1.16364	0.343371	1.40245	2.02169	0.558258	0.590452	0.423809	0.965527	1.04844	0.689651	0.127371	0.450848	0.313596	1.71892	1.72351	2.10974	0.384255	2.34491	0.748478	1.76532	2.21763	2.00063	2.29043	3.99435	2.61521	1.44788	2.33811	1.18872	1.76231
XLOC_000564	+	Chr1	6597931	6598172	1	1	242	LincRNA	Reproductive	0	0	4.01143	2.20483	17.8141	5.89828	0.294963	0.443719	0	1.51508	0	0	0.515043	0	0	1.27496	0	0	0	0	0	0	0	2.01457	0	0	0	0	0	0	0	0	0	0	0	0	0	0
XLOC_004275	-	Chr1	6655756	6658859	1	4	1395	LincRNA	Reproductive	0.638073	0	6.02555	1.02159	0.554605	4.59084	0.654922	0.455172	0.610978	0.791192	0.0692907	0.70289	0.16	0.981048	0.181219	0.396348	0.482642	0.0920178	0.603265	0.356249	0.463574	0.31786	0.319492	0.369077	0.0550087	0.290525	0.197454	0.273729	0.171705	0.238656	0.171582	0.337536	0.118176	0.819412	0.625771	0.719018	0.241124	0.101849
XLOC_004276	-	Chr1	6661126	6663334	1	2	391	lncNAT	Other	0.567122	0	0	0.101309	0.450827	11.5701	2.23166	0.275007	1.75758	0.993363	0.762359	0.956935	0.00595302	0	0	0.419486	0	0.953135	0.456646	1.41395	0	0.853484	0.104238	0	3.31491	0.314683	0	0	0.167359	0.272719	0.551422	1.82586	2.81172	0	0.785027	0	0.698301	0.239261
XLOC_004278	-	Chr1	6676400	6677994	1	1	1595	LincRNA	Reproductive	0.0639304	0	0.488162	1.85933	0.874399	0.158698	0.726674	0.165073	2.14974	0.4195	0.0733874	0.523184	0.108937	0.0754795	0	0.116017	0	0	0.149294	0	0	0	0	0.296075	0	0	0	0.0926659	0.0501198	0.0608606	0.21165	0.419426	0	0.48314	0.52259	0.112055	0	0.0220346
XLOC_000582	+	Chr1	6828462	6829110	1	1	649	LincRNA	Other	1.29519	3.30231	1.51705	0.34755	0.770401	0.0774401	0.574583	0.735984	0.16202	0.201778	0	0.501142	0.167422	0.837487	0.784803	1.19642	3.66493	0.332402	0.480695	0	0	0	0.114923	0.170664	0	9.50151	0.884203	1.02055	0.402766	2.67936	2.10322	1.99683	1.91992	9.77251	2.03563	1.3512	1.9564	2.52079
XLOC_004318	-	Chr1	7230422	7231102	1	1	681	LincRNA	Vegetative	1.83438	0.237369	0.254746	0.437954	0.561023	0.828995	0.426283	1.05358	0.249391	0.482534	0	1.86442	0.312561	0.304036	0	0.134717	0	0	0.505654	0.501267	0	0	0.279239	0.256787	0	0.947278	1.49045	8.8316	1.35128	8.06703	0.984693	1.83203	0	0.475717	1.41416	0.744759	0.623843	7.77429
XLOC_000629	+	Chr1	7501475	7502764	1	1	1290	LincRNA	Reproductive	0	0	0	0	0.643951	0	0	0	0	0	3.65858	0	0	0	0	0	0	0	0	0	0	0	0	0.0785611	3.54323	0	0	0	0	0	0	0	0	0	0	0.143865	0	0
XLOC_004365	-	Chr1	7645379	7648580	1	2	3033	LincRNA	Other	0.351802	0.0806929	0.82624	0.376851	0.0101579	0.42986	0.587721	1.51715	2.53241	0.0669472	0.859347	0.84821	0.33069	0.659109	0.466807	0.211098	0.218975	0.768928	0.0792829	0	1.99993	0.145542	0.270392	0.189675	0.864674	1.41485	0.182115	0.967443	0.23622	0.260026	1.09915	0.443124	0.4711	0.701719	0	0	0.156129	0.235247
XLOC_004372	-	Chr1	7705951	7707524	2	1,2	489,984	LincRNA	Vegetative	0.946696	1.87159	0	0	0.406479	0	0	0.114957	0	0.222573	0	0	0	0	0.26715	0.461834	0.177946	0.133415	0.102526	0.897448	0	0	0.0169949	0	0	0.43548	0.115949	0.115664	0.621585	4.80967	4.48098	4.71013	1.03439	2.30308	4.54668	1.24466	1.8666	3.2402
XLOC_004393	-	Chr1	7931533	7933691	2	2,3	837,1940	LincRNA	Reproductive	0.0830738	0.118268	7.29726	3.1592	1.82464	2.94786	5.64051	1.12495	1.10207	0.823787	0.181448	1.74513	2.01236	0.962986	0.348671	0.32714	0.206745	0	0.213205	0	0	0.067631	1.82428	1.11154	1.5655	0	0	0.121181	0.347963	0.570553	0.971566	0.787846	0.645846	0.179278	0	0	0.4205	0.408651
XLOC_000707	+	Chr1	8411273	8411837	1	1	565	LincRNA	Other	0.101091	0	0	0.403866	0.152703	1.04285	0.0464688	0	0	0	1.71616	0.0680809	0.210688	1.64446	0.348868	0.939533	0.989644	1.09716	0.520132	0.915235	0	0.31415	0.245608	0.313875	0	5.10252	0	0	0.405289	0.515172	0.572095	1.67625	0.442858	0	0	0.773528	0.36784	1.20534
XLOC_004446	-	Chr1	8465945	8466356	1	1	412	LincRNA	Reproductive	0.969074	5.21819	0	0.885323	1.53246	1.2171	1.13731	0.786407	1.91274	0.585195	7.52517	0.467542	0	1.3092	0	0.230041	0	0	0.427317	0	0	0	0.28119	0.462151	0.932593	0	1.71405	1.57718	1.13589	0.507765	0	0	1.5524	0	2.28333	0.685718	0	0.407136
XLOC_004471	-	Chr1	8670176	8670778	1	1	603	LincRNA	Reproductive	0	0	7.14246	0.0529665	0	12.0492	0	0	0	0	0	0.112086	0	0	0	0	0	0	0	0	0	0	0	0	0	0	0	0	0	0	0	0	0	0	0	0	0	0
XLOC_004473	-	Chr1	8688924	8689814	2	2,2	705,747	LincRNA	Vegetative	2.74333	3.07842	0.768246	0	2.05058	0.156466	0.103544	0	0	0.217141	0	0	8.33546	7.32951	21.2826	17.3818	11.8132	20.071	18.8625	24.5119	10.6238	25.1595	7.37496	0	0	0.392476	0	0	3.25899	3.19464	5.10205	4.7894	4.42671	4.99651	8.02411	3.17664	2.17958	3.8828
XLOC_004478	-	Chr1	8726414	8726929	1	1	516	LincRNA	Reproductive	0	0	12.4772	0	0	16.9768	0	0	0	0	0	0	0	0	0	0	0	0	0	0	0	0	0	0	0	0	0	0	0.121569	0.132749	0	0	0	0	0	0	0	0
XLOC_000725	+	Chr1	8728937	8730461	1	1	1525	LincRNA	Reproductive	0.376208	1.94266	0.538974	10.7453	1.8196	0.333396	0.210094	0.312731	0	0.338557	0	2.0249	0.0432291	0.24252	0.0986952	0.199822	0	0.109821	0.157781	0.429744	0.3096	0.0968186	0	0.44429	0	1.43109	0.906651	1.37804	0.0581796	1.01716	0.208086	0.405565	0.256231	0	0	0.122179	0.43454	1.5926
XLOC_000727	+	Chr1	8740795	8741356	1	2	457	LincRNA	Reproductive	0.231197	2.11128	0	2.02202	1.23443	0.365548	0.455302	0.194159	0.733336	0	0.699961	0	0	0.766981	0	0.318538	0.266838	0	0	0	1.59345	0	0.345888	0.156346	0	0	0	0.784284	0.326686	0.245914	0	0	0.460527	0	0	0	0.588763	0.208122
XLOC_004507	-	Chr1	9104625	9105209	1	1	585	LincRNA	Reproductive	0	0.314686	49.887	0.11653	0.157177	43.5722	0	0.0544967	0	1.81841	0	0	0	0	0	0	0	0	0.347281	0	0	0	0	0	0	0	0	0	0	0.0598519	0	0	0	0	0	0	0	0
XLOC_000775	+	Chr1	9287109	9287409	1	1	301	LincRNA	Reproductive	0	0	24.3984	0	0	4.3641	0	0	0	0	0	0	0	0	0	0	0	0	0	0	0	0	0	0	0	0	0	0	0	0	0	0	0	0	0	0	0	0
XLOC_004531	-	Chr1	9392013	9392258	1	1	246	LincRNA	Reproductive	0	0	0	0	12.6028	0	0	0	0	0	0	0	0	0	0	0	3.80809	0	0	0	0	0	0	0	0	0	0	0	0	0	0	0	0	0	0	0	0	0
XLOC_000792	+	Chr1	9447033	9451557	2	1,3	861,989	lncNAT	Other	0.267485	0.225531	0	0.475295	0.765692	0.0470304	0.582944	1.19602	0.425655	0.323261	0	0.302659	0.190091	0.128306	0	0.133523	0	0	0	0	0.387614	0.143634	0.0375609	0.171155	0	0	0.17348	0.289184	0.0311323	0.0619536	0	0.45188	0	0	0.639676	0.557663	0	0.173472
XLOC_000795	+	Chr1	9464621	9475334	5	12,12,11,2,12	4439,4452,4929,1178,4459	LincRNA	Other	3.99879	7.87231	8.07945	8.24082	4.12349	3.55175	3.17532	2.11134	2.76551	2.09607	5.77245	2.97604	4.79335	3.49619	3.46025	2.27778	3.58044	3.0737	2.97133	3.7573	4.52849	3.00911	3.82483	3.00093	6.02093	4.02259	3.29069	3.40221	6.93691	4.98306	5.34599	3.77458	2.45697	3.65293	5.50027	3.44573	3.62958	4.29344
XLOC_000802	+	Chr1	9625166	9626874	1	2	1626	lncNAT	Other	3.54183	7.97506	1.66904	3.08593	7.89872	0.985196	2.0746	2.10695	0.852878	3.96514	1.08466	2.25777	2.54526	2.47925	2.47301	1.95769	1.26882	3.09033	2.37475	2.63647	2.64997	2.55278	1.92929	2.49914	0.573777	23.6189	13.7876	17.1829	4.5528	6.83893	7.87157	6.74965	3.05641	6.24157	10.7231	5.65868	9.27592	6.95195
XLOC_000803	+	Chr1	9644076	9648244	2	1,2	1521,614	LincRNA	Other	3.52629	0	3.1096	15.5622	1.06104	2.01865	0.373635	0.609952	0.378973	3.0371	1.6616	2.84998	14.2385	0.391012	0.641344	1.28939	2.56418	1.48975	1.6224	0.809666	2.9081	0.695102	5.60105	1.49201	0.582488	0.173032	0.918431	0.798211	5.79704	4.95163	0.240544	1.47613	2.95445	1.24628	0.123119	0.274129	0.965863	2.89023
XLOC_000805	+	Chr1	9650081	9653561	2	2,4	3412,2503	LincRNA	Reproductive	0.31447	0	0.344776	1.69242	0.447954	0.0610912	0.43544	0.318675	0.74291	0.181697	0	0.31994	0.206022	0	0.151284	0.0729043	0.234866	0	0	0.15152	0	0	0.155106	0.069273	0.0829885	0.117011	1.51624	1.11298	0.0332143	0.2223	0.434576	1.22655	0	0	0.436609	0.258561	0	0.0705006
XLOC_000828	+	Chr1	9973936	9974304	1	1	369	LincRNA	Other	0	2.01343	36.8545	5.6058	10.1538	0	0	0.130567	0	0	0	0	0	0	0	0	0	0	0	0	0	0	0.118441	0	0	0	0	0	0	0	0	0	0	0	0	0	0	0
XLOC_000829	+	Chr1	9979639	9980200	1	1	562	LincRNA	Reproductive	0	0	264.46	1.09611	1.37408	0.265165	0	0	0	0	0	0	0	0	0	0	0	0	0	0	0	0	0	0	0	0	0	0	0	0	0	0	0	0	0	0	0	0
XLOC_004607	-	Chr1	10324502	10326342	1	1	1841	LincRNA	Reproductive	0.193732	0.0876781	6.84685	2.86089	0.0348965	2.8148	0.365785	0.205581	0.50573	0.0922309	1.03374	1.04697	0.0942049	0.431528	0.337687	0.184208	0.763938	0	0.590326	0	0	0.256007	1.11899	0.297354	0.256001	4.11545	0.564923	0.347963	0.120462	1.04576	0	0	0.353347	0	0.712945	1.18965	3.06197	2.57059
XLOC_000869	+	Chr1	10398616	10399094	1	1	479	LincRNA	Reproductive	0	0	6.38921	0.117034	0	2.49218	0.097867	0	0	0.124521	0	0	0	0	0	0	0	0	0	0	0	0	0	0	0	0	0	0	0	0	0	0	0	0	0	0	0	0
XLOC_000875	+	Chr1	10514268	10515437	1	2	1075	LincRNA	Other	0	0	0.330271	0.177884	1.79159	0	0	0	0	0	0	0	0	0	1.31364	0.375509	0	2.75462	0.846525	0.496107	0	2.76523	0	0	0	1.5906	0	0	0	0	0	0	0	0.370029	0	0	0	0
XLOC_004660	-	Chr1	10896509	10897052	1	1	544	lncNAT	Other	0.258854	1.81352	3.05307	0.676786	0.56347	4.12837	1.15665	0.354744	0.0679537	0.333487	8.07418	0.744465	1.44688	0.913048	0.802672	0.667893	0.434229	0.616781	0.531211	0.504976	0.613871	1.10366	1.31405	1.55205	2.62428	0.161448	0	0	0.258563	0.206694	0.500605	0	0	0.443574	0	0.384832	0.296026	0.332017
XLOC_004665	-	Chr1	10941243	10942779	3	2,2,1	232,271,714	LincRNA	Reproductive	2.25065	0	0	0.644585	0.308307	1.16258	1.32789	1.44216	0	3.31976	0	1.66895	1.20391	0.162783	0.207261	0.175177	0.331164	0.506988	0.340309	0	0	0.441966	0.296193	0.0709638	0	1.47026	0	0	0.102965	6.96493	1.01484	0.501079	0	3.902	0	0	1.64668	5.09756
XLOC_004666	-	Chr1	10943027	10944017	1	3	821	LincRNA	Other	0.830433	0.575037	2.84154	1.12067	0.443947	1.02109	0.188396	0.630976	0.688155	0.289518	0.939381	0.151786	0.259906	0.329918	0.203607	0.243812	0.630847	0	0.156319	0.284552	0	0	0.358699	0.319048	0.378724	1.19684	2.49391	1.56712	0.349521	2.0652	0.429814	0	0.818111	1.65379	1.04247	1.23402	0.63194	1.62498
XLOC_004667	-	Chr1	10944708	10945126	1	1	419	LincRNA	Other	3.24628	0.654668	3.10305	0.47048	0.195314	4.60933	2.92203	7.47344	3.40015	2.51697	1.17516	2.86941	2.10288	2.125	2.22573	1.26768	2.93448	0.684636	2.61223	0	1.60179	1.82665	2.08588	1.26109	2.43134	4.22939	0.917803	2.56569	0.981192	8.61313	3.20076	2.09229	2.59595	4.22275	1.82621	1.46541	3.46076	6.04982
XLOC_000909	+	Chr1	10984685	10985636	1	1	952	LincRNA	Reproductive	0.12647	0	0	0.262207	0.495357	0.0802172	0.175374	0.243294	0.81637	0.0738294	3.91006	2.40224	0.0336894	0	0	0	0	0	0	0	0	0.293111	0	49.5522	6.09936	0	0	0	0.0697006	0.33128	0	0.298817	0.588396	0	0.777263	0	0.216366	0.412988
XLOC_000915	+	Chr1	11071348	11071843	1	1	496	lncNAT	Other	0.0680815	0	1.35701	0.881795	0.245295	0.752474	0.0986702	0	0.185342	0	2.10363	0.12651	0	0	0	0	0	0	0	0	0	0	0	0.568078	0	1.40444	0	0	0.0920928	0	0	0	0	0	0	0	0	0.180999
XLOC_000919	+	Chr1	11118683	11119342	1	2	536	LincRNA	Vegetative	26.6112	12.0434	0	2.01374	14.5653	0	0.0261658	2.36585	0	4.19046	0	1.10062	0	0.274578	0	0	0	0	0.229805	0	0	0	0	0.106355	0	13.5627	31.3759	16.5265	17.7772	4.9423	13.0245	25.1053	25.7541	49.8372	11.5287	22.9364	20.2068	5.78426
XLOC_004689	-	Chr1	11189087	11189350	1	1	264	LincRNA	Reproductive	0	0	0	0	4.52042	0.619035	0	0	0	0	0	0	0	0	0	0	0	3.76186	0	0	0	1.64335	0.433338	0	0	0	0	0	0.216273	0	0	0	0	0	0	0	0	0
XLOC_004714	-	Chr1	11493762	11494018	1	1	257	LincRNA	Reproductive	0	0	19.9881	0	0	15.8739	0	0	0	0	0	0	0	0	0	0	0	0	0	0	0	0	0	0	0	0	0	0	0	0	0	0	0	0	0	0	0	0
XLOC_004725	-	Chr1	11607454	11608578	1	1	1125	LincRNA	Vegetative	7.12643	1.41456	0	0.562032	0.0563444	1.88661	0.765282	1.06732	0.478466	0.34019	0	1.58405	7.82705	0.653326	0.432348	1.44529	0.289275	2.71569	1.48661	2.77762	8.27076	1.91585	5.39662	0.481803	0	2.79001	0.852569	1.86537	10.6968	17.8537	2.50095	2.6181	1.09752	6.06536	4.50355	4.74419	6.22306	12.3258
XLOC_004747	-	Chr1	11858876	11860207	1	1	1332	lncNAT	Other	0.074302	0	0	0	0.0305184	0	0.0394451	0	0.100684	0	0	0	0	0	0	0	0	0	0	0	0	0	0	0	0	4.10388	0	0	0.0376949	0	0	0	0	0	0	0.126824	0.392223	0
XLOC_000999	+	Chr1	12081696	12082663	1	1	968	LincRNA	Reproductive	0.453451	0.440071	5.56724	0.26106	0.0724107	0.520352	0.140466	0.247338	0.731308	0.096722	0.135164	0.210577	0.482484	0.133237	0.166508	0.270853	0	0.210414	0.666785	0.466034	0	0.183474	0.411312	0	0	0.254137	0	0	0.622261	0.324475	0	0.320174	0	0	1.28685	0.625858	0	0.425759
XLOC_001006	+	Chr1	12150341	12151413	1	3	789	LincRNA	Vegetative	0.20374	0	0	0	1.33572	0	0	0.0312044	0	0.238418	0	0.270193	2.55596	13.5409	10.0521	12.2708	17.2431	16.7974	7.49596	4.0795	2.7105	13.4595	3.12453	0.073162	0	0.856936	0	0	0.0948658	0.0806322	1.83235	0.930345	0.301674	1.67215	0.52966	0.247075	0	0.131026
XLOC_004772	-	Chr1	12213928	12216208	1	1	2281	LincRNA	Vegetative	2.10013	0	0	0	0.00938121	0.117867	0.0965828	0.220458	0.0489792	0.304997	0.0857315	0.8131	0.00135528	0.161726	0.345532	3.65475e-05	0	1.79699e-05	1.79343e-05	0.17632	0	0.0318031	0.067256	0.0631091	0.232949	0.458383	4.06611	1.67323	0.704451	0.00128439	4.41388	2.21476	1.20721	0	0.482971	0.398096	0.744905	0.353712
XLOC_001012	+	Chr1	12213929	12216338	1	1	2410	LincRNA	Vegetative	3.12674	8.1044	3.67431	9.78825	2.13312	0.435909	0.320946	2.63635	0.789816	0.731729	0.158935	2.38442	1.20839	0.0742988	0.000401297	0.359118	0.597472	0.692583	0.241762	0.498214	1.96571	0.808129	0.744211	0.918722	0.0576829	10.4488	14.001	14.3112	3.92882	6.05979	0.00161413	1.53273	1.38842	4.01698	3.6134	3.31646	2.99478	4.39064
XLOC_004779	-	Chr1	12283127	12291455	2	2,2	2183,970	LincRNA	Other	0.378751	0.981858	2.49099	6.13813	1.41761	0.381305	0.776669	1.10937	0.777476	0.837059	0.109357	0.945733	0.314362	0	0.0794615	0.225649	0.11347	0.130123	0.142711	0.496178	0.400392	0.180184	0.444935	0.578367	0.271134	0.347259	0.556621	0.287001	0.312228	0.522436	0.668031	0.329904	0.284221	0.664069	0.431214	0.279843	0.141463	0.314164
XLOC_001020	+	Chr1	12301527	12302649	1	1	1123	LincRNA	Other	5.79885	11.6468	0	0	0.489077	0.0561693	97.1698	0.602766	0.300769	0.334568	0	0.157271	0	0.204351	0	0	0	0	0	0	0	0	0.0165364	0.613102	0	0.845974	4.00923	2.8545	0.266407	1.04972	0.269946	0.795473	1.7372	3.1958	0.672031	0.659895	0.370741	1.52677
XLOC_004798	-	Chr1	12572963	12573900	1	2	848	LincRNA	Reproductive	0	0	2.75276	0	0	7.08516	0	0	0	0.0368989	0	0	0	0	0	0	0	0	0	0	0	0	0	0	0	0	0	0	0	0	0	0	0	0	0	0	0	0
XLOC_004804	-	Chr1	12633945	12634334	1	1	390	LincRNA	Other	0	56.6948	27.6227	98.0399	0.561441	0	0	0	0	0	0	0	0	0	0	0	0	0	0.385269	0	0	0	0.0623445	0	1.03161	0	0	0	0	0	0	0	0	0	0	0	0	0
XLOC_001095	+	Chr1	13198384	13199620	1	1	1237	LincRNA	Reproductive	1.59063	0	0.354859	0.26502	0.428707	0.138662	0.172104	0.344238	1.19199	1.18864	7.51289	1.53099	0.538548	0.795307	0.903395	0.922833	0.411606	0	0.45263	0	2.1229	1.58398	0.694396	2.5095	2.39127	1.19462	3.17233	3.65636	1.28281	1.48375	0.877009	1.66269	0.776462	0	0.374088	1.16128	1.87441	0.325701
XLOC_004855	-	Chr1	13336523	13336945	1	1	423	LincRNA	Other	0	0	1.89059	11.4745	0	0	0	0	0	0	0.725554	0	0	0	0	0	0	0	0	0	0	0	0	0	0	0	0	0	0	0	0	0	0	0	0	0	0	0
XLOC_004876	-	Chr1	13611529	13611923	1	1	395	LincRNA	Reproductive	0	0	0	4.03446	0	0	0	0	0	0	0	0	0	0.532467	0	0	0	0	0	0	0	0	0	0	0	0	0	0	0	0	0	0	0	0	0	0	0	0
XLOC_004881	-	Chr1	13634945	13635241	1	1	297	LincRNA	Reproductive	0	0	0	4.1714	0	0	0.250653	0.298922	0	0	0	0	0	0	0	1.87921	0	2.33177	0	0	0	0	0	0	0	0	0	0	0	0.251433	0	3.67169	0	0	0	2.01784	0	0.287581
XLOC_004932	-	Chr1	14141421	14142909	1	1	1489	LincRNA	Reproductive	0	0	3.993	0.0110722	0.0154019	2.39459	0	0.0167395	0	0.129892	0	0	0	0	0	0	0	0	0	0	0	0	0	0	0	0	0	0	0	0.0141779	0	0	0	0	0	0	0	0
XLOC_004933	-	Chr1	14152432	14152971	1	1	540	LincRNA	Reproductive	0	0.201928	2.76061	0.212114	0	1.71292	0.158069	0.643584	0	0.245089	0	0	0.946514	1.13717	0	0.47037	0	1.3029	0	0	0	1.24371	0.794689	0	0.703099	0	0	1.98788	0	0.424067	0	1.35663	0	1.53481	0	0.836888	1.05153	0.280418
XLOC_001191	+	Chr1	14221120	14223307	1	5	846	lncNAT	Other	0	0	0	0	1.00929	0	0	0.0235771	0.349021	0	4.02358	0	0	0	0	0	0	0	0	0	0	0	0	1.22123	3.66939	0	0	0	0	0	0	0	0	0	0	0	0	0
XLOC_004944	-	Chr1	14279443	14279951	1	1	509	LincRNA	Reproductive	0	0	17.6457	0.173552	0.185163	40.6121	0	0	0	0.345327	0	0.137168	0	0	0	0	0	0	0	0	0	0	0	0	0	0	0	0	0	0	0	0	0	0	0	0	0	0
XLOC_004982	-	Chr1	14775283	14785514	7	2,2,3,4,3,2,1	522,2008,1343,1073,1635,1185,524	lncNAT	Other	2.35201	6.25017	18.0391	8.83629	7.7995	7.43759	1.64608	1.9541	3.22982	3.06388	4.11382	2.07115	2.48566	3.46226	2.99805	1.84093	2.39345	1.22148	3.83546	3.10043	1.48933	3.85199	1.93647	2.45542	2.91645	2.15038	4.4848	3.5654	3.27103	3.10164	2.40442	3.18506	2.82471	0.976283	2.77434	2.58127	4.03762	3.22503
XLOC_004984	-	Chr1	14828257	14829236	1	2	879	lncNAT	Other	0.403345	2.01111	14.9177	3.54283	0.699737	13.4161	0.548187	0.210569	0.10262	0.329839	0.4272	0.174206	1.01665	0.242241	0.316694	0.656194	0.268684	0.194815	0.259138	0.224018	0.76753	0	0.402996	0.248252	0	2.00167	3.55755	3.628	0.147261	0.741113	0	0	0.417627	1.09921	1.08139	0.327414	0.564429	1.38554
XLOC_001234	+	Chr1	14839230	14839645	1	1	416	LincRNA	Reproductive	0	0	0	3.24345	0	0	0	0	0	0	0	0	0	0	0	0	0	0	0	0	0	0	0	0	0	0	0	0	0	0.111734	0	0	0	0	0	0	0	0
XLOC_001235	+	Chr1	14844932	14845139	1	1	208	LincRNA	Reproductive	0	0	0	17.553	0	0	0	0	0	0	0	0	0	0	0	0	0	0	0	0	0	0	0	0	0	0	0	0	0	0	0	0	0	0	0	0	0	0
XLOC_001236	+	Chr1	14845661	14845861	1	1	201	LincRNA	Other	0	0	50.3294	145.389	0	0	0	0	0	0	7.58325	0	0	0	0	0	0	0	0	0	0	0	0	1.42615	0	0	0	0	0	0	0	0	0	0	0	0	0	0
XLOC_001262	+	Chr1	15161727	15165899	5	3,3,3,4,4	3671,3897,4029,2427,2531	LincRNA	Other	1.66015	0.541425	1.73832	1.03238	0.841296	0.80542	1.27587	0.786414	1.71118	0.508366	2.95737	0.760806	0.896597	0.48982	0.28155	0.508	0.71663	0.61894	0.708266	0.815568	1.80882	0.461613	0.346414	0.742854	2.96812	1.23291	2.50335	2.62865	1.31312	2.50935	1.51893	2.4167	1.30039	4.25935	2.84177	1.06155	2.94692	1.77628
XLOC_001273	+	Chr1	15338042	15342841	4	5,2,4,4	1668,1413,3020,3102	LincRNA	Other	0.470061	0.957364	10.773	5.31494	1.41661	0.874373	0.558097	0.343016	0.558026	0.322985	0.594916	0.421845	1.27122	0.735913	0.361288	0.53771	0.389595	0.690165	0.723338	0.816605	0.248806	0.33486	0.527637	0.206879	0.329011	0.804145	1.26837	1.51013	0.171416	0.946011	1.00581	0.818139	0.196566	0.998505	2.24926	0.620802	1.21674	0.737824
XLOC_005022	-	Chr1	15351086	15351396	1	2	245	lncNAT	Other	0	0	79.4942	0	0.283282	21.4692	0	0	0	0.953672	0	0	0	0	0	0	0	0	0	0	0	0	0	0	2.64183	0	0	0	0	0	0	0	0	0	0	0	0	0
XLOC_005031	-	Chr1	15416388	15417535	1	3	924	LincRNA	Reproductive	0.0953339	0	0	0.957303	0.467956	0.074372	0.697128	0.326293	0.722094	0.410996	0	0.623432	0.154558	0.298205	0.129719	0	0	0	0.196891	0	0.354116	0.250531	0.11463	0.0880738	0.552645	0	0.162409	0.453677	0.0353216	0.090035	0.274488	0.547569	0	0.39612	0	0.152665	0.215688	0.0963433
XLOC_001343	+	Chr1	16135108	16135975	1	1	868	lncNAT	Other	0	0	0	0.095104	0	0	0	0	0	0	0	0	0	0	0	0	0	0	0	0	0	0	0	0	0	11.1643	0	0	0	0	0	0	0	0	0	0	0	0
XLOC_001347	+	Chr1	16202307	16205733	2	3,4	1835,1813	LincRNA	Other	2.29649	2.18229	12.1752	2.7686	2.72183	2.56892	1.50599	0.997462	2.43923	0.881008	3.1826	1.44156	2.26614	1.8936	1.52788	1.45324	1.64761	1.45784	1.96498	1.21913	3.30303	1.90585	1.37133	1.46678	2.77894	1.94231	1.67504	0.881715	1.70294	1.85773	2.65079	1.74132	1.01296	4.13998	3.11834	1.69405	2.7385	1.84193
XLOC_005117	-	Chr1	16536286	16542338	4	4,4,3,1	2693,3012,2945,1866	lncNAT	Other	0.417983	2.98144	6.22695	5.3926	1.9625	0.421251	4.25035	0.547626	25.3909	0.368668	5.52322	0.677514	0.588709	0.48658	0.359998	0.153778	0.233725	0.244888	0.523119	0.373532	0.569288	0.110633	0.361927	0.691103	4.07583	0.29578	0.580193	0.977968	0.263767	0.278402	1.62159	0.91576	0.471072	1.76974	1.53667	0.65437	1.1518	0.490002
XLOC_005155	-	Chr1	17075854	17077543	1	3	492	LincRNA	Reproductive	0.0451956	0	6.38195	1.57713	1.22053	2.84155	0.953766	0.371217	0	3.99364	1.46746	0.511019	0	0.353222	0	0.334349	0.602994	0.886993	0	0.584324	0	0	0.109449	0.7632	1.28166	0	0	0	0.0841865	0.430822	0	0	0	0	0	0	0	0.253528
XLOC_001425	+	Chr1	17253986	17254999	1	2	921	LincRNA	Vegetative	0	0.333786	0.794612	0.215199	0.165654	0.220039	0	0	0	0.30955	0	0	0.0501553	0	0	0	0	0	0	0	0	0	0	0	0	0	0	0	0	0.129746	0.932439	0	0	0	0	0	0	0.096959
XLOC_001428	+	Chr1	17261918	17263631	2	2,2	256,552	lncNAT	Other	1.05525	0.32826	7.58567	3.76868	4.02139	33.0691	4.19731	5.01151	0.642476	1.71717	0.385602	2.20565	0.767772	0	4.92698	2.56727	0.743082	7.22629	5.26908	8.34833	9.1397	3.06821	1.7613	0.859488	0	0	0.435119	0	1.42241	3.63876	5.04864	0.761449	0.822161	10.0514	6.58533	8.30205	6.57331	5.72618
XLOC_001433	+	Chr1	17304401	17308199	3	1,1,4	1270,1012,2722	LincRNA	Other	0.627284	4.66097	1.97672	1.8414	1.86021	0.270209	0.174916	0.173043	0.396373	0.176626	1.29636	0.0913791	0.296999	0.470835	0.241027	0.331154	0.127681	0.116084	0.244639	0.438167	0.377555	0.100661	0.102086	0.187524	0.333993	0.435732	0.515082	0.351654	0.3357	0.821687	0.472563	0.561401	0.690018	0.645536	0.49137	0.873176	1.15414	0.251594
XLOC_005186	-	Chr1	17448778	17449018	1	1	241	LincRNA	Vegetative	0	3.58929	0	0	3.7433	0	0	0	0	0.338149	0	0	0.446038	0	0	0	0	0	0	0	0	0	0	0	0	3.07931	0	0	0	0	0	0	2.88786	0	3.80675	0	0	0
XLOC_005197	-	Chr1	17545112	17545921	1	1	810	LincRNA	Reproductive	0	0	4.79802	0	0.0587864	5.63702	0	0	0	0.132254	0	0	0	0	0	0	0	0	0	0	0	0	0	0	0	0	0	0	0	0	0	0	0	0	0	0	0	0
XLOC_005213	-	Chr1	17792841	17794169	1	2	1238	lncNAT	Other	0.829468	0	0	0	0.0214744	0.0765025	0.171975	0.216711	0.263485	0.380101	0.806714	0.0797429	0.282021	0.0780767	0	0.317281	0	0.103074	0.150569	0	0.240201	0.4401	0.496933	0.446287	1.57549	0	0.206999	0.0945479	0.463297	0.935791	0.716963	0.869754	0.130834	2.11256	1.47708	0.340256	0.504835	0.717373
XLOC_005247	-	Chr1	18129505	18132648	4	3,1,2,2	1477,1578,1326,1240	LincRNA	Other	1.94185	1.06487	2.75141	2.89911	3.83759	1.8635	1.40511	1.1642	1.7179	0.966285	1.94777	0.800219	1.92786	1.8923	0.970843	1.47418	0.827659	1.6609	2.15764	0.199599	2.57689	0.293485	0.758568	0.782447	3.09125	3.09688	4.68786	6.78358	0.729171	1.68441	1.57558	1.26934	1.07481	0.539892	2.28597	1.483	2.67659	1.40804
XLOC_005261	-	Chr1	18337628	18338059	1	1	432	LincRNA	Other	0	0	2.61603	8.90399	0.122491	0	0.174322	0	1.67398	0.102731	0	0	0	0	0	0	0	0	0	0	0	0	0	0	0	0	0	0	0	0.128388	0	0	0	0	0	0	0	0
XLOC_001553	+	Chr1	18667906	18669017	1	1	1112	LincRNA	Other	0.709227	0.0998692	0.829129	0.776802	1.00672	7.97472	1.66512	4.15349	3.41412	2.81982	2.46215	10.5874	3.96959	2.44806	2.49962	3.42457	3.13989	2.9066	2.19704	3.76885	2.3052	3.16053	2.85863	5.26372	2.19406	0	0	0	0.831657	4.36373	0.842895	1.33666	1.71244	2.60254	1.59817	1.00276	1.56549	5.28097
XLOC_005303	-	Chr1	18818221	18819099	1	1	879	LincRNA	Other	0.0124077	0	0	0.756893	0.101667	0.519958	0.0389208	2.27251	3.57517	1.74599	1.54724	1.08227	0	0.622327	0	0.253187	0.208412	0.34362	0.166108	0.503384	0	0	0.107578	0.824539	0.227564	0.421947	2.66593	1.42782	0	0.10135	0	0.481643	0	0.412193	0	0.00745471	0.234766	0.193815
XLOC_001571	+	Chr1	18818221	18819099	2	2,2	707,766	LincRNA	Other	2.03001e-06	2.11172	0.619686	10.2374	21.5196	1.9509	0.283325	18.0151	13.3648	12.3811	6.87711	7.60928	0.908072	0	1.21085	0.958326	1.50709e-05	0.71072	0.341745	0.224379	0	2.1326	0.180102	10.7912	4.25672	2.2127	3.27672	1.34284	0.0930564	1.00604	1.7914	0.583918	2.78992	2.89656	5.34748	1.52218	0.995182	0.66467
XLOC_001574	+	Chr1	18835586	18836158	1	1	573	LincRNA	Vegetative	0	0	0	0	0.689277	0.0963441	4.36787	0.270352	0.400787	0.247772	0	0.283628	3.73654	7.95569	11.0561	8.23056	14.9498	9.94666	7.04594	6.83656	6.25262	10.7557	2.25694	0.337135	0	3.63415	1.82936	0.53506	0.127446	0.117127	0	0	1.32915	0	1.4377	0.696183	0.426153	0.199717
XLOC_001623	+	Chr1	19393530	19394543	1	2	456	lncNAT	Other	2.09548	7.11798	0	0	2.4868	0	0	0	0	0	0	0	0	0	0	0	0	0	0	0	0	0.141101	0	0	0	0	3.06708	1.40684	2.81255	0.685144	2.87699	0	0	0	0	1.21375	0	0.420296
XLOC_001636	+	Chr1	19578479	19579407	1	1	929	LincRNA	Other	1.37333	1.62939	3.47022	1.48117	2.89062	0.33517	0.779371	1.47361	0.23153	0.9824	0.753954	1.41503	1.0042	1.28073	1.50236	0.988859	1.68732	0.500881	1.61428	1.21595	0.719172	0.890597	0.699079	2.66115	1.12357	5.87378	5.41679	6.05811	3.05771	1.19313	0.439116	2.18126	1.26435	1.0087	1.85582	0.970012	2.12877	0.770403
XLOC_005378	-	Chr1	19690821	19694183	1	1	3363	lncNAT	Other	0.565311	0	0	0.0803783	0.00794705	0.0810743	0.675417	0.196288	15.0926	0.065549	1.52973	0.339796	9.6503e-05	0	0.0356565	0	0	0	0	0	0	0	0.00899557	0.675253	2.50649	0	0.496325	0.50549	0.071906	0.470555	0.190607	0.416604	0	0.641374	0.608901	0	1.22766e-06	0.444931
XLOC_005400	-	Chr1	19919211	19919818	1	1	608	LincRNA	Vegetative	0.0385549	0	0	1.29409	0.202347	0	0.236731	0.276208	0	0.147445	0	0.520734	0.538765	3.07056	4.5653	2.47293	1.77607	1.72496	2.40029	3.54125	2.06611	1.89175	0.0486725	0.130325	0	0	0	1.31919	0.759573	0.0550299	0.647783	0	0	0	1.24831	1.23176	1.23627	0
XLOC_001672	+	Chr1	19935708	19936064	1	1	357	LincRNA	Reproductive	0	4.25189	16.7054	5.12857	0	0	0	0	0	0.194574	0	0	0	0	0	0	0	0	0	0	0	0	0	0	0	0	0	0	0	0	0	0	0	0	0	0	0	0
XLOC_001689	+	Chr1	20104701	20105842	1	1	1142	LincRNA	Reproductive	0	13.2273	125	6.52479	0.160775	0.0635311	0	0.0161756	0	0	0	0	0	0	0	0	0	0	0	0	0	0	0	0	0	0	0	0	0.0294049	0	0	0	0	0	0	0	0	0
XLOC_001707	+	Chr1	20316693	20317554	1	2	674	LincRNA	Other	0.924416	0	0	0	0.563679	0.578108	1.18577	0.891766	0.827562	1.08142	0.98074	1.19501	1.48713	1.27461	1.19177	1.0064	1.25731	0.942663	0.844794	2.09614	1.10258	1.00385	1.23119	0.687601	0	0	1.02939	1.83137	1.22963	0.864066	0	0.747852	1.20158	0.914833	1.33558	0.977353	0	0.977786
XLOC_001710	+	Chr1	20335125	20336893	1	2	1368	LincRNA	Reproductive	0.152554	2.01023	4.56448	3.05354	0.894172	1.29259	0.734882	0.638435	0	0.765017	2.0314	1.1485	0.945458	0.64759	0.711075	0.435122	0.284514	0.107516	0.451898	0.273604	0.266685	0.464742	1.25237	1.25877	3.12364	0.68258	0	0.679792	0.176049	0.343218	0.189716	1.11581	0.827951	0.719247	0.437749	0.230324	0.421318	0.691004
XLOC_001711	+	Chr1	20365252	20365460	1	1	209	LincRNA	Reproductive	0	0	4.77193	0	15.3203	0	0	0	0	0	0	0	0	0	0	0	0	0	0	0	0	0	0	0	0	0	0	0	0	0	0	0	0	0	0	0	0	0
XLOC_001717	+	Chr1	20418705	20419591	1	1	887	LincRNA	Reproductive	0	0	14.138	0	0.0426433	0.270188	0	0	0	0.059893	0	0	0	0	0	0	0	0	0	0	0	0	0	0	0	0	0	0	0	0	0	0	0	0	0	0	0	0
XLOC_001718	+	Chr1	20421091	20421318	1	1	228	LincRNA	Reproductive	0	0	107.651	0	0	2.97923	0	0	0	0	0	0	0	0	0	0	0	0	0	0	0	0	0	0	0	0	0	0	0	0	0	0	0	0	0	0	0	0
XLOC_005443	-	Chr1	20450321	20451148	1	1	828	LincRNA	Reproductive	0	0	42.9576	0.225832	0.44213	32.1439	0	0.207862	0	0.721319	0.986383	0	0	0	0	0	0	0	0	0	0	0	0	0.279459	0	0	0	0	0	0	0	0	0	0	0	0	0	0
XLOC_005464	-	Chr1	20746170	20750559	4	4,5,2,4	3045,2136,2112,2759	LincRNA	Other	1.50579	1.72721	3.97301	2.81502	1.19705	0.566578	0.585641	0.745606	0.929164	0.551778	0.116601	0.44603	1.46285	0.818776	0.44789	0.675547	0.753156	0.59051	0.409136	0.648614	0.947101	0.578014	0.771502	0.283394	0.413823	0.946191	1.6523	2.23295	0.565638	2.08102	1.38813	1.0424	0.689941	3.07069	1.78345	0.87147	0.89653	1.91043
XLOC_001757	+	Chr1	20979284	20979546	1	1	263	LincRNA	Reproductive	0.234376	21.8019	336.985	36.3033	0.296598	0	0	0	0	0.300315	0	0.461833	0	0	0	0	0	0	0	0	0	0	0	0	0	0	0	0	0	0	0	0	0	0	0	0	0	0.360111
XLOC_001766	+	Chr1	21107187	21107975	1	1	789	LincRNA	Reproductive	0	0.80705	0	0	3.16608	0	0.921397	0.123354	0	0.176242	0.696012	0.0639374	0	0	0.163175	0	0	0	0	0	0	0	0	0.0999753	0.459878	0	0	0	0.0315936	0.0315766	0	0	0	0	0	0	0	0
XLOC_005520	-	Chr1	21407696	21408485	1	1	790	LincRNA	Vegetative	0.100961	0.342641	0.796969	0	0.0378484	1.21719	0	0	0	0	0	0	0.977518	0.736099	5.26533	4.34713	0	1.83969	2.88134	2.08931	0	3.07593	0.182206	0	0	7.48569	10.0199	7.39119	1.23725	0.298702	0.389531	0.346425	1.19965	0.3736	0.321811	0	0	0.276861
XLOC_005521	-	Chr1	21411206	21411439	1	1	234	LincRNA	Reproductive	0	0	40.3934	0	0	9.29979	0	0	0	0	0	0	0.750809	0	0	0	0	0	0	0	0	0	0	0	0	0	0	0	0	0	0	0	0	0	0	0	0	0
XLOC_001832	+	Chr1	21964549	21965444	1	1	896	lncNAT	Other	1.35804	3.72455	14.5701	3.36244	6.6049	3.57713	0.465595	1.13728	3.01496	1.17837	3.22992	2.46841	1.57765	2.3693	1.01526	1.9084	0.408456	0.294171	1.4172	2.66223	0	0.526991	1.10899	1.59261	2.70004	1.93226	4.27443	0.982626	2.17909	1.67457	2.04022	1.14757	0.804165	1.25677	0.813596	1.72743	0.809745	1.79985
XLOC_001835	+	Chr1	21982528	21982905	1	1	378	LincRNA	Reproductive	0.117771	0	1.45196	1.81264	0	0	0.421803	0.361355	1.03452	0.222089	3.76449	0.971554	0.656867	2.14455	1.7694	0	0	0	0	0	0	1.3239	0.371721	0	0.715021	0	0	0	0.518207	0	0	2.13649	1.8829	0	2.04888	0	0	0.317814
XLOC_001845	+	Chr1	22091777	22092020	1	1	244	lncNAT	Other	0.543557	2.09939	0	0	0	5.10172	0	1.84058	0	1.1874	13.8208	2.89696	1.68867	0	0	2.88603	0	6.6207	2.33708	0	0	0	0.362737	4.15469	4.96253	15.3783	0	33.2924	0.470117	5.79704	4.59627	0	5.65109	0	0	3.26365	6.19646	1.17998
XLOC_001862	+	Chr1	22294833	22295041	1	1	209	LincRNA	Reproductive	0	0	0	0	20.1949	0	0	0	0	0	0	0	0	0	0	0	0	0	0	0	0	0	0	0	0	0	0	0	0	0	0	0	0	0	0	0	0	0
XLOC_001884	+	Chr1	22523549	22524355	1	2	647	LincRNA	Vegetative	0	0	0	0	0	0	0	0	0	0	0	0	3.77991	1.23602	2.58069	1.608	0.635877	4.57389	1.11432	5.83642	8.26666	1.21128	0.329584	0	0	0	0	0	0	0	0	0	0	0	0	0	0	0
XLOC_005670	-	Chr1	23323569	23324013	1	1	445	LincRNA	Other	1.81104	8.91469	15.8638	2.20782	18.5575	25.229	2.37992	2.77815	1.74891	3.93054	41.8201	2.2686	12.7859	37.8988	18.6119	27.2329	56.4891	52.1725	35.4434	45.2243	70.7024	59.8779	7.80556	12.4414	0.619624	4.49283	120.484	56.3723	0.917325	8.02037	5.16792	8.49329	17.5614	32.3616	29.7773	35.4532	36.0196	8.39719
XLOC_001957	+	Chr1	23382631	23382961	1	1	331	LincRNA	Reproductive	0	2.75722	51.8245	0	0	0.342692	0.0729352	0	0	0	0	0	0	0	0	0	0	0	0	0	0	0	0.10949	0	0	0	0	0	0	0	0	0	0	0	0	0	0	0
XLOC_005675	-	Chr1	23418047	23418646	1	2	514	LincRNA	Reproductive	0	0	5.30841	0.134117	0.222885	3.80159	0	0.0873495	0	0	0	0	0	0	0	0	0	0	0	0	0	0	0	0	0	0	0	0	0.561781	0.224426	0	0	0	0	0	0	0.602652	0.252079
XLOC_005676	-	Chr1	23420263	23438159	7	3,2,4,1,2,3,2	703,1330,895,918,658,995,926	lncNAT	Other	2.661	5.80327	26.997	1.10167	4.6505	14.0476	0.21499	0.116536	0.364091	0.595318	0.0820804	0.311199	0	0	0	0	0	0	0	0.128711	0	0	0	0.0659095	0	1.00523	0.229753	0.199396	6.36225	1.22819	0.815117	2.43332	1.15188	0.408218	2.28809	0	0.849995	1.03357
XLOC_005687	-	Chr1	23541688	23544390	4	4,5,4,3	1529,1132,1689,2546	LincRNA	Vegetative	6.1504	3.44488	2.46217	0.697497	1.99412	2.04583	0.376122	0.545595	0.36025	0.631904	0.298915	0.151337	1.64819	0.864258	0.853818	1.84946	1.42031	1.31469	3.96506	1.45862	1.05944	0.54613	1.07134	1.45577	0.618622	6.05954	6.87044	9.50569	2.9566	8.24582	6.33804	5.84095	3.19625	9.81807	7.26905	8.66243	4.51367	7.7983
XLOC_001986	+	Chr1	23704173	23704616	1	1	444	LincRNA	Vegetative	0.515039	0	0	0	0.0995103	0	0	0.326782	0.904092	0.235787	0	0.132915	0	0.646261	0	0	1.82344	0	0	1.02501	0	0	0	0	0	3.45113	1.54055	5.0491	0.36135	1.77588	1.22608	1.20601	0	0	1.10705	0.673236	0.651177	1.30922
XLOC_005709	-	Chr1	23749138	23749648	1	1	511	lncNAT	Other	0.08576	0	1.48313	4.45068	1.07186	0	0.21753	0.062632	0	0.0620766	0	0	0	0.631338	0	0	0	0	0.297247	0.528573	1.16813	0	0.238374	0	0	0.658251	0	0	0.0297979	0.164695	0	0	0.996839	1.03889	0	0	0	0
XLOC_005711	-	Chr1	23779664	23780795	1	1	1132	lncNAT	Other	0.256118	1.85147	4.55149	1.48164	1.16585	2.00248	0.519001	0.565353	0.304428	0.562186	2.57405	0.761412	1.05153	0.696276	0.817173	0.573009	0.411427	0.177441	0.621706	0.191148	1.06483	0.748556	0.708079	0.934569	1.2648	0.540574	1.00692	0.534628	0.36072	1.09718	0.221764	0.63698	0.837075	1.19212	1.10777	0.462503	0.458503	0.851876
XLOC_002005	+	Chr1	23901109	23903068	1	1	1960	LincRNA	Reproductive	0.262588	1.39751	1.37568	3.99154	1.2571	0.180354	0.39656	2.36438	5.00286	0.98921	1.59951	5.09259	1.40673	1.05598	0.392082	0.716305	0.479683	1.16578	0.895286	1.88957	1.54413	0.422847	1.04823	3.4544	0.193829	0.498729	0.0935468	0.0817416	0.578506	4.42859	2.55521	1.02258	2.1126	1.31459	2.06471	3.6003	3.50556	2.33057
XLOC_002017	+	Chr1	24046282	24047639	1	2	1227	lncNAT	Other	0.111553	0.930373	5.8958	1.42282	1.47936	2.17274	0.404926	0.0626753	0.0698253	0.355924	0	0.206565	0.428798	0.182721	0.107685	0.22167	0.550555	0	0.189603	0	0	0	0.138571	0.231497	0.43709	0.192284	0.147294	0.139495	0.0317167	0.0771693	0	0	0	0	0.34241	0.150817	0	0.0168201
XLOC_005741	-	Chr1	24124696	24125609	1	1	914	LincRNA	Other	1.24765	0.27658	0.390463	0.826267	2.3276	1.07441	0.386892	0.104041	0.282569	0.800886	0.107689	0.256391	0	0.324468	0.854278	0.789145	0	0.434968	0.148129	0.272502	0	0.381012	0	0.764465	0.125302	0.491919	0.767826	0.681778	0.928294	1.30851	2.84137	4.02455	1.9241	4.26868	0	0.681138	1.82859	0.726686
XLOC_005755	-	Chr1	24286538	24287210	1	1	673	LincRNA	Reproductive	0	0.326713	0	0	2.06555	0	0	0.0466511	0	0	0	0	0.170801	0	0	0.556447	0	0	0	0	0	0.307143	0.0794924	0.648714	0	0.347534	0	0	0	0	0	0	0	0	0	0	0	0
XLOC_005779	-	Chr1	24584869	24586625	1	1	1757	lncNAT	Other	1.02386	0	0	0.217966	0	0.000306096	0.220919	0.318657	0.21416	0.230564	0	0.0322317	0.0905251	0	0.124672	0.097322	0	0.119578	0.544971	0.133142	0.682222	0.245536	0.214553	0.0247345	0.0388866	0.398892	3.45806	1.62051	0.452329	0.569158	0.772468	0.16237	0	0.360117	0.998984	0.754016	0.873708	0.71753
XLOC_005788	-	Chr1	24741606	24741814	1	1	209	lncNAT	Other	0.70264	0	3.98823	0.388219	11.2212	26.722	0.568816	2.81999	1.15959	1.27375	0	2.18016	4.95648	3.89047	5.66084	6.60873	10.6892	3.70409	5.60453	0	8.93311	6.56181	8.36006	1.0261	0	5.52606	0	0	1.09089	0	0	0	6.37441	0	4.97758	0	0	0.483403
XLOC_002066	+	Chr1	24819696	24820593	1	2	764	LincRNA	Vegetative	0.116624	0	0	0	0	0	0.273441	0.663818	0.566915	0.138067	0	1.26867	1.11062	0	0	0	0	0	1.90311	0.107852	0	0	2.43765	0	0	2.40676	3.36003	2.23567	0.73724	0.136759	0	0	0	0.363766	0	0	0.614475	0.12917
XLOC_002067	+	Chr1	24833469	24838626	4	4,4,4,3	2437,1148,2485,4795	lncNAT	Other	2.08072	2.46	0.953055	3.97525	2.83804	0.382331	1.32058	2.18349	3.21066	0.886107	0.819487	2.52342	1.65245	1.07398	0.613737	0.730971	0.721288	0.990785	1.53521	1.34395	1.82881	0.927095	1.27558	1.63741	1.92328	7.84631	5.44598	5.25348	2.47739	1.83414	1.75333	1.85742	2.79423	1.75638	2.80155	1.90481	1.78326	1.98572
XLOC_005810	-	Chr1	25019127	25021627	5	3,2,3,3,2	736,2426,545,723,2403	LincRNA	Other	4.17396	2.63422	1.09968	6.734	6.50466	3.96602	7.64852	8.11891	8.15807	4.80165	2.98097	5.59298	5.86363	9.34733	6.924	5.97709	4.8763	7.65522	6.59141	6.88142	6.77784	5.89438	3.6559	4.61457	0.989476	2.27246	6.11461	11.2284	9.48234	6.98136	2.93513	3.60097	7.03192	6.48295	5.72857	5.50034	8.92301	5.97644
XLOC_002083	+	Chr1	25019127	25021627	1	1	2501	LincRNA	Other	2.87822	0	0	0	0.00653032	0.773097	2.6569	2.97713	1.38578	1.14683	0.0554032	1.58453	2.69602	0.755082	0.867062	2.09827	0.560317	1.4828	1.64264	1.00624	1.21287	1.25392	1.88969	1.19159	2.10693	0.0620258	2.84944	2.6012	1.32937	1.73579	3.12149	0.852346	1.63862	1.60972	2.04986	1.93456	1.03397	3.62381
XLOC_005819	-	Chr1	25118422	25128850	1	2	959	lncNAT	Other	0.248655	0	0	0.058527	0.0223977	0.385506	0.995426	0.649858	0	0.13694	0.195576	0.822528	0.0955867	0.219986	0.702616	0.472253	0.643175	0	0.156443	0.321959	0	0.407936	0.588515	1.13387	0	0.284139	0	0	0.208449	0.14804	0.302753	0.278884	0	0.262337	0.495415	0.210808	0.540225	0.239552
XLOC_002102	+	Chr1	25215608	25215967	1	1	360	LincRNA	Other	0	3.31965	1.14385	4.28017	0	0	0	0	0	0	0	0	0	0	0	0	0	0	0	0	0	0	0	0	0	0	0	0	0	0	0	0	0	0	0	0	0	0
XLOC_005835	-	Chr1	25390201	25413570	4	5,5,8,4	1086,1646,1673,2379	lncNAT	Other	0.539175	1.19089	3.74699	4.15491	1.75274	0.489576	0.548352	0.372939	0.0926534	0.254105	1.94712	0.247589	0.202351	0.179822	0.14749	0.4049	0.265673	0.663506	0.231492	0	0.179557	0.295838	0.156446	0.328249	1.07483	1.09641	1.50337	1.25943	0.211859	0.557304	1.26539	0.543347	0.337962	0.503407	0.787693	0.740904	0.335175	0.131266
XLOC_002124	+	Chr1	25433894	25434251	1	1	358	LincRNA	Reproductive	0	0	8.21291	0.163219	0	3.97269	0	0	0	0.230694	0	0	0	0	0	0	0	0	0	0	0	0	0.150339	0	0	0	0	0	0	0	0	0	0	0	0	0	0	0
XLOC_005848	-	Chr1	25489835	25490652	1	1	818	LincRNA	Other	0.334852	1.30991	2.32089	0.966032	0.976653	0.0412659	0.0869021	0.856878	0.0454962	0.239542	0.364078	0.809981	0.64408	0	0.717093	0.832315	0.291324	0	0.318445	0	1.43275	0.543659	0.170239	0.449176	0	0.155618	0	0.435424	0.135692	1.32616	0.922718	0	0.933014	0	0	0.239653	1.055	0.809809
XLOC_005870	-	Chr1	25784415	25785018	1	1	604	LincRNA	Other	0.244421	1.73202	0	0.509629	0.225222	2.52744	0.598222	0.0847049	0	0	2.99144	0.468207	0.488522	0	0	0.234841	0	0	0.382008	0	0	0	0.702628	0	0.688444	22.8688	0.580674	0	1.30323	2.58735	2.12652	0	0	0	3.1478	1.57343	0.715227	2.52243
XLOC_002159	+	Chr1	25818222	25818968	1	2	647	LincRNA	Other	0.0809479	0.507916	0	0	1.27236	0	1.01693	0.261055	0.0912019	0.105073	0	0.859065	0.273696	0	0.793263	0.671665	0.465987	0.688882	0.224952	0.44232	0	0.302346	0.0367361	0.316096	0	1.01884	0	0	0.0619367	0.145709	0	0	0	0.630218	0	0.327748	1.16284	0.107051
XLOC_002180	+	Chr1	26051760	26054049	1	3	978	LincRNA	Other	1.31337	7.47243	4.16801	9.1187	8.08457	1.99319	0.381413	2.17748	0.0743866	0.952057	1.23111	2.43546	0.624877	1.31866	1.60516	2.28453	2.19727	2.6113	1.59074	2.82235	0.000125639	1.06918	2.12146	2.00312	0.887994	2.75245	6.45294	7.05745	1.26493	2.90065	0.705619	0.979318	0.577058	0.190393	1.12085	2.30699	0.502646	2.76048
XLOC_002189	+	Chr1	26179691	26180232	1	1	542	lncNAT	Other	0	0	4.89237	0	0.232633	11.9678	0.0916433	0	0	0.591932	0	0	0	0	0	0	0	0	0	0	0	0	0	0	0	0	0	0	0.0770982	0	0	0	0	0	0	0	0	0
XLOC_002207	+	Chr1	26383952	26389734	1	2	1222	lncNAT	Other	0.394737	0.238591	0.569128	0.0262156	0.0257366	6.06389	0.908422	0.827287	2.74138	2.5344	1.45448	0.701121	7.48771	1.73689	4.56536	2.16484	1.47557	3.00132	3.80606	1.89723	3.63273	2.3457	3.33982	1.44687	1.49284	0.319235	2.28759	2.43756	0.331534	2.5305	0.8887	0.89018	0.579699	1.83048	1.25584	1.81669	0.583932	2.55649
XLOC_005939	-	Chr1	26764113	26765687	1	4	702	lncNAT	Other	0.115562	0	1.78192	0	1.18464	0.692216	0	0	0	0.0338601	1.73358	0.0499007	0	0.199929	0	0	0	0	0	0	0	0	0	0.707517	2.82844	0	0	0	0.0624507	0.049862	0	0	0.32162	0	0	0	0	0.0556186
XLOC_005956	-	Chr1	27008672	27009457	1	1	786	lncNAT	Other	1.05649	0	0	0.0984656	0.0199882	1.36714	1.73384	0.636969	1.82037	0.543782	2.79613	0	1.70079	0	0.0867466	0	0.629588	0	0.000337331	0.275076	0	0.337591	2.87803	0	1.86747	1.92485	4.63961	1.26048	0.781561	2.16981	0	0.560947	1.3954	0	1.13345	0	0	2.42253
XLOC_002258	+	Chr1	27061362	27066596	2	2,1	951,482	lncNAT	Other	0	0	20.0846	0.0902182	1.37744	12.1293	0.863877	0	0	0.45312	0.140576	0.0301036	0.173521	0.263026	0	0	0	0	0	0	0.436464	0	0.0591905	0.414456	0.512258	0	0	0	0	0	0	0	0	0	0	0	0	0
XLOC_005968	-	Chr1	27162702	27164199	1	1	1498	LincRNA	Other	4.13239	6.0218	1.81071	2.7757	0.708903	1.15601	0.599324	1.07657	0.663493	0.514317	0.25689	7.63903	1.48954	1.67699	0.83589	0.389094	0.543465	0.763344	1.20433	3.63394	1.7727	0.173011	1.83011	2.10872	1.1305	1.65744	1.64732	1.58112	5.05627	10.0952	2.56143	1.46526	3.54641	1.68373	2.81351	2.96482	3.36215	8.16493
XLOC_002273	+	Chr1	27233613	27234066	1	1	454	LincRNA	Reproductive	0.0801295	0	1.47302	0.346928	2.09257	0.199682	0	0	0	0	0	0	0	0	0	0	0	0	0	0	0	0	0.0746283	0	0	0	0	0	0	0	0	0	0	0	0	0	0	0
XLOC_006010	-	Chr1	27613994	27614551	1	1	558	LincRNA	Reproductive	0	0	40.6354	0	0	8.96263	0	0	0	0.733327	0	0	0	0	0	0	0	0	0.461299	0	0	0	0	0	0	0	0	0	0	0	0	0	0	0	0.985678	0	0	0
XLOC_006011	-	Chr1	27623036	27624058	1	1	1023	LincRNA	Vegetative	3.60512	15.8301	2.93142	2.36372	1.54897	1.39208	1.52673	0.408783	0.145539	1.20611	0.129566	1.14436	2.37346	0.021037	0.295385	0.262127	0	0.627412	0.487356	1.06803	1.8209	1.2382	2.04744	0.0410789	0.0786428	13.9337	2.16767	1.30447	11.2	5.90529	1.42986	1.77593	2.36797	1.64318	0.937659	3.71599	6.42099	4.29553
XLOC_002302	+	Chr1	27623046	27624058	1	1	1013	LincRNA	Vegetative	0	0.363293	0.412526	0	0.914365	0.000169429	0.0549322	1.33868e-05	0.0152801	4.7526e-05	0.248561	0.000298777	0.512146	0.728	1.87673e-05	0.704214	0	0.440293	0	6.40869e-05	0	0.290401	0.157369	6.13452e-07	2.60545e-06	0.220193	2.3032	0.808735	0.000121475	0.209512	6.86795	4.50115	1.0562	1.25359	3.9678	0.000890665	1.84851	0.116163
XLOC_002326	+	Chr1	27950365	27951344	1	1	980	LincRNA	Reproductive	0.0377127	0.420884	4.08807	1.00161	0.126131	2.11736	3.831	0.834445	2.64853	0.310196	9.35202	0.317231	0.271399	0.631105	0.324261	0.547679	0	0.191975	0	0.636259	0	0.338603	0.297119	0.588518	3.17642	0	0.117115	0.0986409	0.0261299	0.11384	0	0.212875	0	0	0.192435	0	0.125874	0.233399
XLOC_006041	-	Chr1	28013984	28014768	1	2	685	lncNAT	Other	1.04352	0.547678	5.60469	0	0.109524	0.167405	0	0	0	2.78267	8.20182	0.391007	0.937615	0.198047	1.6006	1.3262	2.94529	0.20023	2.5497	0.527513	0	3.13833	1.26741	0.346766	3.44183	1.59087	1.42905	0.92553	0.564979	2.03711	0	0.743406	1.58385	2.32832	1.50755	0.275602	1.67637	1.17602
XLOC_006054	-	Chr1	28153740	28154629	1	1	890	LincRNA	Other	0	1.09883	0	3.30126	2.62986	0	8.28858	18.6124	2.0668	1.67515	0	5.15339	0.17988	0.183562	0.245756	0.368017	0.305943	0.229512	0.170196	0.610109	0.595326	0.797788	0.374813	0.581631	0	1.5521	0.882957	0	0.022103	0.657602	8.34207	10.6325	7.19756	4.33853	7.4035	3.26823	4.59783	1.01178
XLOC_006056	-	Chr1	28186176	28186660	1	1	485	LincRNA	Other	0	2.09698	1.68869	1.50653	0.176726	0.545462	0.658037	1.12705	0	0.373316	0	0.76841	0.0904711	0	2.17521	0.306174	0	0	0	0	0	0.613353	0.0776675	0	0	0	0	0	0	0.147699	1.0137	0	2.4571	0	0.871893	0	0	0.0887413
XLOC_006065	-	Chr1	28336478	28337435	1	2	340	LincRNA	Reproductive	0.0902384	0	0	0	0	0	0	0	2.27007	0.297384	3.27619	0	0	0	0	0	0	0	0	0	0	0	0.178821	0	2.42331	0	0	0	0	1.54084	2.28967	0	0	2.03483	0	1.58287	0	0.468841
XLOC_002364	+	Chr1	28337157	28337931	1	2	692	LincRNA	Other	0.297241	0.281341	1.44713	0.23095	0.0547084	1.17829	0	0.560506	0	0.117132	1.20891	1.07563	0.052612	0	0	0	0	0	0	0	0	0.536944	0	0.285292	2.04511	0	0.808886	0.323304	0.320507	0.530732	1.21389	0.54725	0	0	0	0	0.374798	0.544454
XLOC_002384	+	Chr1	28587920	28588150	1	1	231	LincRNA	Other	0.430465	0	2.71906	3.16789	11.1717	0	0	0	0	0	0	0	0	0	0	0	0	0	1.95531	0	0	0	0	0	0	0	0	0	0.409747	0	0	0	0	0	0	0	0	0
XLOC_002388	+	Chr1	28603158	28603519	1	1	362	LincRNA	Reproductive	0	0	6.23539	0	0	0.393152	0	0	0	0.474847	0	0	0	0	0	0	0	0	0	0	0	0	0	0	0	0	0	0	0	0	0	0	0	0	0	0	0	0
XLOC_006095	-	Chr1	28673483	28673989	1	1	507	lncNAT	Other	0.580577	0	0	14.9362	2.03926	0	0.397508	0.372166	0.160838	0.308514	0	0.322791	0.256567	0.297074	0.393019	0.157882	0	0	1.17266	0	0	0	0.0958223	0	0.205415	0.733739	0.467001	0	0	0.162925	0.696119	0	0.994572	0.932972	0	0	0	0
XLOC_006119	-	Chr1	28900201	28904109	2	2,1	519,821	LincRNA	Other	0	0.28494	0	1.44635	0.430654	0	5.76822	3.90075	1.50902	0.510623	0	2.76428	0.0998076	1.03953	0	1.23788	0.754521	0.547787	0.383294	0	1.27319	1.40932	0.264883	0.490447	0	0.415158	0.340095	0	0.0712621	0.579584	1.63936	6.50376	4.76404	0	2.80585	1.32355	0	0.462625
XLOC_002412	+	Chr1	28941552	28945946	2	1,2	978,716	lncNAT	Other	0	0	14.1611	0.132178	0.2703	28.4994	0	0	0	0.0681395	0	0	0	0	0	0	0	0	0	0	0	0	0	0	0	0	0	0	0	0	0	0	0	0	0	0	0	0
XLOC_002437	+	Chr1	29165552	29165799	1	1	248	LincRNA	Reproductive	0	4.56633	249.584	1.94407	458.503	0.811908	0	0	0	0.444301	0	0	0	0	0	0	0	0	0	0	0	0	0.310478	4.10082	0	7.50693	0	0	0	0	0	0	0	0	0	0	0	0
XLOC_006137	-	Chr1	29194674	29197086	1	1	2413	lncNAT	Other	0.00663871	111.662	9.07839	44.1801	62.796	0.0179054	0.0316914	0.0887113	0	0.0226623	0	0.0225272	0.178723	0.435829	0.393107	0.703419	0.592346	0.256692	0.178129	0.417247	0.456912	0.230874	0.0742231	0.0244046	0	0.181008	0.209135	0.261556	0.0665121	0.0970928	0.232278	0	0	0.198582	0	0.323283	0.104361	0.082561
XLOC_002443	+	Chr1	29203577	29203828	1	1	252	lncNAT	Other	33.6082	0	0	0.346004	0.2732	18.0851	3.29342	11.7666	0	35.9837	3.08779	3.62648	84.4295	66.2855	36.8766	41.912	34.2504	65.8027	44.2399	152.126	230.745	114.895	80.4803	5.94973	0	183.4	466.975	510.962	131.559	100.574	242.654	39.7825	48.6967	56.3858	64.6073	83.2971	95.1323	47.8328
XLOC_006140	-	Chr1	29213496	29214391	1	2	809	LincRNA	Other	0.517512	0.517691	4.03636	2.30389	1.27159	2.82726	0.954071	1.11238	0.495169	0.734376	3.8916	2.60092	1.92409	3.36185	0.711784	2.36432	0	2.52685	1.75576	4.44208	5.2123	3.10803	2.4498	0.953172	1.02792	2.12788	0.546429	1.26362	3.56066	1.13999	1.48139	0.901182	0	0.422732	0.756422	2.83859	0.606876	1.07166
XLOC_002464	+	Chr1	29384377	29384991	1	1	615	lncNAT	Other	0.13955	0	0	0.228119	0.0513129	0.388106	0.132498	0.0373558	0	0.259627	0	0	0.168793	0.248173	0.651594	0.919064	0.40467	0.292963	0	0.406486	0	0	0.0708242	0	0	0.862729	1.34482	2.93255	0.200246	0.398744	0.474318	2.27571	0.4032	0	0	0.607518	0.909799	0.941679
XLOC_006156	-	Chr1	29472129	29472749	1	1	621	LincRNA	Reproductive	0	0	2.5446	0	0	2.49614	0	0	0	0.131769	0	0	0	0	0	0	0	0	0	0	0	0	0	0	0	0	0	0	0	0	0	0	0	0	0	0	0	0.0713924
XLOC_002498	+	Chr1	29774299	29775209	1	1	911	LincRNA	Reproductive	0.0387391	0.414146	2.25607	0.640036	0.205552	1.99489	0.337248	0.326788	0.668157	0.440077	0	0.928601	0.527338	0.435391	0.712993	1.01814	0	0.436002	0.823715	0	0	0.797759	0.302893	0.641967	0	0.485053	0	0.250174	0.390953	0.314198	0.587902	0.562145	0	0.551551	0.490231	0.350109	0	0.248191
XLOC_002536	+	Chr1	30142058	30143002	1	2	689	LincRNA	Vegetative	0	0	0	0.317021	0.652149	0.0723127	0.0539594	0.0367894	0	0	0.199056	0	0.321877	0.199103	0.257738	0.200684	0	0	0	0.332059	0	0	0.276771	0.0911229	0.151336	0.782967	0	0	0	0.300688	0.466471	0	0	0.595817	0	0	0	0.165944
XLOC_002548	+	Chr1	30277911	30279298	1	1	1388	lncNAT	Other	0.0283824	0	1.83495	3.278	2.86549	0.0287969	0.0277683	0.848361	0.874009	0.803116	0	0.539059	0.0726445	0.161119	0.513892	0.249286	0	0	0	0	0	0	0.102996	0.170556	0.059176	0	0	0	0.125584	0.114162	0.44083	0.445775	0.13191	0.287235	0	0.11934	0.485974	0.0484314
XLOC_006222	-	Chr1	30297056	30297763	1	1	708	LincRNA	Vegetative	0.387853	0.405274	0	0.881266	0	0	0	0	0	0	0	0	0	0	0	0	0	0	0	0	0	0	0	0	0	27.4881	0	0	0.492107	0	0.425428	0	0	0	0	0	0	0
XLOC_006223	-	Chr1	30298499	30299445	1	1	947	LincRNA	Other	6.79514	0	0	0	0.0574147	14.5298	1.50274	10.2676	1.6245	2.29655	1.08228	14.346	1.90711	2.97428	1.74472	2.03791	1.14672	1.47964	1.55707	3.95955	2.53393	2.76161	1.1007	7.78378	1.78168	1.2901	4.62853	1.88842	31.598	15.6251	13.5806	6.71175	5.53121	5.28404	6.19638	6.76972	8.65467	10.182
XLOC_002571	+	Chr1	30549532	30551698	1	2	2072	lncNAT	Other	0	0	0	2.18155	0.986806	0.0161215	0.102517	0	0	0	0.278785	0	0.0507133	0	0.109286	0.0248175	0	0	0.156732	0	0	0	0	0.0194977	0.120469	0.102214	0	0	0.0135179	0	0	0	0.0771102	0.262527	0	0	0	0
XLOC_002623	+	Chr1	31040709	31041148	1	1	440	LincRNA	Reproductive	0	0	8.83246	0	0	3.71043	0	0	0	0	0	0	0	0	0	0	0	0	0	0	0	0	0	0	0	0	0	0	0	0	0	0	0	0	0	0	0	0
XLOC_006293	-	Chr1	31089499	31092053	1	1	2555	lncNAT	Other	1.17888	0	0	0	0.0172751	2.26145	2.18007	1.06426	1.636	0.589328	0.622283	1.06587	2.76848	0.922141	1.19529	0.700039	0.282356	0.511853	1.8827	0.644598	3.12189	0.741294	1.80513	0.72377	1.90855	0	1.11736	1.01587	1.16474	2.18322	1.37022	2.3838	1.3359	2.20381	2.09645	2.67997	3.27436	1.92283
XLOC_006333	-	Chr1	31499595	31500627	1	1	1033	LincRNA	Other	0.338294	3.22325	1.05421	4.14402	1.06402	0.176709	0.256744	0.0972361	0.609719	0.371229	1.26403	0.151967	0.825585	0.0942044	0.217978	0.248822	0	0.162647	0.203644	0	0.910923	0.286553	0.266752	0.0822024	0.220519	0.49076	0	0.181306	0.0785412	0.338958	0.775557	0.247155	0.146849	1.50524	1.44453	0.498739	0	0.191431
XLOC_006361	-	Chr1	31787471	31788143	1	1	673	LincRNA	Other	2.82588	3.56277	0.729085	3.53208	9.97293	1.99554	8.43501	4.73295	0.274725	2.07858	2.11462	6.09847	1.67387	5.91856	7.20743	4.8233	6.76309	4.7491	5.07398	4.08735	3.32782	3.85685	4.60569	2.72223	0	25.5214	5.47713	5.81599	2.13919	3.036	4.61402	6.04395	4.36281	2.83033	3.52997	4.60832	6.82803	3.69411
XLOC_002718	+	Chr1	32193636	32194489	1	2	712	LincRNA	Vegetative	0	3.41502	0	0	0.279826	0.0560253	0	0	0	0	0	0	0	0	0	0	0	0	0.14546	0	0	0	0.0256713	0	0	0	0	0.19204	0	0	0	0	0	0	0	0	0	0
XLOC_006426	-	Chr1	32421381	32423333	2	1,2	1953,626	LincRNA	Vegetative	1.01732	0	0	0	0	0.0307689	1.01522	0.61796	2.88017	0.38119	0.495584	0.689048	0.268393	1.09215	0.95228	0.797332	0.299851	0.165956	1.4984	0.19206	0.764147	0.376573	0.330613	0.228035	1.16628	0.0997345	1.10796	0.67117	0.217846	1.35245	3.25936	1.25585	0.37727	0	2.23793	1.14884	0.14454	0.467787
XLOC_006448	-	Chr1	32682310	32682629	1	1	320	LincRNA	Reproductive	0.160053	0	0	0	4.0235	0.384607	0	0	0	0	0	0	0	0	0	0	0	0	0	0	0	0	0	0	0	0	0	0	0	0	0	1.98175	0	0	0	0	1.30094	0
XLOC_006453	-	Chr1	32743024	32743249	1	1	226	LincRNA	Reproductive	0	0	0	0	12.779	0	0	0	0	0	0	0	0	0	0	0	0	0	0	0	0	0	0	0	0	0	0	0	0	0	0	0	0	0	0	0	0	0
XLOC_002831	+	Chr1	33543838	33546813	1	1	2976	LincRNA	Other	0	3328.8	4540.47	2169.09	346.313	0.101914	0.0423355	0	0.376515	2.9708e-06	0	0.0428065	0.0600369	0.518549	0.79276	0.219188	0.196409	0.457276	0.0709677	0.126991	2.3254	0.237843	0.0577801	0	0	93.9754	45.464	21.636	0	0.0584183	0.630524	0.542689	0.122286	3.56308	0.628853	0.403336	1.24839	0
XLOC_006527	-	Chr1	33672493	33674502	1	2	1919	lncNAT	Other	0.171335	0.493006	1.49463	0.550294	0.725147	1.06159	0.485189	0.359212	0.907772	0.33184	0.304504	0.357277	0.433788	0.245106	0.22008	0.180382	0	0.166252	0.179231	0.425794	0.888069	0	0.159104	0.0948505	0.592582	0.249902	0.181614	0.0833004	0.166173	0.600684	0.458961	0.300678	0.486286	0.194957	0.923885	0.364629	0.225096	0.628561
XLOC_006528	-	Chr1	33683893	33688594	3	2,2,3	740,378,838	lncNAT	Other	0.191845	0	19.6674	1.81662	6.58396	60.7849	1.67385	5.43138	3.61289	2.36945	0	2.39904	0.760387	0.274701	0	0.129838	1.9131	0	0.467492	0	0	1.32368	0.322752	2.31377	0	0.784886	0	0.873164	0.0656992	0.523783	3.65643	1.59897	0.452422	2.26785	3.95735	1.02914	1.46043	0.488276
XLOC_002849	+	Chr1	33707233	33708247	1	1	1015	LincRNA	Reproductive	1.58082	1.15718	1.7566	0.959758	1.15297	0.682456	1.34869	0.315567	0.122596	0.360649	5.07839	0.5097	0.771433	0	0.323685	0.447166	0.891002	0.420837	0.896664	0.915594	0	0.377492	1.29482	0.85671	0.622363	3.38107	1.78433	0.648333	1.58026	2.08898	1.06242	0.496112	1.47761	0.183472	1.41989	1.76858	1.75025	3.0556
XLOC_006534	-	Chr1	33723661	33724126	1	1	466	LincRNA	Other	0	0.959203	3.18222	7.19289	0.0482213	0	0	0	0.139028	0	0	0	0.0674986	0	0	0	0	0	0	0	0	0	0	0	0	0	0	0	0	0	0	0	0	0.713347	0	0	0.455217	0
XLOC_002855	+	Chr1	33764679	33766193	1	1	1515	LincRNA	Reproductive	0.0423685	0	1.68183	0.474086	2.10203	0.654419	0.217433	0.039509	0.154271	0.0240366	3.73152	0.0566643	0.0217121	0.252147	0	0.114043	0.224933	0	0	0	0	0	0.559292	0.912071	0.47247	12.9427	0	0.141112	0.0626774	0.112781	0.222392	0	0	0	0	0.140643	0.318241	0.84291
XLOC_006537	-	Chr1	33778002	33778497	1	1	496	lncNAT	Other	0.078076	0.274302	3.44857	0.0754007	0.640169	0.326843	1.09894	0.105595	0.559951	0	1.14163	0.268488	1.16486	0.841204	1.19965	0.741683	0.636784	0.449911	0	0.659917	0.915783	0	1.80603	0.125931	0	0.854591	0	0.430662	0.685931	0.685149	0.561264	0	0	1.11311	0.550914	0.475444	1.16526	0.685526
XLOC_006559	-	Chr1	34068364	34068834	1	1	471	lncNAT	Other	0.0534691	0	0	6.8193	1.13895	0.41492	1.81567	0.663154	0	0.294736	0	1.18382	0.0923516	0	0.572159	0	0.65654	0	0	0	0	0	0	0.464209	0	0	0.494229	0.451764	0.0541909	0	1.86355	0	0	0	0	0	0	0.0936236
XLOC_006564	-	Chr1	34131529	34131769	1	1	241	LincRNA	Other	0	59.6114	31.2368	139.625	1.04455	0	0	0	0	0	0	0	0	0	0	1.14675	0	0	0	0	0	0	0	0	0	19.7327	0	8.67505	0	0	0	0	0	0	0	0	0	0
XLOC_002928	+	Chr1	34427862	34432489	2	3,1	491,783	lncNAT	Other	1.76491	0.8814	3.7094	3.91534	3.74541	2.2843	3.86056	1.65617	1.36985	1.22754	0	0.768296	3.62572	4.08371	0	1.07005	0	0.884842	0.249225	0.986417	0.2266	1.74296	2.20495	1.58438	1.66048	0.376317	10.9375	6.95567	0.970456	3.68501	3.20276	2.05872	5.83337	3.93413	1.752	1.39583	2.00545	3.87206
XLOC_002931	+	Chr1	34438123	34441370	1	2	634	lncNAT	Other	0.855087	0.605901	5.03681	1.19647	0	18.7025	3.45766	1.34594	3.75998	1.87609	2.22548	2.1599	1.92414	4.7145	3.40666	2.3635	1.20438	1.67712	1.56204	1.31578	1.02723	5.32843	1.48812	0.530975	0.350433	0.716479	1.28247	3.5587	0.623713	1.54652	0.511879	0.93754	0	1.81239	1.33349	1.28374	1.2625	1.34313
XLOC_002933	+	Chr1	34458163	34463324	4	3,2,3,2	407,700,412,695	lncNAT	Other	0.200116	2.57653	8.85703	5.52383	9.37148	7.51249	3.4984	1.64311	4.65931	3.74891	0	4.10155	2.57028	1.40693	3.18692	1.80008	5.64357	1.48498	4.01079	2.8621	0.742584	3.71623	1.91124	3.53544	0.790065	0	0.29884	0	0.103248	0	0.54185	1.25928	1.34302	1.4209	0	0	0.388701	0.169599
XLOC_006607	-	Chr1	34661526	34661861	1	1	336	LincRNA	Reproductive	0.12275	0	0	0	2.2822	0	0	0	0	0	3.38842	0.531653	0.357582	0.746991	0	0	0	0	0	0	0	0	0	0	0	0	0	0	0.0805937	0	0	0	0	0	0	0	0	0
XLOC_006614	-	Chr1	34737074	34738141	1	2	963	LincRNA	Other	0.693878	1.15495	2.76366	1.56529	0.713019	1.15304	1.12321	0.352196	0.87299	0.490407	0.301086	0.677063	0.13363	0.261304	0.170808	0.323933	0.236862	0	0	0.443459	0.887457	0.153944	0.155306	0.82533	1.7872	0	0	0.323206	0.462409	0.428601	1.20639	1.17851	0.436782	0.397103	0.354078	0.90923	0.457823	0.470882
XLOC_006615	-	Chr1	34738699	34746464	4	2,3,1,3	909,438,373,411	lncNAT	Other	0.44334	0.474148	5.08818	5.63461	3.89751	2.66708	3.50611	2.34514	1.00435	2.23176	1.53694	1.77508	0.719242	0.820929	0.168413	1.28901	0	0.575016	1.18148	0	0	0	0.960142	0.715411	2.141	3.05252	3.02983	4.33367	0.147762	0.918699	2.36701	0	1.08664	0	1.05887	0	0.564024	0.538474
XLOC_002965	+	Chr1	34840914	34841653	1	1	740	lncNAT	Other	0.0885725	0	0	0	0.0959776	0.0614742	0.0366938	0.0305379	0	0	0	0.046242	0.0457693	0.219958	0.963255	0.514562	0	0.248108	0.373994	0	0	0.433087	0.157897	0	0	3.49574	0	0	0.0260815	0	0	0	0.820727	0	0	0	0	0
XLOC_006656	-	Chr1	35192282	35192778	1	1	497	lncNAT	Other	0.0434959	0.335886	0	0.451963	0.149468	0	0.223612	0.430167	0	0.214347	0	0.926319	1.17214	0.764175	0.718457	1.14699	0	0	0	0	3.22209	0.272681	0.910028	0.502124	0	0	0.588301	0	0.299754	1.5884	0.953309	0	0	0	0.523503	0.492304	0	0.93347
XLOC_006694	-	Chr1	35745259	35749655	5	4,5,5,4,3	3413,1702,1761,2882,4181	LincRNA	Other	1.37862	0.226079	3.14104	1.41692	2.08681	2.26983	1.13784	0.877296	1.25313	0.494383	3.78658	0.414787	2.54342	1.21747	0.491885	1.15382	0.434888	0.802612	1.7039	1.44556	1.1934	0.786835	1.92405	0.995584	2.71623	2.34921	1.28684	1.47814	0.89046	2.30106	1.9558	1.70231	0.733556	2.00334	2.70357	1.56636	1.93851	1.71978
XLOC_003074	+	Chr1	36115214	36115472	1	1	259	LincRNA	Reproductive	0	0	7.17827	0.679779	7.10764	0	0	0	0	0	0	0	0	0	0	0	0	0	0	0	0	0	0	0	0	0	0	0	0	0	0	0	0	0	0	0	0	0
XLOC_003086	+	Chr1	36248507	36250357	1	1	1851	LincRNA	Other	0.048021	3.78023	1.36744	2.46339	1.90092	0.195806	0.0554934	0.139112	0.22302	0.0643321	0.390382	0.812054	0	0	0	0	0	0	0	0	0	0.000121038	0.0312624	1.12367	0	15.1207	8.21304	9.85512	0	0.0339953	0.705208	0.0753574	0.41897	1.55786	0.177051	0	1.3355	0
XLOC_006748	-	Chr1	36308222	36311080	1	2	689	LincRNA	Reproductive	0.719422	1.31584	0.3983	0	0.195099	0.0994541	0.936228	0.138719	0.322921	0.0536832	34.5303	0.0752271	0.461906	0.603986	0.893906	0.434638	0	0	0.737118	0.911654	0	0	0.688011	0	0.689868	0.369456	0	0.453788	0.72669	1.45724	0	0	0	0.628572	1.07419	1.72413	2.42662	2.52564
XLOC_006755	-	Chr1	36392091	36392703	1	1	613	lncNAT	Other	0.366616	0	0	0	0.0875559	0.118499	4.00963	0	0	0	2.20759	0	2.85729	5.79024	2.76679	3.34588	2.17293	2.94178	5.06471	7.07916	4.96217	7.15014	0.327536	1.19859	0.716328	0	8.54488	7.26015	0.493254	3.02119	1.52644	0.485274	2.57208	0.56395	4.93759	4.29059	2.92577	3.35593
XLOC_006758	-	Chr1	36427743	36427957	1	1	215	LincRNA	Reproductive	0	0	0	0	17.8343	0	0	0	0	0	0	0	0	0	0	0	0	0	0	4.30017	0	0	0	0	0	0	0	0	0	0	0	0	0	0	0	0	0	0
XLOC_003108	+	Chr1	36452859	36453160	1	1	302	LincRNA	Reproductive	0	0	8.68455	0	0	2.92737	0	0	0	0.321903	0	0	0	0	0	0	0	0	0	0	0	0	0	0	0	0	0	0	0	0	0	0	0	0	0	0	0	0
XLOC_003114	+	Chr1	36538121	36538526	1	1	406	LincRNA	Reproductive	0	0	0	5.10538	1.35378	0.680328	0	0.0854095	0	0	0	0	0	0	0	0	0	0	0	0	0	0	0	0	0	0	0	0	0	0	0	0	0	0	0	0	0	0
XLOC_003125	+	Chr1	36684209	36685471	1	2	1177	lncNAT	Other	0.586379	1.44428	0.720397	0.357181	0.780592	0.535015	0.226921	0.148173	0.13829	0.296228	0.167781	0.484396	0.373341	0.309072	0	0.101134	0.372352	0.137041	0.305627	0.176923	0.371129	0	0.200723	0.34273	0	0.581319	1.0552	1.13712	0.426433	0.387684	0.237659	0.230197	0.6438	0.373257	0.568688	0.145811	0.366584	0.371878
XLOC_006792	-	Chr1	36797351	36797861	1	2	398	lncNAT	Other	1.51943	3.11201	9.41841	11.8597	0.677532	4.67156	0.754849	2.21786	1.65953	1.98499	0	9.54998	2.31542	1.02454	0	3.40658	4.39737	2.02315	0	1.50321	2.50697	0	3.04478	2.13539	0	0	0	0.583395	1.77509	1.83981	0	0	3.19887	1.24236	0	0.898096	0	0.753553
XLOC_006810	-	Chr1	37059630	37060189	1	2	261	LincRNA	Reproductive	0.455731	0	0	0	0	0	0.57593	3.11396	0	0.861809	0	0.570867	0.977619	0	0	1.68182	4.75094	0	0	0	0	0	1.22052	4.0784	0	0	0	0	0	6.24624	0	0	0	0	0.00282662	0	0	2.68583
XLOC_006892	-	Chr1	38037642	38038392	1	3	577	LincRNA	Vegetative	2.21654	1.93656	1.15451	0.34673	1.94715	0	0	0	0	0.228703	0	0	0.358803	0	0.926665	1.01938	0	0	1.15039	0	0	0	0.662188	0.184329	0	3.10884	1.57816	1.56112	0.885768	1.67992	0.832307	0	0.981356	0	0	0.526175	3.90319	2.05388
XLOC_006896	-	Chr1	38082032	38088535	4	1,4,6,1	900,439,1256,1281	lncNAT	Other	4.85981	4.26016	22.1654	17.8448	5.49092	2.51895	4.21399	3.95118	6.31343	4.03095	16.0947	1.38536	5.05326	3.20031	5.49708	3.47647	5.40257	4.88693	3.51475	1.96979	6.23178	2.68133	4.16806	1.95295	8.57288	22.0226	31.9121	24.8199	2.74612	8.05681	13.867	8.66281	10.5295	17.5004	17.7984	9.45789	14.1149	6.01322
XLOC_003268	+	Chr1	38334102	38334534	1	2	343	LincRNA	Reproductive	0	0	0	0	2.60768	0	0	0	0	0	1.38506	0	0	0.969937	0	0	0	0	0	0	0	0	0.127445	0.464916	0	0	0	0	0.104437	0	0	0	0	0	0	0	0	0
XLOC_006926	-	Chr1	38394810	38395414	1	1	605	LincRNA	Reproductive	0	0	0	0	0.0546324	0	0.0278411	0	0	0	0	0	0	0	0	0	0	0	0	0	0	0	0.586371	0	0	2.14501	0	0	0	0	0	0	0	0	0	0	0	0.0727845
XLOC_003315	+	Chr1	38856379	38857101	1	1	723	LincRNA	Reproductive	0	0	0.605905	0.440449	0.486789	1.24107	0.183059	0.857103	0.180295	0.370738	0	1.11419	0.65493	0	0	0.230233	0.793299	0	0	0	0	0	0.448749	5.19645	0	0	0	0	0.125431	0.259956	0	0	0	0	0	0	0	0.276152
XLOC_006992	-	Chr1	39111584	39112048	1	1	465	LincRNA	Other	0	0	20.1928	6.34857	11.2893	0	0	0	0	0.0597668	0	0	0.0912184	0.343163	0.897325	0	0	0	0.317265	0	0	0.38376	0	0	0	0	0	0	0	0	0	0	0	0	0	0	0	0
XLOC_006996	-	Chr1	39118050	39118899	1	1	850	LincRNA	Other	0	4.13437	47.6421	19.0116	6.4463	0	0.0269414	0	0	0	0	0	0.0841647	0.798409	1.05541	0.99064	0.948712	0.241836	0.150746	0.271188	1.87677	0.210746	0	0	0	0	0	0.206334	0	0.0406379	0	0.834447	1.36878	0	0.493858	0	0	0
XLOC_006997	-	Chr1	39119752	39120207	1	1	456	LincRNA	Other	0	1.82512	13.2889	7.06473	5.88655	0	0.0661903	0.0807047	0	0	0	0	0	0.455611	0.927825	0	0	0	0.775202	9.30431e-05	2.73576	0	0.0670212	0	0	0	0	0	0	0	0	0	0	0	0	1.11275	0	0
XLOC_003340	+	Chr1	39119795	39120180	1	1	386	LincRNA	Other	0	1.54508	18.4023	3.09856	0.632233	0.223242	0.0996049	4.9651e-06	0	0	0	0	0	0	0.367429	0	0	0	0	0.956269	0	0	0.000196515	0	0	0	0	0	0	0	0	0	0	0	0	0	0	0
XLOC_007028	-	Chr1	39397384	39399584	1	2	1308	LincRNA	Reproductive	0.0182983	0	0	2.32566	0.293711	0.02577	0	0	0	0.0419433	0	1.49486	0.022227	0	0	0.0406743	0.13058	0	0	0	0	0	0	0	0.132718	0	0	0	0.168332	0.158371	0	0.175851	0	0	0.210083	0	0	0.0673085
XLOC_007071	-	Chr1	39842876	39843134	1	1	259	LincRNA	Reproductive	0	0	0	7.55231	0	0	0.250716	0	0	0	0	0	0	0	0	0	0	0	0	2.47077	0	0	0	0	3.75516	0	0	0	0	0	0	0	0	0	0	0	0	0.335963
XLOC_007072	-	Chr1	39844090	39844994	1	2	787	LincRNA	Other	0.131355	0	1.20517	2.43996	0.122335	0.773779	0.630994	0.552607	0.134246	0.192656	0	0.0375248	0.353199	0.15609	0	0.153687	0.259009	0.194595	0.279435	0.259699	0	0	0.310533	0.289227	0.254316	0.263724	0.536788	0.316637	0.266657	0.760715	0.38044	0	0	0	0	0.641118	0.246994	0.474364
XLOC_003416	+	Chr1	40065534	40066414	1	1	881	lncNAT	Other	13.111	0	0	0.140106	0.121841	1.52026	1.59642	1.0437	1.00856	3.10665	1.30867	2.87447	6.14167	3.37779	2.98594	5.44963	5.63399	8.64776	4.22204	2.03405	5.21164	10.4578	3.66176	1.63059	2.38034	0.302538	89.2749	67.5221	2.98978	11.9192	7.52534	8.99012	7.88992	31.3673	14.488	5.59606	13.4495	12.0305
XLOC_007105	-	Chr1	40265707	40266359	1	2	281	LincRNA	Reproductive	0.444542	0	0	0	0.194364	7.8273	0	0.22252	0	0.481846	0	0	0	0	0	0	0	0	0	0	0	0	0.184125	0	0	0	0	0	0	0	0	0	0	0	0	0	0	0
XLOC_007147	-	Chr1	40909636	40911617	1	2	438	LincRNA	Reproductive	0	0	0	0	0	3.28656	0	0	0	0.316852	0	0	0	0	0	0	0	0	0	0	0	0	0	0	0	0	0	0	0	0.0877368	0	0	0	0	0	0	0	0
XLOC_003504	+	Chr1	41109932	41111230	1	1	1299	LincRNA	Other	3.8176	0.353788	0	0.0568831	0.132721	7.14273	0.951515	29.4528	9.33499	20.3055	13.9012	25.7084	41.608	35.2541	46.6838	46.559	35.657	54.6411	37.0465	55.4895	31.5014	54.4529	47.419	61.6685	17.2696	0.604433	8.48836	6.59757	2.96053	14.0606	24.2614	28.3586	22.7689	35.3298	17.4993	14.8962	23.4116	15.2865
XLOC_007231	-	Chr1	42033647	42034264	1	1	618	LincRNA	Reproductive	0.560928	1.47886	0	1.95929	0.9961	0	0.427256	0	0	0.0931345	0	0.0635047	0	0	0.298331	0	0	0	0	0	0	0	0.184932	0	0	0	0	0	0.156182	0.131283	0	0.685728	0.404986	0	0	0	2.10688	0.429688
XLOC_003686	+	Chr1	43248713	43249488	1	1	776	lncNAT	Other	5.95406	0.249253	0	0	0.0371747	0.716209	4.73945	2.17	2.41733	5.29791	0	0.945089	6.08289	7.95747	4.75558	5.44543	5.26269	1.05924	3.31232	8.54756	0.0589472	3.05959	4.11185	0.801712	0.000119678	0.992536	7.47	4.34808	3.02534	6.01934	1.14191	3.09416	4.84206	0.235376	2.52636	3.09458	2.7362	4.28361
XLOC_009554	-	Chr10	156227	157480	1	2	1169	LincRNA	Vegetative	0.208978	3.22682	0	0	0.0589782	0	2.08206	0	0	0.0790494	0	0	0.241371	0	0	0	0	0.169329	0	0	0	0.146763	0.0990828	0.0969334	0	0	0	0	0.577241	0.234361	0	0.266987	0	0	0.339988	0.157511	0.235984	0.215619
XLOC_009614	-	Chr10	779632	780114	1	1	483	LincRNA	Reproductive	0	0	6.34305	0	0	16.4516	0	0	0	0	2.96016	0	0	0	0	0	0	0	0	0	0	0	0	0.74604	0	0	0	0	0	0	0	0	0	0	0	0	0	0
XLOC_009633	-	Chr10	995824	998165	1	4	2093	lncNAT	Other	0.0780977	0	1.05777	0	0	0.329666	1.20182	0.0246286	2.74991	0.133645	0.221231	0.0222655	0.0752816	0.0956721	0.0554531	0.0715265	0	0	0	0	0	0	0.123698	0.0535373	0.0313979	0	0	0	0.0171653	0	0	0	0	0	0	0	0	0.0466275
XLOC_007668	+	Chr10	1215196	1215813	1	1	618	LincRNA	Reproductive	0.508809	0	0.281333	1.1513	1.80944	0.842404	0.269077	0.703295	0	0.984745	0.6554	0.841283	1.35174	0.384347	1.11431	0.870057	2.2455	0.407332	0.906813	0	0.974524	1.08304	2.20119	0.457088	0.273857	0.783495	1.80144	1.62613	1.55593	0.775324	0	0.61679	0	0.639769	0	0	0	0.940174
XLOC_007671	+	Chr10	1267768	1269845	1	1	2078	LincRNA	Other	0.509802	1.95815	4.5557	3.64259	0.687775	6.48124	0.387775	1.82725	0.243862	0.477075	3.78216	1.94633	2.28787	0.371663	0.0851897	0.440683	0.57362	1.11769	0.789915	0.793345	1.1177	0.55322	1.40102	0.97421	0.427259	0.900634	1.1766	0.693557	1.61308	2.36734	0.270041	0.242315	0.451071	0.571278	0.78384	1.14761	1.1931	1.92536
XLOC_009668	-	Chr10	1327712	1328051	1	1	340	LincRNA	Reproductive	0	0	18.3983	0.142901	0	2.47822	0	0	0	0.630543	2.887	0	0	0	0	0	0	0	0	0	0	0	0	0	0	0	0	0	0	0	0	0	0	0	0	0	0	0
XLOC_007712	+	Chr10	1698323	1699035	1	1	713	LincRNA	Reproductive	0	0	6.63607	0	0.102316	37.0644	0	0	0	0	0	0	0	0	0	0	0	0	0	0	0	0	0.0410954	0	0	0	0	0	0	0	0	0	0	0	0	0	0	0
XLOC_007724	+	Chr10	1870043	1870466	1	1	424	LincRNA	Vegetative	0	0	0	0	0.125472	0	0.100117	0	0	0	0	0	0	0	0	0.274441	0	0	0	0	0	0	0.231255	0	0	1.99891	1.30132	6.02564	0.0763698	0.0922407	1.01647	0	0	0.960438	0.995499	0	0	0
XLOC_007725	+	Chr10	1878879	1879125	1	1	247	LincRNA	Reproductive	0	0	0	0	29.6706	0	0	0.329284	0	0.361925	0	0	0	0	0	0	0	0	0	0	0	0	0	0	0	0	0	0	0	0	0	0	0	0	0	0	0	0
XLOC_009717	-	Chr10	1895994	1896315	1	1	322	LincRNA	Reproductive	0.264965	0	7.74137	0	0	1.61566	0	0	0	0.788707	1.23443	0	0.170525	1.51458	0	0	0	0	0	0	0	0	0	0.330585	0	0.954636	0	0	0	0.127282	0	0	0	0	0	0	0	0
XLOC_007729	+	Chr10	1923015	1934001	1	4	560	lncNAT	Other	0	0	21.6835	0	0	4.12608	0	0	0	0.774602	0	0	0	0	0	0	0	0	0	0	0	0	0	0	0	0	0	0	0	0	0	0	0	0	0	0	0	0
XLOC_009736	-	Chr10	2211542	2212369	1	1	828	lncNAT	Other	0.274388	2.71613	26.1521	1.22463	0.863647	11.8601	0.214822	0.228529	2.96902	0.416507	2.63643	0.741548	0.255483	0.278801	0	0.889113	0	0.324565	0.213525	1.28052	0	0.290997	0.227849	0.420704	0.409789	8.51695	1.39812	2.61406	1.14781	1.62628	0.891798	0.84729	0	0.429746	1.24734	0.598685	0.278364	0.827638
XLOC_007759	+	Chr10	2283616	2284379	1	1	764	LincRNA	Reproductive	0	0.394739	3.55368	0	0.0371912	6.45657	0	0	0	0.0692548	0	0	0	0	0	0	0	0	0	0	0	0	0	0	0	0	0	0	0	0	0	0	0	0	0	0	0	0
XLOC_007760	+	Chr10	2312851	2313662	1	1	812	LincRNA	Reproductive	0.179265	0.193239	7.52928	4.87071	1.24534	14.6799	3.43653	2.67285	0	1.48507	0	3.57521	2.09853	4.14203	3.00924	3.85878	4.72958	3.89341	1.4435	2.7107	0	2.10984	2.42108	1.1159	0	0.39761	0.378667	0	1.44071	0.752791	0.339737	0	2.29467	0	0.257656	0.361711	0.446908	0.714985
XLOC_009747	-	Chr10	2337150	2339694	2	2,1	1260,766	lncNAT	Other	1.65626	1.92344	6.69246	5.54741	6.9749	5.168	0.67496	1.41906	2.49024	2.9106	1.68923	3.80429	1.00891	2.46833	1.55024	1.33207	2.24023	0.730826	0.868788	1.27081	0.655188	0.930115	0.858969	5.50922	3.13227	0.979432	0.354345	0	1.43508	2.30539	1.12321	2.60671	2.07837	2.90549	3.92856	1.90665	1.46152	1.9283
XLOC_009769	-	Chr10	2673084	2673507	1	1	424	LincRNA	Reproductive	0	0	22.836	0	0.109367	15.3358	0	0	0	0	0	0	0	0	0	0	0	0	0	0	0	0	0	0	0	0	0	0	0	0	0	0	0	0	0	0	0	0
XLOC_007804	+	Chr10	2813741	2813955	1	1	215	lncNAT	Other	0	0	21.1853	0	0	80.3251	0	0	0	0	0	0	0	0	0	0	0	0	0	0	0	0	0.561229	0	0	0	0	0	0	0	0	0	0	0	0	0	0	0
XLOC_007821	+	Chr10	3068465	3071106	3	2,3,1	1007,882,2634	LincRNA	Reproductive	0.831354	0.237691	2.06458	1.99724	0.475399	4.3901	3.5796	2.42447	0.843181	1.41754	0.191822	4.27368	0.345183	0.544814	0.0965323	0.310465	0.338003	0.643577	0.445323	0.869066	0	0.539597	0.684445	1.39637	1.16006	1.04446	0.143393	0.068557	1.4201	0.776242	0.442349	2.45197	0.411006	0.186805	1.08686	0.314379	0.620706	1.53545
XLOC_009832	-	Chr10	3380476	3381183	1	1	708	LincRNA	Reproductive	0	0	4.35668	0.111	0	0.394207	0	0	0	2.66908	0	0	0	0	0	0	0	0	0	0	0	0	0	0	0	0	0	0	0	0	0	0	0	0	0	0	0	0
XLOC_007859	+	Chr10	3541215	3542171	1	1	957	LincRNA	Other	1.32006	0.734861	1.44496	1.97666	2.617	0.398048	1.0212	2.45463	0.0750907	1.33091	1.59077	2.18542	3.21888	2.07971	0.829366	2.56844	1.53406	1.691	1.77439	0.490931	1.04569	2.14893	1.6761	2.13805	1.08025	1.2186	2.2635	4.56324	1.82963	2.05199	1.31247	1.90442	1.35869	1.61963	2.76506	2.08723	2.90535	2.42448
XLOC_009841	-	Chr10	3547752	3547992	1	1	241	LincRNA	Reproductive	0	0	0	1.13729	5.29492	0	0	0	0	0	0	0	0	0	0	1.34065	0	0	0	0	0	0	0	0	0	0	0	0	0	0	0	0	0	0	0	0	0	0
XLOC_009842	-	Chr10	3576871	3577810	1	2	617	lncNAT	Other	0.364435	0.347974	4.73187	0.586764	0.235583	0	0.105248	0.10708	0	0	0	0.150793	0.0771234	0	0	0	0	0	0	0	0	0	0.202662	0.236643	0	0	0	0	0	0.207542	1.17627	0	1.18596	0	0	0	0.792223	0
XLOC_009844	-	Chr10	3614207	3614456	1	1	250	LincRNA	Reproductive	0	0	39.3094	0	13.2064	13.449	0	1.06693	0	2.49889	0	0	0	4.30836	0	1.09241	0	0	0	0	0	2.22829	1.50718	0.829846	0	0	0	0	0.287683	0	0	0	0	0	3.6097	2.59177	0	0
XLOC_007876	+	Chr10	3655707	3656444	1	1	738	LincRNA	Reproductive	0.0221396	0	9.14632	3.99068	0.388349	2.19133	0.0529812	0.0616718	0.0541149	0.23161	0	0.0471587	0	0.173813	0	0	0	0	0	0.293011	0	0.219171	0	0.144689	0	0	0.823991	0.476696	0.249171	0.36933	0	0.705256	0	0.473439	0.866128	0	0	0.134652
XLOC_009865	-	Chr10	3896906	3900233	4	3,2,2,3	1987,1850,883,1708	LincRNA	Other	2.31901	6.84464	3.65904	4.60294	1.87753	0.548498	1.12138	1.36637	1.40997	1.02393	0.316792	1.03641	0.218822	0.550946	0.00301194	1.19286	1.11142	0.611221	0.0970611	0.503924	0.426413	0.540673	0.733657	1.11745	0.154104	0.593004	2.45225	2.16244	0.880749	1.51871	6.34663	1.84933	0.339717	1.8517	8.05207	3.32928	1.47812	3.03956
XLOC_007899	+	Chr10	3940446	3941227	1	1	782	lncNAT	Other	0.837079	0	0	2.19908	0.222296	0	0.030655	0	0	0	0	0	0	0	0	0.136488	0	0.41029	0	0	0.438744	0.230325	0	0	0	0.404394	0.153862	0.698985	0	0	0	1.07437	0	0	0	0.00625156	0.117523	0
XLOC_009913	-	Chr10	4407601	4408492	2	2,1	521,892	LincRNA	Reproductive	0	0	3.11373	0.401687	0.409886	13.8565	0	0.130801	0	1.64503	0	1.2568	0.265485	0	0	0.196538	0	0	0	0	0	0	0.110338	0	0	0	2.78044	1.81146	0.114696	0.143947	0.71174	0.395004	0.334435	0	0.438163	0.248171	0.469512	0.0403219
XLOC_007946	+	Chr10	4490190	4490799	1	1	610	LincRNA	Reproductive	0	0	23.027	0.107201	0	18.1765	0	0	0	0.331599	0	0	0.0749822	0	0	0	0	0	0	0	0	0	0.127285	0.139659	0	0	0	0	0	0.0625214	0	0	0	0	0	0	0	0.073889
XLOC_009916	-	Chr10	4507654	4509946	2	2,1	1382,2293	LincRNA	Other	6.69111	23.8743	15.8308	16.5104	3.56848	6.38219	0.791687	1.80781	1.51621	1.46666	0.143504	16.4328	0.867908	0.825348	0.653224	0.512076	0.530744	0.639074	0.842641	1.29023	2.85745	0.80102	1.76804	1.43585	0.128406	7.42896	5.55762	4.55589	13.4236	14.4049	2.44202	3.31509	5.67082	6.76749	3.78096	6.54951	8.23901	10.4404
XLOC_007952	+	Chr10	4543707	4545692	4	4,2,4,1	905,1197,872,362	LincRNA	Reproductive	1.26607	0.224023	7.18601	0.0637116	0.643427	12.319	0.378995	0.289121	0.127804	0.993825	12.7795	0.0386734	0.0412936	0	1.40132	0	0	0	0	0	0	0	0.201666	1.57701	10.6964	0.407311	0.506826	0.154565	1.81565	0.505035	0	0	0.657412	5.21006	0.33871	0.586175	0.690827	0.736184
XLOC_007988	+	Chr10	4944330	4944939	1	1	610	LincRNA	Other	0.469445	0	1.302	0.219711	5.50126	14.5348	0.49009	2.59292	0	1.54728	0.888441	3.17734	0.432835	0	0.843787	0.446715	2.30062	1.58479	0	1.60687	1.30231	0.484861	0.0581915	7.64458	3.03484	0	0	0.747766	2.21152	0.378021	0.704268	1.99431	0.942156	0	0.577282	2.00857	1.31725	0.757814
XLOC_008006	+	Chr10	5155784	5156888	1	2	1025	LincRNA	Reproductive	0	0	6.18342	0	0.683751	0.279717	0	0	0	0.0615061	0	0	0	0	0	0	0	0	0	0	0	0	0	0.0454416	0.452257	0	0	0	0	0	0	0	0	0	0	0	0	0
XLOC_008018	+	Chr10	5252510	5254974	2	2,2	2267,1209	LincRNA	Reproductive	1.28202	0	0.860362	2.59601	0.79623	0.269467	1.92779	0.160029	1.41756	0.5741	4.67887	0.269536	2.33146	0.475327	0.299419	0.379046	0.20315	0.152952	0.660429	0.382944	0.44983	0.277471	0.526053	0.948669	4.74242	0.141422	0.909113	0.502419	1.0496	0.970546	0.347747	0.346217	0.601234	2.75274	1.15495	0.928943	0.746787	0.857348
XLOC_008021	+	Chr10	5264051	5264452	1	1	402	LincRNA	Reproductive	0	6.03094	15.5526	0.773494	0.152747	0	0	0	0	0	0	0	0	0	0	0	0	0	0	0	0	0	0	0	0	0	0	0	0	0	0	0	0	0	0	0	0	0
XLOC_009988	-	Chr10	5372961	5376610	5	3,2,3,1,2	937,3010,956,3650,3029	LincRNA	Other	2.42642	2.41898	6.49931	3.34247	5.16224	6.17564	2.94388	2.653	0.955541	2.98326	4.91514	2.50855	5.05104	3.68629	2.37554	3.72224	2.98448	3.53049	4.28324	3.64587	5.12536	4.05883	2.42219	3.07369	5.03174	0.643365	0.7758	3.74082	2.33082	3.9514	4.6393	2.97873	2.37825	4.06863	1.37021	3.25595	2.92412	3.42238
XLOC_009998	-	Chr10	5474296	5486842	1	2	1026	LincRNA	Reproductive	0.00594778	0.0998727	0.117896	0.0536545	0.132463	4.32727	0.391338	0.102554	0	0.102997	0	0.268251	0.00578578	0	0	0.0629713	0	3.05232e-05	2.25454e-05	0	0	6.07261e-06	0.00352078	0.164764	0	0	0	0	0.0914702	3.51665e-06	0.000275568	0	0	0	0	0	0	0.000260797
XLOC_010000	-	Chr10	5513575	5513944	1	1	370	LincRNA	Reproductive	0.194316	0	12.6797	0.406725	0.13614	0	0	0	0	0	0	0	0	0	0	0	0	0	0	0	0	0	0.122618	0	0	0	0	0	0	0.323917	0	0	0	0	0	0	0	0
XLOC_008043	+	Chr10	5526397	5526790	1	1	394	LincRNA	Reproductive	0.0633869	0.305061	6.93241	0.869226	0.07901	0	0	0.187183	0	0	0	0.494343	0	0	0	0.465994	0	1.37011	0	0	0	0	0	0	0	0	0	0	0	0.582315	0	2.07626	0	0	0	0	1.45062	0.304309
XLOC_008045	+	Chr10	5533813	5541837	3	3,4,4	1540,1194,1190	lncNAT	Other	0.545646	0.737957	3.59868	6.10288	1.21609	1.03826	0.430824	0.694533	0.397206	0.52581	0	0.372123	0.236304	0.104232	0.140565	0.204805	0.169456	0.126527	0.285185	0	0.302869	0.186338	0.258652	0.422881	0.875812	0.175677	0.122777	0.439839	0.17462	0.441373	0.955394	0	0.189138	1.0708	1.856	0.642698	0.498864	0.133638
XLOC_008061	+	Chr10	5723897	5724698	1	2	561	LincRNA	Reproductive	0	0	32.3814	0	0.0989334	23.7803	0	0	0	2.2151	0	0.0784505	0	0	0	0	0	0	0	0	0	0	0	0	0	0	0	0	0	0	0	0	0	0	0	0	0	0
XLOC_010021	-	Chr10	5818753	5819448	1	1	696	LincRNA	Reproductive	0	0	14.7262	0	0	4.47203	0	0	0	0.162858	0	0.0775301	0	0	0	0	0	0	0	0	0	0	0	0	0	0	0	0	0	0.0491494	0	0	0	0	0	0	0	0
XLOC_010023	-	Chr10	5841202	5843440	1	1	2239	lncNAT	Other	2.73529	0	0	0	0.00774467	0.287194	0.649676	1.03851	0.414653	0.901236	0.172145	1.58574	0.81275	0.393627	0.43857	0.470953	0.515723	0.621009	0.918492	0.533156	1.00447	0.79947	0.764434	0.64152	0.0915012	1.96131	8.25562	9.16898	3.58294	2.37133	1.07854	2.46277	1.12134	2.01336	2.28131	1.94364	1.91676	3.02911
XLOC_008103	+	Chr10	6177530	6178079	1	1	550	LincRNA	Reproductive	1.01621	0	0	1.31755	1.75302	1.19312	0.648149	0.8952	1.64804	0.858724	0	2.39951	0.183174	0.609609	0	0.552564	0	0	0.442469	0	0	0	0	2.04991	0.855964	0	0	0.969189	0	0.635751	1.06154	0	1.07382	0.967931	0	1.85481	0	0.363784
XLOC_008133	+	Chr10	6555867	6556636	1	1	770	LincRNA	Other	0.180611	0.665609	0.91013	1.33989	4.42081	0.236224	0.0784566	0.859547	0	0.464882	0.456484	1.35955	0.482911	0	0.368278	0.227359	0	0	0.60391	0	0	0.522399	0.355493	0.747243	0	0	0.670033	0	0.105514	0.506552	0.460148	0	0	0	0	0.582086	0	0.519033
XLOC_008155	+	Chr10	6835111	6845792	2	2,2	846,452	lncNAT	Other	3.50802	0.100544	0	0.016867	0.0414286	1.10107	1.31123	6.99016	1.3951	3.56959	0.49967	4.95532	2.7287	3.12497	1.19023	2.86388	1.91325	3.1448	2.81232	3.43234	7.19906	1.87848	2.32511	5.20171	0.210606	0	1.38053	0.657983	6.06109	11.2533	15.7095	7.04414	7.55624	11.9928	15.7409	6.7331	10.9075	7.92497
XLOC_008181	+	Chr10	7189950	7190547	1	1	598	lncNAT	Other	0	0	0	3.63836	0.0910121	0	0	0	0	0	0	0	0	0	0	0	0	0	0	0	0	0	0	0	0	0	0.341818	0	0	0	0	0	0	0	0	0	0	0
XLOC_010132	-	Chr10	7263243	7264562	2	2,2	1157,1203	lncNAT	Other	0.52791	2.00401	8.38004	2.24874	1.49133	14.1837	1.71966	1.28329	5.74754	1.80298	0.251202	2.88588	1.78276	3.79311	0.918291	2.94294	1.45237	3.08903	3.96097	3.65757	4.60579	2.97764	2.68885	2.68598	0.39095	4.87763	4.21829	3.56358	0.128178	2.18201	2.13621	1.01402	2.62402	0.264541	1.95282	0.855701	0.636007	1.97806
XLOC_010145	-	Chr10	7406923	7409185	2	2,3	1031,481	lncNAT	Other	0	0	3.57734	0.26514	0.31906	1.13718	0.546993	0.460254	1.04874	0.215178	3.81558	0.834544	0.120582	0.479431	0	0.532231	0	0.315056	1.35658	0	0	0.28561	0.446923	1.04797	4.42223	0	0	0	0	0.297891	0	0	0	0	0	0	0	0.0823277
XLOC_010165	-	Chr10	7620502	7621415	1	1	914	LincRNA	Vegetative	0	56.6136	40.6306	0.0723191	0.0572426	62.1641	5.91831	0.0240052	0	0.252749	0	0.0690239	0	0	0	0	0	0	0	0	0	0	0	0	0	0	0	0	0.0191274	0	0	0	0	0	0	0	0.284902	0
XLOC_010190	-	Chr10	7803139	7803928	1	1	790	LincRNA	Other	0.195245	0	0.944331	0.421324	0.173568	0.919731	0.764234	1.36528	0.3021	1.36246	1.66156	2.58326	0.720581	0.259299	1.67296	0.221904	0.335813	0.470532	0.561623	0.389991	0.502737	0.421364	0.351325	1.31476	0.752644	0.146181	0.717938	0.364949	0.285129	1.35679	0.595887	0.82655	0.485093	0	0.2329	0.514453	0.169788	0.690383
XLOC_010220	-	Chr10	8203104	8203875	1	1	772	LincRNA	Reproductive	0	0	33.5966	0.235426	0.402407	58.8991	0	0.175003	0	6.23958	0	0.0581157	0.0393963	0	0	0	0.423464	0	0	0	0	0	0.0309704	0.17848	0.436914	0	0	0	0	0	0	0	0.437362	0	0	0	0	0
XLOC_010248	-	Chr10	8516138	8518846	2	3,1	585,1583	lncNAT	Other	0.0528171	0	0	0.499211	1.24543	0	15.4519	0	34.2408	0	4.02358	0.211104	0	0	0	0.258431	0	0	0	0	0	0	0	2.79388	3.31078	0	0	0	0	0	0	0	0	0	0	0	0	0
XLOC_008292	+	Chr10	8660427	8664544	4	3,4,3,3	2314,1649,1610,2495	LincRNA	Other	1.55887	2.73175	5.04501	2.84187	2.15674	2.0441	2.69205	2.76955	3.08191	1.29459	2.26625	2.24593	2.53756	1.22098	0.967977	1.28995	1.03918	0.660429	1.56023	1.56026	1.58759	0.878903	0.975872	1.67142	2.07523	0.15574	0.601363	0.324529	1.60536	2.39645	2.04402	3.0775	2.19189	2.5013	3.77091	1.77827	2.28836	2.73165
XLOC_008301	+	Chr10	8724528	8724909	1	1	382	LincRNA	Other	0	0	15.7236	3.576	9.72242	0.574886	0	0	0	0	1.01108	0	0.126466	0.619833	0	0	0	0	0	0	0	0	0.17881	0	0	0	0	0.480594	0	0	0	0	0	0	0	0	0	0
XLOC_008312	+	Chr10	8866920	8870093	2	2,2	1157,686	LincRNA	Reproductive	0	0.391469	0	0	1.13582	0	0.0828874	0.073467	0	0.0164197	0	0	0.0576046	0	0	0.427435	0	0	0	0	0	0	0	0.374947	0.298857	0	0	0.399339	0	0	0	0	0	0	0	0	0	0
XLOC_008313	+	Chr10	8870432	8874037	2	1,4	1057,1357	LincRNA	Reproductive	0	0	0	0	1.93671	0	0.0267569	0	0	0	0	0	0	0	0	0	0	0	0	0	0	0	0	0.0395037	0.160678	0	0	0	0	0	0	0	0	0	0	0.138963	0	0
XLOC_010281	-	Chr10	8943304	8944268	1	3	754	LincRNA	Other	0.068827	0.446024	0	1.67821	0.551052	0.0929865	0.372318	0.279366	0.24094	0.578039	0.909859	0.289472	0.820096	0.304578	0.416328	0.0763484	0.534849	0.199064	0.563833	0.254545	0	0.338168	0.16895	0.157724	0.457897	0	0	0.149559	0.0639105	0.134895	0.309498	0.298558	0	0	0.687501	0	0	0.0393524
XLOC_008376	+	Chr10	9552862	9553467	1	1	606	LincRNA	Reproductive	0	0	2.34512	0	0	3.36887	0	0	0	0.417092	0	0	0.0659381	0	0	0	0	0.509366	0.692386	0	0	0	0	0	0	0	0	0	0	0	0	0	0	0	0	0	0	0
XLOC_008403	+	Chr10	9933553	9933764	1	1	212	LincRNA	Other	0	0	11.5023	49.3568	0	0	0	0	0	0	0	0	0	0	0	0	0	0	0	0	0	0	0	0	0	0	0	0	0	0	0	0	0	0	0	0	0	0
XLOC_010374	-	Chr10	9950546	9950960	1	1	415	LincRNA	Reproductive	0	0	0	0	1.00057	0	0	0	0	0	0	0	0	0	0	0	0	0	0	0	0	0	0	2.49485	1.43268	0	0	0	0	0	0	0	0	0	0	0	0	0
XLOC_010375	-	Chr10	9951610	9953117	1	2	688	LincRNA	Reproductive	0	0	0	0	11.1815	0	0.153928	0.0339491	0	0	12.1593	0.0923047	0	0	0	0	0	0	0	0	0	0	0	10.7998	14.7028	0	0	0	0	0	0	0	0.350822	0	0.474454	0.274241	0	0
XLOC_008405	+	Chr10	9956229	9956767	1	1	539	LincRNA	Reproductive	0	0	14.8789	0	0	8.05837	0	0	0	0	0	0	0	0	0	0	0	0	0	0	0	0	0	0	0	0	0	0	0	0	0	0	0	0	0	0	0	0
XLOC_010379	-	Chr10	9969154	9970042	1	2	529	LincRNA	Reproductive	0	0	0	0	6.96569	0	0	0.0472472	0	0	4.9481	0	0	0	0	0.132338	0	0	0	0	0	0	0.084366	10.8944	17.207	0	0	0	0	0.0632911	0	0	0	0	0	0	0	0.0730051
XLOC_008417	+	Chr10	10118330	10119806	3	2,2,2	1045,1088,1055	LincRNA	Reproductive	0.611331	1.11823	28.3107	3.25224	1.66429	13.4281	1.14694	1.14074	0.496983	2.2017	0.424454	1.96723	1.11604	0.741976	0.501449	0.60348	0.709045	0.178198	0.365149	0.665647	1.36893	0.585138	0.325783	1.14788	0.662127	0	0.383748	0.538812	0.568912	1.19238	0.309844	1.22534	0.687279	1.76321	0.345859	0.558315	0.212645	1.22187
XLOC_008434	+	Chr10	10351355	10352293	1	4	422	LincRNA	Reproductive	0	0	0	0	0.744146	0	0	0	0	0	9.58108	0	0	0	0	0	0	0	0	0	0	0	0	0.786711	6.94878	0	0	0	0	0	0	0	0	0	0	0	0	0
XLOC_010418	-	Chr10	10397805	10398312	1	1	508	LincRNA	Reproductive	0	0	18.8711	0	0.148483	10.5539	0	0	0	0.136008	0	0	0	0	0	0	0	0	0	0	0	0	0	0	0	0	0	0	0	0	0	0	0	0	0	0	0	0
XLOC_008445	+	Chr10	10539614	10545399	2	4,3	2100,763	lncNAT	Other	0.322116	1.06565	16.8343	0.120527	0.349485	19.0769	1.23	0.144134	0	0.0307698	9.74883	0.017818	0.525188	0.63175	0.109497	1.20357	0	0	0.632183	0.213429	0.759617	0	0.41773	0.167534	1.39437	0.875651	0.720671	0.512119	0.401634	7.06608	1.4564	0.282329	0.917367	0	0.724148	0.777758	0.585826	2.22789
XLOC_010448	-	Chr10	10785234	10785667	1	1	434	LincRNA	Reproductive	0	0	5.03466	0	0	8.36467	0	0	0	1.04527	0	0	0	0	0	0	0	0	0	0	0	0	0	0	0	0	0	0	0	0	0	0	0	0	0	0	0	0
XLOC_010472	-	Chr10	10910035	10911119	1	1	1085	lncNAT	Other	0	85.0905	81.8882	80.6425	9.34069	0.0389703	0	0	0	0.0189853	0	0	0	0	0	0	0	0	0	0	0	0	0	0	0	0	1.07618	0.421283	0.016153	0	0.30845	0	0.172361	0	0	0.192535	0.277666	0.118032
XLOC_008498	+	Chr10	11079918	11087251	2	2,1	488,2112	lncNAT	Other	0	0	1.2111	0	0.0121275	1.13376	0	0.0556101	0	0.0628547	0	0	0	0	0	0	0	0	0	0	0	0	0	0	0	13.1014	6.1195	6.92133	0	0	0	0	0	0	0	0	0	0
XLOC_010500	-	Chr10	11272612	11273376	1	2	496	LincRNA	Vegetative	0.383792	0	0	0	0.0515352	0	0.219764	0	0	0	0	0.125178	5.19045	0.508493	0	0	0	0	0	0	0	0	0.122753	0	0	2.0957	10.6864	3.62756	0.65415	4.78262	0	0	0	0	0	0	0	2.75534
XLOC_010507	-	Chr10	11390453	11391149	1	1	697	lncNAT	Other	2.30395	0	0	0.533757	0.0380089	2.91713	4.53898	1.54023	1.8143	1.42701	8.22603	5.83767	46.2242	69.557	67.3401	64.4179	32.6342	65.8794	112.643	107.189	63.4676	83.2016	15.8566	6.37638	2.16551	2.59478	80.4215	54.8165	24.0235	5.92397	14.1276	5.85524	3.85429	6.8663	9.47664	15.3397	9.02493	5.90448
XLOC_008525	+	Chr10	11396593	11397642	1	2	536	lncNAT	Other	0	0	0.960666	0	0	4.32988	0	0	0	0	0	0	0	0	0	0	0	0	0	0	0	0	0	0	0	0	0	0	0	0	0	0	0	0	0	0	0	0
XLOC_008540	+	Chr10	11579403	11580752	1	2	1231	LincRNA	Other	4.43725	28.96	18.6064	142.277	84.0694	1.13965	1.76057	4.57639	4.49139	7.73471	4.19508	5.54485	5.32859	3.01802	5.31151	4.71531	1.83376	5.49245	3.25655	4.02503	4.41609	7.39099	2.52992	6.79563	4.08884	2.79641	3.26538	2.30008	7.69509	4.93932	6.85904	10.0463	5.24636	11.142	7.73931	8.33683	14.6772	5.39389
XLOC_008549	+	Chr10	11751519	11753481	2	2,1	945,1963	LincRNA	Vegetative	6.60054	2.97685	0.915208	0	0.137811	0.581502	0.0135603	0.0520829	0	0.561464	0	0.178533	0	0.1481	0	0	0	0	0	0	0	0	0	0.173457	0	0	0.0829738	0	0.867971	0.213964	3.61649	4.16065	2.06711	6.40628	4.28694	7.16657	4.17324	0.202128
XLOC_010545	-	Chr10	11784254	11788336	4	6,3,6,4	1873,1304,1848,1900	LincRNA	Reproductive	0.111396	0	5.71476	1.55313	0.882744	1.25381	2.00167	0.812992	0.815724	1.03949	0.41247	0.520927	1.21333	0.449049	0.317471	0.290994	0.103055	0.345576	0.982619	0.411535	0.395747	0.2969	0.598583	0.796752	0.347536	0	0.455409	0.492076	0.0533056	0.475574	0.301213	0.164031	0.668073	0.213918	1.19187	0.36104	0.121482	0.37984
XLOC_010556	-	Chr10	11954621	11956036	1	1	1416	LincRNA	Other	0.0877465	4.85964	1.73163	13.6155	6.04481	0	4.11485e-06	0.0429772	2.0693e-05	0	0.0928561	0	0	0	0	0	0	0	0	0.226065	0.342892	0	0.0322021	0.14473	3.46836e-05	2.6892	2.54209	3.00823	0	0.208766	0	0	0	2.2241e-05	0	0	8.63167e-05	0
XLOC_008572	+	Chr10	11955153	11956006	1	1	854	LincRNA	Other	4.08705	0	0.252981	0	0.0414383	2.61288	0.376405	2.3348	0.467463	3.32658	0.00257546	5.25067	1.56058	2.27215	2.80219	2.4565	1.19287	2.29553	2.48996	0.824641	2.0822e-05	1.67053	0.480556	5.80334	0.64151	0	1.68839	1.8909	5.53493	2.62571	0.778298	0.252722	0.967201	1.08997	0.815268	0.334233	1.19459	3.79344
XLOC_010561	-	Chr10	12024382	12024814	1	1	433	LincRNA	Other	0	7.42912	4.33102	9.93103	41.158	0	2.2796	69.2976	2.51233	0.92772	0	8.24768	33.0872	22.985	26.3724	46.223	34.1328	26.1175	29.4599	39.7081	26.5074	28.6423	24.2827	1.40446	0	0	1.06439	0	0	1.82053	46.1575	50.4837	37.6703	4.80141	25.0743	28.2834	16.5213	2.5007
XLOC_010588	-	Chr10	12300238	12300637	1	1	400	LincRNA	Vegetative	0	7.57889	0	0.0641496	0.0934207	0	0.48848	0	0	0	1.7575	0	0	0	0	0	0	0	0	0	0	0	0	0	0	0	0	0	0.280882	0	0	0	0	0	0	0	0	0
XLOC_010598	-	Chr10	12403262	12403828	1	1	567	LincRNA	Reproductive	0	0.978632	15.8208	1.0091	0	0	0	0	0	0	0	0	0	0	0	0	0	0	0	0	0	0	0	0	0	0	0	0	0	0	0	0	0	0	0	0	0	0
XLOC_010636	-	Chr10	12798827	12803967	2	3,3	375,896	LincRNA	Other	1.12915	0	5.15801	1.25891	2.16649	18.2141	2.80867	1.7828	0.85122	4.37728	15.6226	3.22025	1.22805	3.24646	3.46598	1.03715	3.05068	2.39338	3.05833	0.731706	1.54502	0.707376	0.573035	2.70569	11.7112	0	0.430656	0	0.844126	1.92111	0.918189	0.295811	1.72775	4.24803	1.06721	0.186703	1.32444	1.44961
XLOC_008656	+	Chr10	13036068	13040702	1	1	4635	LincRNA	Other	1.19758	0	0	0	0.00485697	0.147649	0.892202	0.328956	0.661084	0.221176	0.39378	0.379179	1.73819	0.295121	0.228012	0.261467	0.187602	0.503735	0.329536	0.237771	0.761778	0.173256	0.881369	0.36831	0.551188	0.0683317	1.06467	0.667534	0.421479	2.22313	1.3617	0.417658	0.777922	1.85244	1.10505	0.367683	0.779659	1.56591
XLOC_010670	-	Chr10	13238046	13244165	2	8,9	1037,1854	LincRNA	Other	0	0	57.5061	0.265065	0.166028	26.4908	0.014963	0	0.0130833	0.286789	0	0	0	0	0	0	0	0	0	0	0	0	0	0	0	0	0	0	0	0	0	0	0	0	0	0	0	0
XLOC_010681	-	Chr10	13337618	13338626	1	2	705	LincRNA	Reproductive	1.87598	0	0	0	4.47024	0	0	0	0	1.76875e-05	0	0	1.36767e-06	0	0.633953	0	0.713837	0.352169	0.465117	0.694277	0	0	0	0	0	0.357833	8.64821	4.00728	0.0582535	0.0825654	0	0	1.00183	2.14376	0.90822	0.761181	0.335478	0
XLOC_008681	+	Chr10	13383372	13384587	1	1	1216	LincRNA	Reproductive	0	0.201989	2.72839	0.278219	0.93238	0.744952	0.0496732	0.0411483	0	0.120473	0.21463	0.122275	0.268441	0.259121	0	0.0610346	0.2403	0.35124	0	0.209222	0.410781	0.154152	0.107551	0.189506	0.0823884	0.181289	0	0	0.0124106	0.118704	0	0	0	0	0.268954	0	0.185824	0.0263008
XLOC_010730	-	Chr10	13960652	13960872	1	1	221	LincRNA	Reproductive	0	0	0	0	7.52544	2.75737	0	0	0	0	0	0	0	0	0	0	0	0	0	0	0	0	0	0	0	0	0	0	0	0	0	0	0	0	0	0	0	0
XLOC_010734	-	Chr10	14018516	14019237	1	1	722	LincRNA	Reproductive	0	0	4.13065	0	12.2001	2.95192	0	0.197213	0.290281	0	6.46406	0.0463461	0	0	0	0	0	0	0	0	0	0	0	8.40927	5.70423	0	0	0	0	0	0	0	0	0	0	0	0	0
XLOC_010747	-	Chr10	14183362	14183947	1	2	479	LincRNA	Vegetative	0	0	0	0	0	0	0.102113	0	0	0	0	0	0.0878948	0.370988	0	0.359609	0	0	0	0	0	0	0.054933	0	0	0	0	0	0.0406413	1.9045	0	0	0	0	0	0	0	0.711957
XLOC_008736	+	Chr10	14190636	14195145	3	2,2,1	1751,2107,4510	lncNAT	Other	0.592008	1.31526	1.50661	3.73737	1.91576	0.135484	0.439194	0.576374	0.167793	0.851687	0.798151	0.516216	0.449918	0.399807	0.11755	0.418414	0.459371	0.600858	0.812452	0.252331	0.112409	0.79142	0.193015	0.62713	0.386749	0.317813	0.829625	0.933306	0.551123	0.637347	0.182421	1.4662	0.53128	0.642011	1.16657	0.513852	0.97743	0.484722
XLOC_008773	+	Chr10	14599291	14599937	1	1	647	LincRNA	Reproductive	0.0953673	0	4.16449	0	0.0479028	9.83378	0.110404	0.222143	0.295978	0.304431	0	0.092023	0.0598229	0	0	0	0	0	0.330681	0	0	0	0.0546443	0	0	0	0	0	0.239742	0.237472	0	0	0	0	0.429549	0	0	0.172587
XLOC_010784	-	Chr10	14662522	14663623	1	1	1102	LincRNA	Other	0.520128	0.544375	0	0.337221	0.396726	0.260834	0.201736	0.824919	0.731343	0.800618	0.427614	0.513009	0.762141	0.315623	1.62371	0.91775	1.00372	0.983401	0.331765	1.71921	0	0.937617	0.293486	0.191785	1.40086	0	0	0	0.3811	1.02764	0.432316	0.864881	0	2.24956	1.93672	0.735516	1.18856	0.847095
XLOC_008792	+	Chr10	14823858	14825027	1	3	893	LincRNA	Vegetative	0.0898015	0	0	0	0.0954727	0.201984	0.837544	0.247429	0.285318	0	0	0.0312387	2.59657	1.86487	1.03568	0.66138	1.28346	1.59628	1.94152	1.70326	2.33706	1.3646	1.12196	0.0495647	0.100751	0	0	0.438813	0.0414493	0.166564	0	0	0	0	0	0.186221	0	0.0371919
XLOC_008794	+	Chr10	14853583	14854042	1	2	346	LincRNA	Vegetative	0	0	0	0	0	0	0	0.265069	0	0	0	0	5.38279	1.64659	0	0.705174	1.13721	2.355	3.19665	0	3.5006	1.38604	6.2124	0	0	0	0	0	0	0.880878	0	0	1.51295	0	0	0	0	0.911582
XLOC_008858	+	Chr10	15384285	15384795	1	2	421	LincRNA	Reproductive	0	0	0	0	2.87199	0	0.0623984	0	0	0	0	0	0	0	0	0	0	0	0	0	0	0	0	0	0	0	0	0	0	0	0	0	0	0	0	0	0	0
XLOC_008870	+	Chr10	15467964	15471237	3	4,3,4	1658,1439,1756	lncNAT	Other	0.412341	0.382486	3.36601	1.72018	0.875505	2.61789	1.70054	4.08267	2.13025	1.88395	3.31941	2.87743	1.26704	0.665843	0.79753	0.674767	0.973927	1.37742	1.02169	0.880973	0.989779	0.591283	1.32318	2.82428	4.14444	0.288156	1.1431	1.22936	0.296196	0.720104	0.628898	0.455964	0.796383	1.0453	9.12475e-05	0.762036	0.963922	1.02135
XLOC_010859	-	Chr10	15521769	15524250	1	4	1218	lncNAT	Other	0.0854764	0.208749	2.1896	1.22591	0.539488	1.10553	0.642901	0.629575	0.4805	0.211418	0	0.433893	0.796376	0.917384	0	0.23436	0	0.322089	0.516337	0.662106	0.914516	0.307787	0.514996	0.18199	0	0.148938	0.253871	0.227605	0.0863752	0.310736	0	0	0	0	0.229822	0.15349	0	0.374086
XLOC_010874	-	Chr10	15647213	15647936	1	1	724	LincRNA	Reproductive	0	0	12.1961	0	0.198289	8.50229	0	0.0374873	0.0781175	0.0988841	0	0	0	0	0	0	0	0	0	0	0	0	0	0	0.371966	0	0	0	0.0386764	0	0	0	0	0	0	0	0	0
XLOC_010892	-	Chr10	15880966	15881890	1	2	607	LincRNA	Reproductive	0	0	0	0.215331	0.284823	0.192086	0.0528504	1.92895	0	0.183763	0	0.109309	0	0.425238	0.657544	0	0	0.57922	0.325364	0	0	1.02207	0.105933	0.370318	0	0	0	0.936278	0.0663854	0	0	0	0	0	0	0	1.32132	0.235201
XLOC_010908	-	Chr10	16060393	16061093	1	1	701	LincRNA	Vegetative	0.529324	1.12099	0.215162	1.43024	0.261845	0	0	0	0.117792	0.284842	0	0.365078	0.284317	0	0	0	0.579181	0	0	0.564681	0	0.378228	0.265729	0.115487	0.30481	2.88729	1.72278	2.19859	1.00379	0.708764	0.680341	0	0	0	0	0	0.44176	0.384523
XLOC_008943	+	Chr10	16400022	16401845	1	1	1824	LincRNA	Other	0.915347	10.1115	10.7791	8.00267	1.50142	1.15904	0.103166	0.00017444	0	0.151726	0.8889	1.05942	0	0.00220912	0	1.58957e-05	0.183892	0.000332206	0.0664344	0.702551	1.35698	0.0231725	0.000356386	7.9854e-05	8.3329e-05	8.11571	0.801202	1.02787	0.714263	0.000162485	0.0910544	0.527299	0.45698	0.610868	1.14935	0.000216511	0.566221	0.00969149
XLOC_008951	+	Chr10	16528000	16528585	1	1	586	LincRNA	Reproductive	0.0628141	0	2.51906	3.35393	0.748547	3.46628	0.0262124	0.0462856	0	0.139637	0	0.0700406	0.12519	0	0	0	0	0	0	0.400321	0	0	0.0370491	0.11083	0	0.581938	0	0	0.218469	0.0576041	0.993988	0.468856	0.402612	0	0	0	0	0.0631231
XLOC_008952	+	Chr10	16529095	16530303	1	1	1209	LincRNA	Reproductive	0.0306014	0	3.06529	0.0607308	0.139032	4.56028	0	0.088937	0.357011	0.0647456	0.167575	0.135156	0.0243031	0.120562	0	0	0	0	0	0	0	0	0	0	0	0.206883	0.446091	0	0.505374	0.0835686	0	0.457283	0	0	0.236009	0.13993	0.31033	0.118171
XLOC_008968	+	Chr10	16813783	16814492	1	2	573	LincRNA	Reproductive	0.106252	0	1.13367	0.382148	0.369894	0.827343	0.884102	0.220965	0.807452	0.144475	1.0762	0.553774	0.131518	0	0.332044	0.3772	0	0.334688	0.229159	0	0	0	0.156384	0	0	0	0	0	0.0340793	0.120765	0.667823	0	0	0.849286	0	0.354089	0	0.0678312
XLOC_008987	+	Chr10	17025730	17027847	1	2	626	lncNAT	Other	8.9933	11.5271	16.0244	6.63129	12.8317	14.0147	6.91195	4.6319	0.84738	13.2599	6.91486	6.43695	12.1379	9.35401	14.9449	16.1061	14.8227	12.5451	16.4501	20.4061	10.9219	18.9792	12.2545	14.0268	3.38252	37.0056	42.2708	16.9265	13.2843	6.63499	7.87554	11.5605	15.2137	15.7553	7.08025	9.97429	12.9176	5.72356
XLOC_011015	-	Chr10	17164791	17165544	1	2	626	LincRNA	Vegetative	2.5149	0.995576	0	0.456755	0.214685	0	0	0	0	0.528672	0	0.0943383	0.065427	0	0	0	0	0	0.641788	0	1.1782	0.433846	0.0530205	0.142751	0	0	0.727698	1.65583	0	0.933627	0	0	0	0	0	0	0.443284	0.430741
XLOC_008998	+	Chr10	17172876	17173518	1	1	643	LincRNA	Other	0.538738	0.389547	2.21598	2.24352	4.40293	0.484032	0.829726	0.7777	0.903829	0.382959	0	2.61317	0.607056	2.49027	1.89033	1.6074	0	2.27539	0.935242	0.996299	0	1.43213	0.574663	1.43191	1.17357	0	0.565685	0	2.11103	0.871217	0	1.54467	0	0	2.24418	0	1.95286	0.737725
XLOC_011017	-	Chr10	17177964	17179573	3	2,1,2	948,1149,707	lncNAT	Other	0.255141	1.18575	1.4887	5.04543	1.11467	0.0951988	0.0512246	0.805371	0.212362	1.34867	2.77627	0.717776	0.252003	0	0	0	0	0	0	0	0	0	0.0575081	0.525656	0	0.295263	1.96138	1.71816	1.34244	0.389605	0	0	0	0	0	0	0	0.0920725
XLOC_009025	+	Chr10	17441952	17444638	1	3	686	LincRNA	Reproductive	0	0	2.71148	0.0547581	0.710088	2.65622	0	0.0592863	0	0.152885	0	0	0	0	0	0	0	0	0	0	0	0	0	0.282386	0.337432	0	0	0.353821	0	0	0	0	0	0	0	0	0	0
XLOC_011042	-	Chr10	17597194	17597793	1	1	600	LincRNA	Reproductive	0	0	0	0	0.52668	0.277495	0	0	0	0	3.25011	0	0.0671499	0	0	0	0.671868	0	0.30287	0	0	0	0.0987846	1.88478	5.34298	0	0	0	0	0	0	0	0	0	0	0	0	0
XLOC_011047	-	Chr10	17652122	17652327	1	1	206	lncNAT	Other	0.327075	0	49.6882	2.0119	0	0	0	0	4.39139	0	0	1.4787	0	0	0	0	0	0	0	0	0	8.77782	0	0	0	0	0	0	1.02005	0	0	0	0	11.4357	0	0	0	0.918669
XLOC_009042	+	Chr10	17685742	17688182	1	1	2441	lncNAT	Other	0.695459	0.270314	0.571923	0.837631	0.484826	0.891919	0.486465	0.651339	0.792054	0.37668	0.324399	0.52468	0.584577	0.551374	0.513886	0.634238	0.466894	0.206469	0.676493	0.332923	0.530616	0.42154	0.210536	0.688822	0.411268	0	0.244853	0.057178	0.0844799	2.49206	0.621882	0.666483	1.29919	1.60311	0.767863	0.672541	1.11499	2.4356
XLOC_011067	-	Chr10	17971394	17973692	1	2	853	lncNAT	Other	31.8446	24.8382	14.2714	12.426	28.9028	20.343	6.10868	5.51039	2.94913	14.5521	20.131	10.256	19.9359	36.7333	35.4465	43.6516	31.5579	31.6809	36.9775	35.0667	24.2712	32.4081	23.0222	19.5372	14.0952	50.2213	40.2054	62.5588	16.3537	41.3953	59.7644	59.9467	32.6696	52.5382	48.784	41.7445	52.5784	51.5508
XLOC_011068	-	Chr10	17974171	17975949	1	2	993	lncNAT	Other	5.47288	4.18419	0	0.916826	9.29598	0.711114	0.0586509	2.11888	0	12.5968	9.26877	0.210945	0.397854	0.172628	1.35465	0.979254	0.912639	0.594215	0.791001	0.287215	0	1.44516	0.846064	2.84301	3.68015	17.5942	15.2802	16.7112	2.1183	6.14147	15.6491	9.01782	7.76158	12.6093	11.6964	8.1841	7.2403	6.80836
XLOC_011071	-	Chr10	18092539	18092769	1	1	231	LincRNA	Reproductive	0	0	13.3152	0	0.90323	6.98548	0	0	0	0	0	0	0	0	0	2.00103	0	0	0	0	0	0	0.445515	0	0	0	0	0	0	0.429782	0	0	0	0	0	0	0	0.484602
XLOC_009114	+	Chr10	18642250	18644884	2	4,3	770,2033	LincRNA	Other	5.57642	5.47441	5.51641	4.3906	18.0775	7.26074	5.70802	2.97065	3.12598	5.0366	3.49385	3.01813	6.50839	5.88411	6.73672	4.98898	4.20603	6.57891	7.38379	5.16387	5.06888	5.82133	4.76139	2.58598	5.45424	29.9723	15.5846	21.7316	8.7464	6.04465	4.91894	4.31496	4.50992	6.44809	6.59172	4.34658	3.34922	6.6902
XLOC_009150	+	Chr10	19038103	19038732	1	1	630	LincRNA	Other	0.181963	0.722794	1.39948	1.19637	3.88801	0.608657	0.515087	2.17976	1.06936	1.14751	9.40182	1.275	2.80487	2.36277	4.7723	2.72675	2.21108	1.99741	1.95284	3.76941	5.11153	2.10952	1.52786	13.7191	8.09552	0.457124	0	0.348932	0.159565	0.638288	1.3208	0.648711	1.65679	0	0	1.18732	1.22141	0.536625
XLOC_009151	+	Chr10	19040402	19040774	1	1	373	LincRNA	Other	5.80874	23.9487	22.8703	26.284	0	19.7914	10.8886	5.06371	4.07661	15.0379	98.2953	33.2603	7.65148	18.6256	31.3761	52.1712	102.136	88.7299	19.3348	25.7613	54.6872	113.173	5.04898	17.5412	9.67315	2.0014	253.92	195.63	1.70115	10.135	24.3643	25.9346	26.5063	92.0129	39.1571	44.9402	56.0004	11.8229
XLOC_011160	-	Chr10	19095611	19096624	1	1	1014	lncNAT	Other	0.701241	4.43414	10.7116	8.65522	12.0638	1.7424	0.842498	1.86551	0.337173	1.95559	0.600763	0.441744	1.74177	2.43252	2.58033	2.20002	2.55801	3.16506	2.12945	2.53466	0.837337	2.32553	0.376546	1.34727	0	0.189009	0.497802	0.309903	1.10609	1.60281	1.5306	2.14228	1.80787	3.09984	0.766108	1.86384	1.33687	1.70104
XLOC_009175	+	Chr10	19242565	19243377	1	1	813	LincRNA	Reproductive	0	0	0	2.49714	0	0	0	0	0	0	0.27501	0	0	0	0	0	0	0	0	0.190462	0	0	0	0.0453826	0	0	0	0	0	0	0	0	0	0	0	0	0	0
XLOC_009178	+	Chr10	19260518	19261667	1	2	669	LincRNA	Reproductive	0	0	6.43359	0.051128	0.263432	5.61273	0	0.143484	0	0.272778	0.299866	0.297222	0.0488811	0	0	0.467389	0	0	0	0	0	0	0	0.578052	0.874817	0	0	0	0	0	0	0	0	0.515333	0	0	0	0
XLOC_009180	+	Chr10	19272210	19272409	1	1	200	LincRNA	Reproductive	0	0	41.308	0	14.5067	0	0	0	0	0	0	0	0	0	0	0	0	0	0	0	0	0	0	0	0	0	0	0	0	0	0	0	0	0	0	0	0	0
XLOC_009204	+	Chr10	19592955	19594254	1	1	1300	LincRNA	Other	2.17073e-05	4.55457	1.17421	7.3489	8.047	0.0674065	0.317338	0.389864	0.00057681	0.0842037	0.067775	0.714485	0.110502	0.00102596	0.0631196	0.257156	0.388536	0.286606	0.184221	0	0	0	0.0774539	0.28561	0	0	0.152873	0.266688	0.183285	0.0435498	0.211063	5.38606e-05	0.132493	0	0.226295	0	0	1.62068e-05
XLOC_011231	-	Chr10	19874408	19875254	1	1	847	LincRNA	Other	0.121181	5.52407	2.22379	4.97032	35.4335	0.223216	0.0565179	0.0813203	0	0.0705962	0	0	0.0358905	0	0	0	0	0.65141	0	0.290317	0	0.389002	0.101149	0	0	0	0	0	0.144266	0.060765	0.296091	0.282441	0.302006	0	0	0	0.1957	0.10201
XLOC_009228	+	Chr10	19918200	19920576	2	2,2	1604,947	LincRNA	Other	0.225353	0.479535	0.585359	0.812841	1.19943	2.18894	0.977812	0.622513	0.679539	0.590081	1.09354	0.552869	0.244294	0.0691201	0.0831007	0.238815	0	0.253418	0.178569	0	0.255224	0	0.083079	1.73035	1.78351	0.412614	0.28103	0.179767	0.241319	0.496006	0.562679	0.952417	0.572037	0.679949	0.225651	1.15246	0.260576	0.58247
XLOC_009232	+	Chr10	19986970	19989282	1	2	2160	LincRNA	Reproductive	0.394021	3.33024	1.53356	9.01907	0.594027	0.0155698	11.3334	1.18572	9.59559	0.410988	1.77052	1.80776	10.2319	2.58158	3.84732	4.78795	5.08551	6.21221	5.45234	4.59282	6.62046	7.80468	6.78479	0.279074	0.262342	0.096543	0.0689353	0.194992	0.428466	0.527089	0.80954	1.31689	0.85616	0	1.80663	0.161658	0.344286	0.355392
XLOC_009251	+	Chr10	20153410	20153736	1	1	327	LincRNA	Reproductive	0	0	0	0	1.80121	0.742163	0	0	0	0	0	0	0	0	0	0	0	0	0	0	0	0	0	3.19995	0	0	0	0	0.258655	0	0	0	0	0	0	0	0	0
XLOC_009262	+	Chr10	20271878	20272574	1	1	697	lncNAT	Other	1.92363	0	0	0	0.193999	15.8971	0.978274	7.96916	2.45813	37.5999	0.653601	3.03751	5.7881	9.97489	9.77383	12.0177	7.21831	9.46786	9.21584	14.8037	3.49939	11.6249	21.8625	16.9837	0.836973	0	17.8313	9.71737	11.0811	1.63648	4.01263	5.31115	4.12439	2.51635	4.21671	2.63088	3.20798	1.19037
XLOC_009263	+	Chr10	20277939	20278793	1	1	855	lncNAT	Other	0.33104	0	0	0.0681598	0.111918	2.46108	0.579666	1.83028	0.580625	4.90193	3.41744	1.1404	2.27861	2.25402	2.33105	0.989368	1.61672	2.1686	1.6005	4.93078	1.40682	3.34999	3.10795	6.3054	3.09998	0.233753	6.15521	2.85232	2.62597	0.789787	0.204585	0	0.712923	1.00543	2.06344	1.48115	1.58012	0.382061
XLOC_009284	+	Chr10	20481627	20482629	1	1	1003	lncNAT	Other	0.304089	131.608	153.907	38.3659	3.07881	0	0	0.067947	0	0.020416	0.0577454	0	0.0834724	1.14704	1.74362	0.888147	0.773866	0.387671	0.398838	1.14629	1.53367	0.671238	0.0621021	0.0493804	0.131119	0	11.1273	8.2411	0.149449	1.27439	17.9242	18.5815	13.022	13.8143	11.6764	4.73758	8.86815	1.66905
XLOC_011310	-	Chr10	20877624	20878278	1	1	655	LincRNA	Reproductive	0	0	11.1062	0.0276372	0	12.8787	0	0	0	0.0921924	0	0	0	0	0	0	0	0	0	0	0	0	0	0	0	0	0	0	0	0	0	0	0	0	0	0	0	0.0473805
XLOC_009352	+	Chr10	21061197	21064820	3	3,3,1	775,1447,1852	lncNAT	Other	1.83978	14.318	8.84677	0.149875	0.36757	3.76555	0.0705423	0.682892	0	0.568106	0.0488269	0.154704	2.06214	2.66141	0.937167	1.10571	1.08034	1.2943	2.48986	2.34123	2.82295	1.21352	0.821274	0.186305	0.270007	7.29804	3.95341	5.32479	1.81662	4.99265	4.41823	3.36683	7.06364	6.76309	9.48911	3.79983	4.00571	3.04852
XLOC_011327	-	Chr10	21077782	21078155	1	2	285	LincRNA	Vegetative	5.84249	0	0	0	0.471111	1.3856	0	0	0	0.306321	0	0	0	0	0	0	0	0	0	0	0	0	0	0	0	0	0	0	0.203279	0.65367	0	0	0	0	0	0	0	0.699747
XLOC_011331	-	Chr10	21130368	21130803	1	1	436	LincRNA	Reproductive	0.131691	0	0	0.309119	1.4827	0.49402	0.233622	0.211477	0	0.15315	5.13218	0.311441	0.112873	0.806598	1.32441	0	0	0	0	0	0	0	0.0928716	0	0	0	0	0	0.232937	0	0	0	0	0	0	0	0	0
XLOC_011334	-	Chr10	21156117	21157027	1	1	911	lncNAT	Other	3.17698	3.22199	11.3675	1.31249	4.00589	10.1661	1.92653	2.95551	1.5311	1.74009	3.05181	1.82832	1.0035	1.15491	1.31467	1.5877	0.609768	1.78381	1.00939	1.08393	0	0.984796	0.914343	2.46824	2.20599	3.01652	3.08539	2.711	2.86686	3.55453	2.22639	5.13171	3.90452	5.55726	7.06821	4.5569	2.94439	3.36883
XLOC_011344	-	Chr10	21367105	21367955	2	2,1	638,851	LincRNA	Other	0.794043	0.477606	0.354708	1.224	0.114928	0.548036	0.121767	0.653868	0.477831	0.630254	0.400837	1.36925	1.01325	1.49709	2.47234	1.02473	0	1.13194	0.907843	0	0	0.961233	0.849044	1.4765	1.06091	0.360652	0.362734	0.854621	1.32482	0.413317	0.376653	0.964535	0.697582	0	1.04261	0	0.576767	0.548289
XLOC_011346	-	Chr10	21375847	21381732	3	3,5,6	292,754,1354	lncNAT	Other	0	0.646779	1.86586	0.779315	0.840049	0.434801	0.746063	2.09222	0.858944	0.765243	0.0909127	0.154247	0.356071	0.0889815	1.51976	0.0448112	0	0	0	0.233548	0	1.35516	0.844772	1.37191	0	0.133132	0	0	0	0.0742358	0.310485	0	1.87314	0	0.352663	0.385478	0.119845	0.247422
XLOC_009420	+	Chr10	21804252	21807430	1	2	2618	lncNAT	Other	0	0	0	0.0503375	0.0463091	0.0945903	0.0160587	0.00600328	0	0.0124416	0	0.0172663	0	0	0	0	0	0	0	0	0	0	0.175919	0.0280812	0	11.7503	0	0	0.159009	0	0	0	0	0	0	0.0637108	0.179427	0.0386705
XLOC_011393	-	Chr10	21878868	21879628	1	1	761	lncNAT	Other	0.471933	0.503858	0.281987	1.29269	0.10588	0.700019	0	0.00255973	0	0.339807	0	1.22215	0	1.27237	0	0.242967	0	0	0.0870155	0	0	0.125081	0.122977	0.466061	0.744065	2.13239	1.27568	0.515762	0.534701	0.500936	0	0	0	0.118155	0	0	0.363666	0.109459
XLOC_009442	+	Chr10	22093707	22094322	1	1	616	LincRNA	Other	0	1.33654	3.29057	4.51939	0.458385	0	0.143601	0	0	0	0	0	0	0	0	0	0	0	0	0	0	0	0	0.225412	0	0	0	0	0	0	0	0	0	0	0	0	0	0
XLOC_009458	+	Chr10	22266609	22267567	1	2	854	LincRNA	Reproductive	0	0	0	0	0.858505	0.136901	0	0.0471438	0	0.146105	0	0.0341097	0.0383426	0	0	0	0	0	0	0	0	0	0	0	0	0	0	0	0	0.0358505	0	0	0	0	0	0.200333	0	0
XLOC_009465	+	Chr10	22355692	22359768	1	2	339	LincRNA	Vegetative	0	0	0	0	0	0	0	0	0	0	0	0	0	0	0	0.030823	0	0.305717	0	0	5.84764	0.208047	0.1962	0	0	0	0	0	0.0151566	0.602896	0	1.35637	6.61748	2.95345	0	0	4.17393	0
XLOC_009474	+	Chr10	22476656	22477739	1	2	847	lncNAT	Other	0.383367	0	0	0.446376	1.0818	2.45378	0.925233	1.00258	2.54386	0.807132	1.90424	1.29159	1.05475	0.93105	0.865686	0.80954	1.02734	0.952333	1.39967	0.976367	1.62729	0.495028	0.851693	1.0084	2.39871	0.450438	0	0.469455	0.363393	0.401413	0	0.483657	0.524197	0.288138	0.518559	0.732683	0.546052	0.415984
XLOC_009499	+	Chr10	22683971	22686752	2	3,4	870,1527	lncNAT	Other	1.00703	0.464555	2.25818	0.872522	0.61617	0.390206	1.5943	0.539643	0.986251	0.575454	1.51293	1.49826	1.47032	0.607073	0.338952	0.906742	0.103265	0.937202	1.80732	0.991881	0.372132	1.43074	1.29756	0.656495	1.29941	0.252174	0.69197	0.348276	1.27155	0.988812	2.54367	0.865481	1.06983	1.3469	1.16226	0.795588	1.40803	0.540907
XLOC_009502	+	Chr10	22737133	22738731	1	2	447	lncNAT	Other	0.0504519	0	0	0	0.0538172	2.01087	2.38476	0.242216	0.222518	0.198641	0	0.570402	2.30208	1.77297	3.35862	2.47583	2.57646	2.90355	3.71377	2.62661	0	1.88559	1.36979	0	0.280998	0	0.504593	0	0.295709	1.46646	0.7014	0	0.000204451	2.87922	2.11945	0.448649	1.19177	0.23226
XLOC_009509	+	Chr10	22824692	22825616	1	1	925	lncNAT	Other	0.594894	0	0.22215	0.169963	0.0404454	1.06374	0.67953	0.128484	0	0.213926	0	0.276041	4.6881	2.69542	1.10536	2.79285	1.97146	1.39078	1.57217	1.92798	2.69113	1.60442	3.53283	0.310744	0	6.09471	1.09262	3.40964	0.619588	1.62874	0	0.734525	0.593768	0.71083	0	1.18232	0.745719	1.97104
XLOC_013984	-	Chr11	110146	114991	2	1,2	1635,967	LincRNA	Other	1.07514	0	0	0	0	0.40546	0.396371	0.306771	0	0.0033669	0.280814	0	0.254877	0	1.03072	0.0519543	0.564227	0.9206	0.418848	1.56346	0.267602	0.914922	0.182129	0.0791244	0.303983	0.432644	2.68266	2.41909	0.219929	0.517428	0.443822	0.865745	0.235256	0.546401	0.907357	1.36967	0	0.62217
XLOC_013988	-	Chr11	135045	136603	2	2,1	915,1559	lncNAT	Other	1.18376	0.419721	0.257469	1.32879	0.113608	0.163923	0.387205	1.17178	1.04676	0.483501	1.18753	2.04454	0.798882	0	1.34942	0.420639	0	0.587991	0.582909	0.500141	0.357922	0.150265	0.510417	3.25238	10.5455	1.33612	1.1476	1.06381	1.23308	1.96853	0.397727	0.359987	1.4917	1.45042	0.756519	0.807467	0.924366	1.95385
XLOC_013992	-	Chr11	166070	169392	2	2,1	2863,3323	LincRNA	Other	2.25538	1.65078	3.09117	0.694581	1.53415	0.818624	1.27172	0.681995	0.997292	0.615236	1.68554	0.459635	2.0427	0.614074	0.584657	0.624745	0.775421	0.571784	0.667966	0.646376	1.62281	0.354406	1.03902	0.65946	2.1558	0.890064	1.79459	2.00818	1.14366	5.66994	3.20941	3.09808	2.00017	4.84723	5.14008	2.424	2.56401	4.81242
XLOC_013993	-	Chr11	184512	184823	1	1	312	LincRNA	Reproductive	0	0	16.2149	0	5.0656	5.26262	0	0.18277	0	0.657602	0	0	0.228251	0	0	0	0	0	0	1.67206	0	0	0.149298	0	0	0	0	0	0.139295	0	0	0	0	0	0	0	0	0
XLOC_014033	-	Chr11	569586	571147	1	2	545	LincRNA	Vegetative	0.130004	0.770453	0	1.16975	0.417373	0.262233	0.0788239	0.50732	0.156748	1.49476	0.182733	0.274135	0.320044	0	0	0	0.409761	0	0	0.407333	0	0.26288	0.118022	0	0	0	0.567805	0.253499	0.185733	0.285825	2.60418	1.02418	0	1.10588	0	0.649875	0.685796	0.194988
XLOC_014037	-	Chr11	618025	619856	1	1	1832	lncNAT	Other	3.16643	0.184168	0.386577	0	0.0254679	5.00269	1.25021	1.17831	0.954881	1.86019	5.23567	1.03063	6.17981	5.4566	4.03893	4.31218	4.47237	4.9182	6.4435	8.47256	8.13153	5.01505	7.80996	1.106	0.469093	1.76746	2.91153	3.4321	2.29298	4.09022	4.50581	3.55402	3.48927	3.18149	6.08928	4.34769	3.25832	3.54148
XLOC_014048	-	Chr11	691179	693537	2	1,2	374,271	lncNAT	Other	27.5759	1.66543	2.37647	0.201902	0.143084	4.02453	0.929833	18.2644	3.27735	120.366	0	8.43733	0	0	0	0	0	0	1.32878	2.83967	0	0	0.211979	107.644	1.58159	11.0413	648.352	1201.77	3.5186	420.082	1170.88	882.715	1044.01	725.664	597.2	561.633	403.221	415.901
XLOC_011706	+	Chr11	784983	786522	1	3	427	LincRNA	Reproductive	0.513675	0	2.04536	0	0	4.03866	0	0	0	0.156757	0	0.11968	0	0.862941	0	0.406276	0	0.529577	0	0.697357	0	0	0	0	0	0	0	0	0.145475	0.447245	0.791007	0	0	0.895162	0	0	0	0.300473
XLOC_011710	+	Chr11	828187	828859	1	2	550	lncNAT	Other	6.61393	1.66442	0	0	0	0	0.115696	0	0	0.189516	0	0.137765	0.171662	3.65211	2.86223	2.04725	1.71249	3.25657	2.07705	0.713001	0.853694	0.919802	0.140722	0	0.146812	31.452	11.5399	22.9831	16.2038	1.24053	15.6571	10.4724	5.53308	6.54933	18.8526	12.2218	9.08008	0.895019
XLOC_011711	+	Chr11	829903	831731	1	2	1752	lncNAT	Other	1.22417	4.26682	0	0.248857	0.110414	0	0.040099	0.0393977	0.0945214	0.0794619	0	0.0271166	0.259074	0.499177	0.457981	0.295844	0.160913	0.25207	0.385822	0.424457	0.365035	0.299099	0.108404	0	0	0.767993	0.599416	0.991716	3.92847	0.0683077	1.53765	1.79548	0.38694	1.634	3.30616	3.10081	2.21469	0.0564914
XLOC_011715	+	Chr11	870070	870878	1	2	361	LincRNA	Other	0.222193	0	0	0	3.53773	3.57496	0.0848868	0.133761	1.56685	2.73485	2.65149	1.20922	0	0	1.04092	0	0	0.913497	0	0	0	0	0.205284	0	1.28385	0	1.9747	0	0.0863628	0.149586	0	0	0	1.75754	0	0.914833	0	0.655192
XLOC_011739	+	Chr11	1117509	1118611	1	1	1103	LincRNA	Reproductive	0.625652	1.03449	0.251053	0.712741	0.210643	0.287897	0.67267	1.17459	1.07293	0.297888	9.15361	0.340139	0.604805	0.263995	0.892458	0.4302	0	0	0.349813	0.393645	1.22019	0.696123	0.270887	0.378021	0	0.338831	0	0.26141	0.844768	1.07521	0	0.73967	0.961524	0.458038	0.210576	1.662	0.990388	0.459803
XLOC_011774	+	Chr11	1474182	1477405	1	1	3224	lncNAT	Other	1.6481	0	0	0	0.00758577	0.497878	0.72611	0.528634	1.00289	0.339886	0.53695	0.695338	0.586803	0.264818	0.229768	0.240702	0.17999	0.340859	0.257471	0.393558	0.504999	0.261489	0.540879	0.295588	0.702793	0.0483797	0.824127	0.311607	0.436279	0.665114	0.856018	1.34227	0.700425	1.64628	2.52389	1.04146	0.791994	0.843735
XLOC_011795	+	Chr11	1764889	1765459	1	2	450	LincRNA	Reproductive	0	4.36575	13.1335	0.13442	0.362665	0.836826	0	0	0	0	0	0	0	0	0	0	0	0	0	0	0	0.681426	0.0803367	0.403949	0	0	0	0	0.104982	0.0876069	0	0	0	0	0	0	0	0.208106
XLOC_011802	+	Chr11	1817185	1818028	2	2,1	270,541	LincRNA	Reproductive	0	0	0	0	0.0667384	0	0	1.10062	6.35542	0.225401	1.17709	0.897688	1.35754	0	0	1.27217	0.779133	1.03669	2.65105	0	1.24121	0	5.12033	1.1229	2.44424	0.704831	0	0	0	0.968661	0	0	0	0	0	2.44341	0.363969	0.289249
XLOC_011813	+	Chr11	1946004	1946868	1	1	865	LincRNA	Other	13.3812	0	0.103659	0	0.0364063	58.8508	11.7492	146.386	20.7785	33.1543	13.541	91.8268	40.3195	27.8059	18.4523	34.2745	27.5327	45.5596	17.3964	24.1883	6.74963	29.4689	31.162	55.0453	9.10059	2.77443	12.3377	5.22501	40.7066	38.2442	28.0624	27.2513	24.6996	22.3272	13.7652	16.4145	18.7537	31.5867
XLOC_014179	-	Chr11	1948165	1948762	1	1	598	LincRNA	Reproductive	0	0	9.98798	0	0	68.3928	0.193168	0	0	0.865314	0	0	0	0	0	0	0	0	0	0	0	0	0	0	0	0	0	0	0	0	0	0	0	0	0	0	0	0
XLOC_011843	+	Chr11	2205370	2207772	1	1	2403	lncNAT	Other	33.9207	0.122599	0	0.233372	0.123394	2.59228	8.293	10.1226	2.30309	18.9587	20.7396	5.65358	18.1019	9.3947	12.4319	16.2648	13.6386	9.46913	10.5631	11.172	10.953	7.54952	6.36612	6.65544	2.6176	0.556588	29.9174	17.2037	17.9854	42.1972	34.3886	51.6805	40.3465	58.1305	43.0164	26.2369	32.7885	23.7655
XLOC_011848	+	Chr11	2265362	2265646	1	1	285	lncNAT	Other	0.719708	0	7.6786	3.3299	1.16328	28.1023	2.42463	0.575214	0.754403	0	0	0.41564	0.88485	2.47858	4.47733	2.34832	0	0	5.10335	0	0	0	1.27834	0	1.86205	0	0	0	0.39588	0	3.57378	3.45668	0	0	0	0	0	0
XLOC_011849	+	Chr11	2266288	2266711	1	1	424	LincRNA	Reproductive	0.130551	0	0	4.54605	1.67388	1.06562	0.329389	0	0	0.288904	0	0	0	1.34332	0	0.24476	0.882608	0.681635	0	0.751241	0	0	0.270517	0	0.65268	0	0	0	0.0424382	0	0	0	0.781909	0	0	0	0	0
XLOC_011874	+	Chr11	2453293	2459962	2	3,3	3432,1408	lncNAT	Other	0.241212	0.843208	3.7884	2.75754	0.833255	1.83775	1.44266	0.304435	1.40554	0.513018	0.263589	0.549469	0.892477	0.407373	0.3632	0.460574	0.523385	0	0	0.108287	0.355996	0.000130642	1.01523	0.360168	0.464749	0.195848	0.235138	0.0337143	0.397914	0.733788	0.300122	0.415807	0.338894	0	0.546181	0.0914354	0.272442	0.370193
XLOC_014226	-	Chr11	2454751	2460886	2	5,3	3888,4537	LincRNA	Reproductive	0.427563	0	3.21362	1.19176	0.623915	1.16875	0.765489	0.370556	0.641716	0.298362	0.429225	0.326983	1.06525	0.0594745	0.246618	0.212754	0.0400998	0.169211	0.458013	0.448043	0	0.228977	0.996654	0.304098	0.266144	0.190428	0.26416	0.544593	0.303926	0.620921	0.149263	0.525082	0.089028	0.785951	0.468427	0.28528	0.296205	0.431015
XLOC_011884	+	Chr11	2541056	2542765	1	2	1592	LincRNA	Reproductive	0.00648078	0.509367	0	0.78672	0.474818	0.262613	0.0110572	0	0	0.0761751	0.0365092	0	0.124236	0	0	0.0324976	0	0.0938872	0	0.228141	0	0	0.0824697	0.106831	0	0	0	0	0.0278772	0	0	0.213325	0	0	0	0	0	0
XLOC_011889	+	Chr11	2611204	2614224	1	1	3021	LincRNA	Vegetative	0.250013	0	0	0.070562	0	0	0.288293	0	0	0.0550345	0	0	0.344998	0.389641	0.373805	0.888946	0	0	0.913285	0	0	0.290549	0.101306	0	0	0.395325	0.721508	0.475915	0.0296434	1.41523	5.07605	1.81764	0.29594	1.73327	2.83126	1.81127	2.43338	1.32015
XLOC_011910	+	Chr11	2871143	2871484	1	2	261	LincRNA	Reproductive	0	0	0	0	0	15.0245	0.885541	0.795971	0	1.7042	0	0	0.397741	0	0	0	0	0	0	0	0	0	0	0.824212	0	0	0	0	0	0.358821	0	0	0	0	0	0	0	0.392917
XLOC_014291	-	Chr11	3364785	3365002	1	1	218	LincRNA	Other	0.504489	1542.64	1354.64	2111.65	1579.47	4.87974	5.18955	0.549412	0	3.17938	0	0	24.7397	24.8502	31.748	39.6536	59.6068	37.0846	26.5218	39.78	39.5493	71.7403	11.0178	0	0	16.7053	5.30519	0	2.65886	16.8328	20.9803	26.8924	18.7618	34.6444	14.2897	25.4459	25.9217	12.5905
XLOC_011960	+	Chr11	3457294	3458027	1	1	734	LincRNA	Reproductive	0.0394479	0	2.57503	0	0	2.75997	0.104247	0.0244307	0	0.386923	0	0	0.071439	0	0	0	0	0	0	0	0	0	0	0	0.171118	0	0	0	0.037537	0.0547104	0	0	0	0	0	0	0	0
XLOC_011977	+	Chr11	3656733	3657126	1	1	394	LincRNA	Other	0	0.318504	1.18636	1.92229	1.2407	0.966827	0.890953	1.81768	0.413347	0.509748	0	1.00101	0.457424	0	0	0.605399	0	0	0.850858	0	0	0	0.256665	1.1936	1.66535	1.9902	0	0	0	0.404587	2.08277	0	0	0	0	1.19107	0	0.300839
XLOC_011990	+	Chr11	3828201	3828670	1	1	470	lncNAT	Other	0	0	5.83293	0	0.0817058	3.36428	0.272482	0	0	0	0.971231	0.112126	0.164568	0	0	0	0	0	0	0	0	0	0	0	0	0	0	0	0	0	0	0	0	0	0	0	0	0
XLOC_011994	+	Chr11	3867667	3868159	1	1	493	LincRNA	Reproductive	0	0	6.77049	0.102177	0	0	0	0	0	0	0	0	0	0	0	0	0	0	0	0	0	0	0	0	0	0	0	0	0	0	0	0	0	0	0	0	0	0
XLOC_012006	+	Chr11	4004355	4004866	1	1	512	lncNAT	Other	6.47652	0	0	0	0.0522805	4.39754	2.12647	8.72595	3.77271	7.16024	8.43174	8.95331	11.6377	13.8256	16.6798	16.0049	11.2154	27.7896	18.9226	21.4491	13.9492	17.8525	18.6458	7.1556	7.63207	2.33649	6.55712	0.64154	24.8433	5.46488	6.8094	14.5768	6.04226	14.7057	14.997	8.7514	10.4147	11.8039
XLOC_014353	-	Chr11	4061341	4061628	1	1	288	LincRNA	Reproductive	0	0	0	14.0565	0.478677	0	0	0	0	0	0	0.399447	0	0	0	0	0	0	0	0	0	0	0	0	0	0	0	0	0	0	0	0	0	0	0	0	0	0
XLOC_014367	-	Chr11	4202410	4203433	1	1	1024	LincRNA	Reproductive	0.0351778	0	0.724628	0	0.578169	0.131851	0.0602403	0.0234463	0.10786	0	20.8487	0	0.111758	0.265173	0	0.0662778	0	0.166762	0.126627	0.227568	0	0	0.105145	0.102226	0.823689	0	0	0.164173	0.0117224	0.0341962	0	0	0	0	0	0	0.194571	0.0760352
XLOC_012052	+	Chr11	4505000	4505859	1	1	860	LincRNA	Other	6.13367	0	0	0	0.0213888	12.3791	3.10069	6.67138	1.08216	11.7131	18.2383	19.0362	7.06223	20.099	12.0207	9.17699	8.84272	9.04932	4.99077	14.3895	13.0841	11.9135	12.3528	22.2817	10.5172	7.13092	19.9195	6.23414	37.1497	15.5529	26.216	13.4696	10.614	18.1521	23.1996	18.9111	36.8881	10.1178
XLOC_014393	-	Chr11	4622443	4623681	1	1	1239	LincRNA	Vegetative	1.05218	0	0	0	0.0233629	0.0179198	0.252392	0.495284	0.641319	0.6869	0.705838	1.60685	0.205508	0.522505	0.286923	0	0	0.494225	0.193741	0	1.48656	0.170041	0.503034	0.960842	0.636521	0.377878	1.63466	2.01861	3.85015	0.539082	0	0	0.967796	2.27822	0.220773	0	1.12315	0.449378
XLOC_014416	-	Chr11	4853348	4854688	2	2,3	1129,454	LincRNA	Other	0.338088	0	0.391339	0.591518	0.969063	0.367965	0.865314	0.110593	2.49685	0.166475	0	0.0959856	0.971612	0.0899907	0.594996	0.22763	0	0.251295	0.359371	0.654282	0.599247	0.535433	0.297656	0.398808	0.358202	0.541913	0.516915	0.548108	0.728675	1.06366	0	1.73598	0.292607	0.282854	0	0.535673	0.958535	0.623913
XLOC_014444	-	Chr11	5114196	5115126	1	2	851	LincRNA	Other	0	0	1.44603	0.494727	0.622074	0.0873032	0	0	0.127132	0.0208093	0	0	0	0	0	0	0	0	0	0	0	0	0	0	0	0	0	0	0	0	0	0	0	0	0	0	0	0
XLOC_014459	-	Chr11	5236261	5240680	5	2,1,2,2,2	1248,1543,986,1074,740	LincRNA	Other	3.87485	1.56283	16.5206	2.06423	2.70919	13.5327	4.68952	6.28295	2.11309	4.27291	3.45998	3.55702	2.94639	4.93394	5.72739	7.30325	0.997124	5.29373	6.02703	6.78309	2.28987	4.35052	1.54363	4.55183	3.80638	1.77144	0.879929	2.4497	5.55933	8.18196	2.66574	6.5466	4.42994	5.80199	5.52283	5.32354	5.4807	6.59231
XLOC_012109	+	Chr11	5259414	5260556	1	1	1143	lncNAT	Other	0.115915	0.246789	1.17673	0.464037	0.303559	0.551148	0.294747	0.224941	0.405594	0.209796	0.119656	0.990792	0	0	0	0	0	0.948766	0.282575	0	0	0.166902	0	0.681941	2.76196	0.225442	0.46507	0.138746	0.0112331	0	1.47876	2.49983	0	0	0.300389	1.64034	1.18191	0
XLOC_014462	-	Chr11	5265344	5274326	2	2,1	581,741	LincRNA	Vegetative	0.645397	0.864322	0.451514	0.171055	0.417507	0.818833	0.489356	0.195616	0	0.316906	0.351696	0.491065	1.35761	0.359656	0.476775	0.59709	0.582895	0	1.43917	1.12978	2.11731	0.748414	0.943875	0.340696	0	0.581781	0.424046	0.389416	1.80656	1.98162	1.74594	0	0.607202	1.62828	0.483982	1.67487	1.94716	2.85228
XLOC_012140	+	Chr11	5885578	5885928	1	1	351	LincRNA	Reproductive	0	0	0	0	4.94587	0	0	0	0	0	0	0	0	0	0	0	0	0	0	0	0	0	0	0	0	0	0	0	0	0	0	0	0	0	0	1.0592	0	0
XLOC_014527	-	Chr11	5943705	5944794	1	1	1090	LincRNA	Reproductive	0	0	6.35556	0.029895	0.0337285	11.598	0	0	0	0.255666	0	0	0	0	0	0	0	0	0	0	0	0	0	0	0	0	0	0	0.0258493	0.0246101	0	0	0	0	0	0	0	0
XLOC_014556	-	Chr11	6240384	6240697	1	1	314	LincRNA	Reproductive	0	0	11.5575	0	0	0.388145	0	0	0	0.198033	0	0	0	0	0	0	0	0	0	0	0	0	0	0	0	0	0	0	0	0	0	0	0	0	0	0	0	0
XLOC_012172	+	Chr11	6266402	6267234	1	2	278	LincRNA	Reproductive	0	0	0	0	0	5.32674	0.171077	0.805986	0	0.293101	0	0.408298	0	0	0	0	0	0	0	0	0	0	0.22231	0	0	0	0	0	0	0	0	0	0	0	0	0	0	0
XLOC_012180	+	Chr11	6353689	6354362	1	2	577	LincRNA	Reproductive	0	0	0	0	0.591696	0	0	0	0	0	0	0	0	0	0	0	0	0	0	0	0	0	0	0.440325	0	0	0	0	0	0	0	0	0	0	0	0	0	0
XLOC_014596	-	Chr11	6681066	6681577	1	2	433	lncNAT	Other	1.10729	0.618129	4.67948	4.40817	3.57792	1.93718	2.29492	1.64967	1.2684	2.29632	1.38676	2.30609	0.966373	0	0	0.547847	1.00976	1.50081	0.908571	0	0	1.32525	0.14247	1.54421	1.91906	0	2.92315	0	0.570864	1.38298	0	0	4.62905	1.20558	1.10229	0	0	1.25561
XLOC_012238	+	Chr11	7035392	7035617	1	1	226	LincRNA	Reproductive	0	0	0	0	4.36125	0	0	0	0	0	0	0	0	0	0	0	0	0	0	0	0	0	0	0	0	0	0	0	0	0	0	0	0	0	0	0	0	0
XLOC_012242	+	Chr11	7077972	7078177	1	1	206	LincRNA	Other	0	0	26.5743	4.42673	14.1155	0	0	0	0	0	0	0	0	0	6.56557	0	0	0	0	0	0	0	0.560322	0	0	0	0	0	0	0	0	8.59653	0	0	0	0	0	0
XLOC_012246	+	Chr11	7121611	7125153	7	3,3,2,3,2,1,3	724,878,1529,744,361,424,872	lncNAT	Other	6.55956	4.2829	20.4498	3.21815	9.3461	14.9084	2.66809	3.30234	3.56043	11.9476	10.9599	4.14707	14.209	6.53386	8.20023	13.6264	15.3283	5.7902	12.601	19.1685	14.8934	10.4647	12.5737	6.35146	19.3711	13.6784	10.7115	10.5044	8.4475	8.59478	4.78211	5.6911	5.675	6.96192	8.8418	2.8931	6.36736	9.16244
XLOC_014633	-	Chr11	7199579	7214570	7	6,6,4,1,5,2,5	1316,1403,1002,7562,6511,2455,2773	LincRNA	Other	0.343296	0.204188	13.7727	22.612	2.41925	1.35575	0.368141	0.942145	0.181878	1.33356	0.146739	0.772537	0.584879	0.47806	0.377684	0.192393	0.395577	0.344344	0.320165	0.382685	0.147907	0.414099	0.280026	0.979068	0.428195	1.48627	1.08475	0.522649	0.139656	0.419406	0.22044	0.555397	0.233138	1.42841	1.06726	0.485005	0.252153	0.325335
XLOC_014644	-	Chr11	7326474	7327570	1	1	1097	LincRNA	Reproductive	1.3453e-05	0	1.72256	0.136924	3.25159	0	0.0238825	0.0184173	0	0.00112641	0	0	0	0	0	0	0	0	0	0	0.378535	0	0	0	0	1.94193	1.73255	1.21395	0.0350973	3.00816e-06	0	0	8.73126e-06	0.000116248	0	0.19543	0	0
XLOC_012262	+	Chr11	7354790	7355396	1	1	607	LincRNA	Reproductive	0.303278	0	0	0	0.727777	0.252515	0.269929	0.0859283	0.116423	0.0373412	0	0	0.20051	0	0	0	0	0	0	0	0	0	0.0670699	0	0.265092	0	0	0	0.0463351	0.273284	0	0.565122	0.338207	0.99202	2.35819	0	1.59265	0.0695882
XLOC_012272	+	Chr11	7443833	7459808	3	2,1,2	663,1471,409	LincRNA	Other	0.0679991	7.46204	2.94911	5.04378	1.0034	0.990459	10.9318	0.36194	0	0.264459	8.24207	0.265612	0.586586	0.0819386	0	0.186643	0	0	0.297115	0.613142	0	0	0.138142	1.62065	6.69536	11.5666	1.6355	0.734279	0	0.159968	3.14431	0	0	1.48934	0	0.882051	0.444907	0.236995
XLOC_012274	+	Chr11	7474351	7477239	2	3,2	786,922	LincRNA	Reproductive	0	0	11.0952	0.173947	0.109077	16.9471	0.047092	0.0428118	0	0.54544	0	0.0664286	0	0	0	0.129688	0	0	0	0	0	0	0	0.440283	0	0.478739	0	0	0.0665486	0.102322	0	0	0	0	0	0	0	0.0399074
XLOC_014657	-	Chr11	7487546	7492938	4	3,4,4,1	1069,687,891,754	LincRNA	Reproductive	0.0228463	0	0	0	1.35017	0	0	0	0.885684	0.0573965	5.73051	0	0	0	0	0	0	0	0	0	0	0	0	4.10282	22.1404	0	0	0	0.122123	0	0	0	0	0	0	0	0	0
XLOC_012284	+	Chr11	7643050	7643513	1	1	464	LincRNA	Other	0.164676	2.7071	2.04383	2.10441	0.744458	0	1.01801	0.518881	0	0.496285	0	0.346935	0.372126	1.05657	0	0.254905	0	0.579906	0.834854	0	0	0	0.489897	0.166227	0	0	0	0.417529	0.0696828	0.714732	0	0	0	0	0	0.615878	0	0.373324
XLOC_012290	+	Chr11	7783225	7783961	1	1	737	lncNAT	Other	0.0340244	0.382915	0	2.01853	0.4506	0.135403	0.0668525	0.317054	0	0.0631391	0	0.350707	0.195292	0.473631	0.230708	0.245029	0.332399	0	0.135719	0	1.16511	0.221696	0.118462	0	0.448824	0.620572	0	0	0.326828	0.110878	0.318568	0	1.21435	1.44069	0.351899	0	0	0.0377454
XLOC_014686	-	Chr11	7793181	7794317	2	2,1	594,755	lncNAT	Other	0.0209876	0	11.7565	1.67693	0.646946	1.80379	0.104362	0.304	0.446935	0.245018	0	0.269537	0.895929	0.177686	0	0.0901468	0	0	0	0	0.601221	0.310658	0.518904	0.564412	0.854785	0	0	0	0.0390959	0.104392	0	0	0	0.559295	0	0	0	0.0560282
XLOC_014688	-	Chr11	7797120	7803272	3	3,2,2	2119,1075,980	lncNAT	Other	1.07481	1.43072	10.2143	6.61671	4.46853	4.19834	1.3349	1.81848	1.20039	1.48226	0.486872	1.26011	1.13319	1.18001	1.05538	0.665718	0.973808	1.73286	1.1009	1.01608	0.922959	0.649707	0.759841	0.769325	1.51874	1.34557	0.533165	0.422635	0.356375	0.675922	0.946819	0.520952	0.486997	1.94391	0.46314	0.433882	1.01715	0.839043
XLOC_012293	+	Chr11	7806368	7814293	2	1,3	657,2425	LincRNA	Other	0.337153	3.78538	45.1506	26.0909	7.95795	1.37109	1.5055	1.22198	0.967325	1.23923	1.88772	1.07311	1.41881	0.740422	0.75054	1.11803	1.5085	0.793053	1.91204	1.65444	4.00602	0.97867	0.501313	0.955596	1.58032	0.53319	0.800578	1.51677	0.5923	0.826094	6.38164e-06	0.513088	1.09394	0.586124	1.00456	1.58098	0.741593	0.726102
XLOC_014690	-	Chr11	7806374	7812397	1	2	799	LincRNA	Other	0.717649	0	0	0	0	4.32367	1.51441	0.943371	1.39795	1.04117	2.07524	1.39291	0.802259	0.737946	0.405251	0.734841	0.176484	0.363885	0.871854	0.917283	0.00106909	0.762718	0.903342	1.02898	0.541053	0	0.460474	0.644341	0.45097	0.672945	1.60649	0.401103	0.029052	0.534786	0.731314	0.28151	0.295417	0.806907
XLOC_012305	+	Chr11	8005229	8006199	1	2	390	LincRNA	Other	0.218606	2.09986	8.74083	1.06263	0.411814	1.57597	0.294624	0.656651	0	1.663	0	0	0.149146	0	0	0	0	0	0	0	0	0	0	0.67531	0	0	0	0	0	0.133977	0	0	0	0	0	0	0	0.144872
XLOC_014724	-	Chr11	8277970	8278454	1	1	485	LincRNA	Reproductive	0	0.337375	3.76229	0.915358	0.360138	2.90902	1.32519	0.332391	0	0.901363	2.44632	0.346318	0.212386	0	0	0	0	0	0	0	0	0	0	0.545098	0	0	0	0	0	0.100536	0	0	0	0	0	0	0	0.108191
XLOC_014733	-	Chr11	8362247	8363820	1	1	1574	LincRNA	Other	1.19212	4.21103	3.31489	3.81268	0.78894	0.277744	0.371642	0.534839	0.305373	0.405484	0.143153	1.22514	0.896683	0.967537	0.113637	0.496962	0.153623	0.337706	0.31517	0.720162	1.42364	0.199078	0.377098	0.611952	0.31926	1.69255	1.558	2.60732	1.12645	3.61248	2.65849	1.56191	0.579513	1.18604	1.81525	1.64986	1.18485	2.28449
XLOC_014749	-	Chr11	8542381	8554359	2	1,3	560,1062	lncNAT	Other	3.12136	0.826899	0	0	0.329404	0	0.0263461	0.0520592	0	0.217771	0	0	0.0666108	0	0.649865	0.284133	0	0.369604	0	0	0.985093	0	0	0	0	1.84336	3.72934	3.62628	1.49983	2.2259	4.9541	1.97688	2.13753	0	2.72808	1.05548	0.560625	0.868379
XLOC_012357	+	Chr11	8566912	8568855	1	2	680	lncNAT	Other	0.057718	1.53002	1.45176	4.53821	0.75566	0.363272	0.0945843	0.00405744	0	0.107789	0.0905629	0.405035	1.21816	0	0.709023	0.61118	0.439505	0	1.26089	0	0.761943	1.13318	0.288518	0.336171	0	0	0.58613	0.494356	0.162481	0.623621	0	0	0.222416	0	0.401655	0	0	0.220471
XLOC_012409	+	Chr11	9324121	9324320	1	1	200	LincRNA	Reproductive	0	0	53.1051	0	30.8668	3.54065	0	0	0	1.83461	0	0	0	0	0	0	0	0	0	0	0	5.02909	0	0	0	0	0	0	0	0	0	0	0	0	0	0	0	0
XLOC_014820	-	Chr11	9429455	9433460	2	2,5	407,976	lncNAT	Other	0.471626	3.80887	2.56968	4.16438	6.13447	0.0688454	0.346671	1.43452	0.915899	2.13691	0.911329	0.810532	0	0.172383	0	0	0.0337651	0.412184	0	0	0	0	0	0.601783	0	0.801217	5.22746	6.16692	0.990544	2.9788	2.31114	0	0.461484	1.97758	0.110413	0.999966	0.262503	1.62013
XLOC_014832	-	Chr11	9593220	9593599	1	1	380	LincRNA	Reproductive	0	0	0	0	6.17392	0.996085	0	0.121921	0	0.129966	0	0.375167	0.159836	0	0	0	0	0	0	0	0	0	0	0.860556	0	0	0	0	0	0	0	1.25766	0	0	0	0	0	0
XLOC_012436	+	Chr11	9744766	9745303	1	1	538	LincRNA	Reproductive	0	0	5.68238	0	18.8924	0	0	0	0	0	0	0	0	0	0	0	0	0	0	0	0	0	0	0	0	0	0	0	0	0	0	0	0	0	0	0	0	0
XLOC_012477	+	Chr11	10430737	10431691	1	2	706	lncNAT	Other	1.74207	0	0	0	1.16993	0.16417	0	0	0	0.160429	0	0	0.420725	0.226495	0	0	0	0	0	0.381083	0	0.273644	0.0993436	0.186944	0	0.964638	0.321848	1.17298	1.55666	1.15481	1.89784	3.83251	1.48834	3.1582	3.91692	0.326999	0.446073	0.622156
XLOC_014915	-	Chr11	10780165	10783060	1	3	2674	LincRNA	Reproductive	0.0841155	0	2.20023	1.59287	0.723909	0.759059	0.932495	0.567118	0.494499	0.309561	0.0470374	0.175202	0.376167	0.605083	0.290381	0.327744	0.119785	0.316999	0.267291	0.360414	0.223188	0.389225	0.231939	0.118206	0.228873	0.483543	0.482431	1.01764	0.0853561	0.144296	0.0868139	0.170495	0.0637133	0.0994178	0.293159	0.203074	0.11683	0.181202
XLOC_012519	+	Chr11	10933159	10934857	1	1	1699	LincRNA	Reproductive	0.0749277	0.169126	2.59505	0.467788	0	2.73567	1.895	0.994289	0.18469	1.28331	0	1.24847	0.0749836	0	0	0.0467629	0	0	0.0823397	0	0	0.207496	0.0894762	0.163498	0	0	0	0	0.0177423	0.0351252	0.143815	0.132208	0	0	0	0.219387	0	0.0821654
XLOC_012558	+	Chr11	11396567	11403564	13	1,5,9,6,5,7,5,8,6,1,3,7,2	1006,2620,2289,2236,4433,2369,3631,2460,2041,958,1306,2132,4351	lncNAT	Other	3.39124	106.929	101.771	301.759	6.49619	3.5761	10.0065	4.33018	12.0459	3.87027	2.96575	5.78243	17.4714	4.87569	4.08219	3.88472	3.02853	5.4176	8.32994	5.24789	8.26541	4.39495	9.82255	2.3793	7.07308	11.9751	5.00011	4.87638	3.6607	9.47062	5.12879	8.42281	4.60277	7.14998	7.41812	4.94693	5.72799	11.6291
XLOC_014967	-	Chr11	11518213	11522265	5	5,4,4,5,4	2949,1422,2871,3209,767	lncNAT	Other	1.9373	3.67178	9.84878	1.65412	1.29865	5.07834	2.01021	1.706	2.79653	1.60814	3.30735	1.09247	4.88995	1.80223	1.05257	3.70062	0.857063	1.41955	1.73411	2.6403	1.98671	0.956428	3.69319	1.38188	0.939444	6.58609	6.83728	8.11278	1.99202	3.86173	4.2924	1.05415	3.77772	3.31772	3.34919	3.47731	1.17075	3.98709
XLOC_012569	+	Chr11	11576883	11577612	1	1	730	LincRNA	Reproductive	0	0	2.01802	0.0355908	0	3.30077	0	0	0	0	0	0	0	0	0	0	0	0	0	0	0	0	0	0	0	0	0	0	0	0	0	0	0	0	0	0	0	0.0565202
XLOC_014974	-	Chr11	11609964	11610657	1	1	694	LincRNA	Other	0	0	1.0361	0.445008	0	0.597532	0.336755	1.21427	3.37593	0.183089	0	2.14762	1.06355	0	0	0.318139	0	0	0	0	3.12315	0.897067	0.643284	0.528219	0.555783	0	0	0	0	0.183184	0	0	0	0	0	0.623022	0	0.202867
XLOC_012572	+	Chr11	11631013	11631335	1	1	323	LincRNA	Reproductive	0	0	21.934	0.169038	0.158338	7.11297	0	0	0	0	0	0	0	0	0	0	0	0	0	0	0	0	0	0	0	0	0	0	0	0	0	0	0	0	0	0	0	0
XLOC_014980	-	Chr11	11712501	11716329	6	5,6,6,5,6,4	1107,2029,2050,2780,1894,3035	LincRNA	Other	5.52893	3.10174	7.30786	1.54303	1.38252	8.16117	1.03105	3.11942	0.462252	2.60796	0.187915	1.30643	2.4609	0.953873	0.658721	0.581551	1.69184	1.09243	1.41937	1.38461	0.706746	0.417059	1.26859	0.981289	0.870993	4.2542	4.3086	5.61473	5.21593	6.05816	4.12171	4.64594	4.01465	8.85115	7.60416	4.97221	4.95941	6.085
XLOC_014987	-	Chr11	11807559	11807851	1	1	293	LincRNA	Reproductive	0	0	0	0	2.65717	0	0	0	0	0	0	0	0.268524	0	5.09039	0	0	0	0	0	0	0	0.676522	0	0	0	0	0	0	0	0	2.46548	4.06285	0	0	0	0	0
XLOC_014994	-	Chr11	11895492	11895878	1	1	387	LincRNA	Reproductive	0	0	4.37613	0	6.43045	0	0	0.0871277	1.02095	0	0	0	0	1.69428	0	0.724298	0	0	1.25429	0	0	0	0.119504	0	0	0	0	0	0	0	0	1.25161	0	0	0	0	1.13038	0
XLOC_012605	+	Chr11	11956108	11958438	1	1	2331	LincRNA	Other	1.3113	0	0	0.016868	0	0.966316	1.67216	4.34029	3.17564	1.07602	0	1.16597	0.645155	0.281974	0.136103	0.656727	0.520424	0.496393	0.768429	0	1.22411	0.189959	0.47047	2.02813	3.68338	0.276216	6.72491	3.54725	1.702	1.14856	2.32572	2.90785	0.144608	4.20657	1.27732	0.687858	1.02148	0.858957
XLOC_012612	+	Chr11	12010901	12013515	1	3	1852	lncNAT	Other	1.63761	0.0983614	2.20617	0.172322	0.684893	8.2298	3.48091	2.69466	3.05987	1.61634	6.26961	0.925244	4.75757	1.34578	1.50775	1.07286	1.59482	1.88164	2.00725	1.43149	2.64918	1.58134	2.89491	1.39939	4.76965	0.502957	0.939535	0.628727	1.0011	4.27922	2.90206	2.00623	1.69571	3.62333	3.03305	2.01335	2.04926	3.63004
XLOC_015023	-	Chr11	12608787	12612897	3	3,2,3	908,988,1687	LincRNA	Reproductive	0.0570529	0	0	0.428311	1.87553	0.166451	0.812747	0.0369327	27.1734	0.0969004	15.0209	0	0.0398841	0	0	0	0	0	0	0	0	0	0.0256985	3.03995	8.58358	0	0	0	0.0363266	0.136852	0	0	0	0	0	0	0	0.163935
XLOC_015039	-	Chr11	12729829	12730636	1	1	808	LincRNA	Reproductive	0.0229879	0	19.1276	0.990179	0.40144	2.62807	0.205146	0.0728925	1.29452	0.552432	0.793859	0.785421	0	0	0	0	0	0	0	0	0	0	0.0282296	0.300441	1.32884	0	0	0	0.0184266	0.140894	0	0	0	0	0	0	0	0
XLOC_015056	-	Chr11	12891433	12891643	1	1	211	LincRNA	Reproductive	0	0	0	3.19237	144.222	0	0	0	0	0	0	0	0	0	0	0	0	0	0	0	0	0	0	0	0	0	0	0	0.384206	0	0	0	0	0	0	3.35737	3.89877	0
XLOC_015076	-	Chr11	13089210	13089964	1	1	755	LincRNA	Reproductive	0	0	0	0	3.30785	0.251169	0.0241612	0.042419	0	0	5.65375	0	0	0	0	0.11574	0	0.322047	0	0	0	0	0	0.937073	0.309511	0	0	0	0	0	0	0	0	0	0	0	0	0
XLOC_012672	+	Chr11	13230536	13230857	1	1	322	LincRNA	Reproductive	0	0	33.5541	0	0	1.21331	0	0	0	0	0	0	0	0	0	0	0	0	0	0	0	0	0	0	0	0	0	0	0	0	0	0	0	0	0	0	0	0
XLOC_015113	-	Chr11	13503125	13505073	1	1	1949	LincRNA	Other	0.0514412	1.92248	2.1645	1.2332	1.30536	0	0.0130971	0.00910675	0	0	0	0	0.0312114	0.0476298	0.0556747	0	0	0.0709301	0.0506331	0	0	0.123213	0.0076662	0.0589084	0.0333513	0.183525	0.0775117	0	0.0119453	0.015255	0.145928	0.143306	0	0	0	0.0814092	0.349903	0.0164811
XLOC_012693	+	Chr11	13506266	13507250	1	1	985	LincRNA	Vegetative	1.841	0	0	0.0594443	0	7.16273	1.5885	2.0847	0.413625	1.2526	3.92154	1.55969	5.24489	9.09362	16.5368	6.80317	2.47296	0.914772	3.50367	6.07255	2.79604	0.814345	5.00529	1.90763	4.67523	4.69214	8.08324	4.18063	4.12386	7.29701	19.5227	17.4665	15.2921	2.38116	4.83339	9.98398	7.29662	4.90802
XLOC_015114	-	Chr11	13506327	13507237	1	3	669	LincRNA	Other	104.297	11.999	21.6944	5.51975	45.0523	305.203	99.8344	93.9556	109.4	152.276	127.385	104.446	155.08	314.164	408.817	401.639	334.455	312.524	251.795	301.269	207.968	364.874	183.469	85.6433	46.8106	100.744	62.485	55.3709	157.719	116.248	99.5475	111.861	184.548	132.803	104.424	172.546	154.67	124.671
XLOC_015121	-	Chr11	13603397	13603665	1	1	269	LincRNA	Other	0	6.21374	9.11769	25.8606	0	0	0	0	0	0	0	0	0	0	0	0	0	0	0	0	0	0	0	0	0	0	0	0	0	0	0	0	0	0	0	0	0	0
XLOC_012707	+	Chr11	13631322	13632432	1	1	1111	lncNAT	Other	2.48677	10.7743	23.4327	19.2645	9.69015	3.69033	0.874528	5.97303	2.30092	1.18366	2.71892	9.21729	3.6983	2.56895	1.0921	2.31563	0.955709	1.76579	1.94141	1.38307	2.19215	0.927402	2.79692	4.33879	0.348933	1.26085	1.62311	1.01818	1.98169	2.83686	1.46083	2.75803	2.01435	0.371032	2.56444	1.36934	1.31706	3.34758
XLOC_015128	-	Chr11	13717137	13719296	2	2,3	688,979	lncNAT	Other	0.818215	0.367516	1.56247	0.412163	0.727989	1.28505	0.600147	0.404028	1.00528	0.770774	0	0.632969	1.4838	2.1225	2.19943	0.694376	1.65895	0.682126	1.07951	1.3198	3.2988	1.37616	1.01617	0.852392	1.29208	0.818528	0.255461	0.7487	0.383121	1.67698	0.713556	1.37431	0.870035	1.3379	0.440823	1.05206	2.7568	1.09527
XLOC_012719	+	Chr11	13752445	13757587	9	4,5,4,3,2,4,1,3,2	3897,2347,1238,4304,3551,1402,1383,1809,973	LincRNA	Other	3.51076	3.93876	10.3751	6.1202	1.84098	9.09791	1.68238	3.73683	4.06192	2.88717	15.233	2.98129	4.72225	2.33332	2.03235	1.66329	1.50926	1.54197	4.66845	3.01695	1.55001	2.51178	3.62312	3.84039	8.56657	1.13877	1.52051	2.30385	1.74764	5.66773	7.37198	3.15941	1.93566	7.10417	6.84605	4.11133	3.15688	4.74405
XLOC_015132	-	Chr11	13761837	13764607	2	2,1	446,1320	LincRNA	Other	2.96178	4.89689	3.42088	4.7175	15.5222	1.23239	4.50241	7.18261	0.328456	4.92468	2.45298	5.1314	6.14005	5.18022	11.2125	11.3303	10.467	18.2883	10.9743	10.6381	3.85069	8.74475	4.19017	4.8216	6.31144	5.10995	4.31002	5.99223	4.51579	7.25895	11.8837	5.71934	5.71099	6.6064	6.2563	5.68866	5.8388	7.44479
XLOC_012720	+	Chr11	13763644	13764607	1	1	964	LincRNA	Other	0.933985	0	0.355052	0	0.0824588	0.207645	0.617771	3.18077	0.0995508	1.07797	0.10093	1.25502	2.09016	1.59086	2.4841	2.51543	3.32837	2.0208	2.83515	2.63509	1.97199	2.0483	1.03581	2.78672	0.00945021	0	3.37859	1.8141	1.21094	2.3165	3.08615	2.46803	1.45436	3.01998	4.92267	1.72036	4.64274	1.84988
XLOC_015140	-	Chr11	13886712	13887314	1	1	603	LincRNA	Reproductive	0	0	2.04774	0	0	1.28501	0	0	0	0	0	0	0	0	0	0	0	0	0	0	0	0	0	0	0	0	0	0	0	0.151485	0	0	0	0	0	0	0	0.089473
XLOC_015142	-	Chr11	13917002	13917355	1	1	354	lncNAT	Other	0	0	10.385	0	0	4.94826	0	0	0	0	0	0	0	0	0	0	0	0	0	0	0	0	0	0	0	0	0	0	0	0	0	0	0	0	0	0	0	0
XLOC_012745	+	Chr11	14047221	14047912	1	1	692	lncNAT	Other	0.105728	11.453	5.54805	3.19014	0.501342	0	0.0353043	0.031938	0	0.137594	0	0	0.407999	0	0	0.297819	0	0	0	0	0	0.243147	0.158095	0.0761119	0	0	0.429819	0	0.162568	0.136453	0.412615	0	0	0	0	0	0	0.102891
XLOC_012748	+	Chr11	14080623	14081407	1	1	785	LincRNA	Vegetative	1.64707	0.298705	0.408634	0.0875145	0.291402	0.557571	0.0858286	0	0.556982	0.500467	0.453002	0.708955	0.000233987	9.13439e-05	0.671458	8.42252e-05	1.42901e-05	8.62458e-05	0.444407	2.77464e-05	0.792476	0.851127	0.00072818	0.674199	5.59673e-06	2.28953	1.94673	0.42363	2.54731	0.435943	0.847047	3.72323	0.386937	0	2.0143	0.185507	0	0.00197308
XLOC_015155	-	Chr11	14080623	14081447	1	1	825	LincRNA	Vegetative	5.20426	10.0859	2.32957	5.52558	2.21496	0.285849	0.668128	2.89004	1.30403	3.10736	0.148536	1.71532	2.92102	0.457192	6.72728e-05	0.423636	0.702226	1.01021	0.517279	1.47815	7.70375e-06	0	2.06467	1.11074	0.174379	10.094	16.0308	12.7878	11.5102	6.17928	0.852304	0.105258	0.398373	2.07672	0.000386642	0.657546	2.97833	3.79205
XLOC_015166	-	Chr11	14186666	14187193	1	2	348	lncNAT	Other	0	0	1.15362	0	0	10.4466	0	0.131001	0.292494	0.675487	0.845264	4.05097e-05	0	0	0	0	0	0	0	0	0	0	0.113523	0	0	0	0	2.4797	0	0.140811	0	0	0	0	0	0	0	0.651102
XLOC_015196	-	Chr11	14559808	14560818	1	2	521	LincRNA	Reproductive	0	0	13.1635	0.0790775	0	5.71908	0	0	0	1.02178	0	0	0	0	0	0	0	0	0	0	0	0	0	0	0	0	0	0	0	0	0	0	0	0	0	0	0	0
XLOC_015198	-	Chr11	14566286	14566584	1	1	299	LincRNA	Reproductive	0	0	75.1066	0	2.59857	0	0	0	0	0	0	0	0	0	0	0	0	0	0	0	0	0	0	0	0	0	1.39523	0	0	0	0	0	0	0	0	0	0	0
XLOC_012790	+	Chr11	14574901	14575899	1	1	999	LincRNA	Reproductive	0.00532319	0	8.33162	0.0229905	0.0249979	8.98133	0	0	0	0.441045	0	0	0	0	0	0	0	0	0	0	0	0	0	0	0	0	0	0	0	0	0	0	0	0	0	0	0	0
XLOC_015216	-	Chr11	14777725	14778182	1	1	458	LincRNA	Reproductive	0	0	4.42524	0	0	0.754897	0	0	0	0.193676	0	0	0	0	0	0	0	0	0	0	0	0	0.106515	0	0	0	0	0	0	0.18201	0	0	0	0	0	0	0	0.33629
XLOC_012847	+	Chr11	15228065	15228653	1	1	589	LincRNA	Reproductive	0	0	11.7758	0	0.290328	11.0184	0	0	0	0	0	0.0582831	0	0	0	0	0	0	0	0	0	0	0	0	0	0	0	0	0	0	0	0	0	0	0	0	0	0
XLOC_012848	+	Chr11	15234876	15235635	1	1	760	LincRNA	Reproductive	0.281105	0	0	0	0.0322519	0.0259227	0.0432993	0.281952	5.75007e-06	1.03493	0.488194	0.369862	0.249685	1.8194e-05	0	0.245995	6.99791e-06	0.356054	0.847123	0.4093	0	0	0.0286307	0.725563	0.301559	0	3.38772	4.09212	0.560276	2.0355	0.803181	1.66558	1.04616	0	1.86426	0.000930039	2.52287	1.39062
XLOC_015244	-	Chr11	15234876	15235677	1	1	802	LincRNA	Other	0.567915	0.284658	0.256518	0.0890852	1.34212	0.110523	0.44039	0.933318	0.403909	0.950912	0.361068	0.546601	8.27021e-06	0.641067	0	0.000104916	0.317716	2.35723e-05	9.10122e-06	0.00442391	0	0	0.148922	1.16456	0.644602	0.543031	2.87108	2.15377	0.246945	0.529168	1.65681	0.306955	1.05081	1.00628	0.85639	1.87322	0.414769	0.522373
XLOC_012854	+	Chr11	15329517	15330286	1	2	428	LincRNA	Vegetative	0.675679	2.87396	0.714411	0	0.673424	0	0.251149	0	0.261407	0.161133	0	0.294249	0	0	0	0.386533	0	0	0	0	2.39086	0	0.0954499	0	1.4881	0	0.73462	0	0	0.676289	0	0	0	0	0.951112	0	0.727041	0.789535
XLOC_015262	-	Chr11	15349423	15350054	1	1	632	LincRNA	Reproductive	0	0	0	0	1.42208	0.214905	0	0.0976672	0.32259	0	3.58567	0.0766121	0	0	0	0	0	0	0	0	0	0	0.0444701	2.03492	1.34502	0	0	0	0	0	0	0	0	0	0	0	0	0
XLOC_012859	+	Chr11	15455359	15455639	1	1	281	LincRNA	Reproductive	0	0	0	0	1.75372	2.50603	0	0	0	0	16.5388	0	0	0	0	0	0	0	0	0	0	0	0	0	1.45493	0	0	0	0	0	0	0	0	0	0	0	0	0
XLOC_012865	+	Chr11	15512086	15515546	4	4,1,1,4	1963,1146,1078,2043	LincRNA	Reproductive	0.251529	0.40813	2.70783	3.07357	1.02549	4.96024	1.7457	2.68669	4.58468	1.36493	2.06201	1.29006	1.52329	0.802263	0.935619	1.08899	0.915838	1.47542	1.14135	0.976111	2.53342	0.919452	0.991929	1.81604	1.23574	0.450737	1.8642	2.37883	0.121559	0.985923	1.81886	0.833116	0.61479	1.48125	1.12496	0.580721	0.59152	0.582982
XLOC_015281	-	Chr11	15758275	15758672	1	1	398	LincRNA	Reproductive	0	0	0	2.52759	0	0	0	0	0	0	0	0	0	0	0	0	0	0	0	0	0	0	0	0	0	0	0	0	0	0	0	0	0	0	0	0	0	0
XLOC_015284	-	Chr11	15799536	15805126	1	2	5490	LincRNA	Other	0.30361	0.962561	0.837402	2.32261	0.885149	0.64216	0.58062	0.381131	0.566993	0.339838	0.212301	0.315437	0.686333	0.694132	0.50349	0.442253	0.437827	0.593401	0.732985	0.544753	0.711634	0.42803	0.345273	0.159351	0.264616	0.227109	0.62194	0.638804	0.196837	0.282311	0.217113	0.433448	0.166601	0.440608	0.466504	0.534357	0.513378	0.271454
XLOC_015292	-	Chr11	15873756	15874406	1	1	651	LincRNA	Reproductive	0	0	2.02147	0	0.165283	22.1374	0.109772	0	0	0	0	0.105767	0.253785	0	0	0.347534	0	0	0.537863	0	0	1.5069	0.221835	0.43278	0	0	0	0	0.552947	0.187091	0	0	0	0	0	0	0	0.0591241
XLOC_015301	-	Chr11	15973170	15973431	1	1	262	LincRNA	Other	0	0	5.70799	2.69273	0	0	0	0	0	0	0	0	0	0	0	0	0	0	0	0	0	0	0	0	0	0	0	0	0.678611	0.889801	0	0	0	0	0	0	0	0
XLOC_012926	+	Chr11	16107170	16107720	1	1	551	LincRNA	Other	2.20081	1.12425	4.70216	0.919722	2.20844	3.0284	0.0875285	0.792913	2.28412	2.98806	0	1.79695	0.374639	0	0.769896	0.220271	0	0.515685	0	0	0	0	0.181935	1.37615	1.1823	2.22025	4.02604	1.69412	1.58685	2.05602	1.60605	0.768838	0.880527	0.715958	0	0.510834	0.943155	1.63033
XLOC_012933	+	Chr11	16195478	16198316	2	2,1	1641,2839	LincRNA	Other	1.27297	0.992533	0.780275	1.29616	0.735138	0.904027	0.664823	0.836672	0.630175	0.51155	0.51062	0.640864	0.271452	0.0336632	0.0719216	0.0690574	0	0.0491376	0.129424	0.123386	0.266049	0.296137	0.0820422	0.315415	0.569011	0.351998	0.469113	1.09441	0.78067	1.57301	1.48663	1.46834	0.984313	1.3909	1.89545	0.939521	0.661608	1.10063
XLOC_012934	+	Chr11	16200776	16201783	1	1	1008	LincRNA	Other	31.1952	0	0.551314	0	0.241781	6.32808	1.32994	6.25445	1.21781	10.3023	5.79592	6.99117	5.21999	4.13239	3.83138	5.30257	2.32676	9.48859	6.78309	9.048	8.90888	7.75962	1.72872	3.50168	1.63441	1.12885	10.2822	4.23917	45.9621	33.9033	13.9195	23.5421	15.9548	31.7918	33.8401	28.8004	35.1409	25.9922
XLOC_015325	-	Chr11	16283177	16291400	2	2,2	3227,7807	lncNAT	Other	0.421844	0.552127	1.75382	4.25025	1.18931	0.577585	0.516195	0.168918	2.06932	0.678193	0.270346	0.757782	2.07199	0.565862	0.23938	0.292807	0.387771	0.182182	0.362753	0.357521	1.00742	0.201092	0.956782	0.214155	0.151178	0.315142	0.268689	0.132163	0.378981	0.932679	0.465683	0.255025	0.181382	0.606813	0.693878	0.19656	0.333586	4.41873
XLOC_015326	-	Chr11	16300017	16300295	1	1	279	LincRNA	Reproductive	0	0	9.47881	0	0	1.86369	0	0	0	0	0	0	0	0	0	0	0	0	0	0	0	0	0	0	0	0	0	0	0	0	0	0	0	0	0	0	0	0
XLOC_012951	+	Chr11	16365946	16367427	1	1	1482	LincRNA	Other	17.2341	1.21852	0.806774	0.371067	0.200347	14.8155	4.34515	2.97609	3.27069	8.30603	2.06332	21.9523	10.4224	5.35875	3.50655	4.81872	0.909062	4.75662	6.04413	10.074	7.77305	6.01231	10.7723	3.88249	1.16678	1.96872	7.08768	2.25175	41.2181	40.987	20.2998	12.9808	13.761	6.22715	20.8314	23.4574	17.3647	46.288
XLOC_012985	+	Chr11	16881833	16884002	1	3	1289	LincRNA	Reproductive	0	0.835407	0	0	0.571107	0.0287054	0.0188172	1.00135	0.0757878	0.0275664	0.110268	0	0.527322	0.143847	0.0829835	0.22159	0	0	0.389667	0.131481	0.736391	0.117346	0.149495	0	0	0.310223	0	0	0.0499985	0.148445	0.715878	1.21828	0.543405	1.25176	0.694935	0.48638	0.66217	0.123113
XLOC_015372	-	Chr11	16922737	16924795	1	1	2059	LincRNA	Reproductive	0.0179361	0	0	0	0.686204	0	0	0.00844863	0	0	0.655359	0	0	0	0	0	0	0	0	0	0	0	0	0.689687	2.17094	0	0	0	0	0.0113519	0	0	0	0	0	0	0	0
XLOC_013001	+	Chr11	17069394	17075861	3	6,4,5	5847,1964,2581	lncNAT	Other	2.53595	3.36018	1.39665	4.2962	1.67094	0.165052	0.895415	0.3447	1.79313	0.29924	0.253121	0.21443	0.822377	0.923068	0.747476	0.753047	0.287141	0.871135	1.95964	0.547118	1.58358	0.639003	1.14788	0.31062	0.634462	3.89403	1.10873	1.17013	0.761732	1.12055	1.863	1.08216	0.7254	1.00866	1.53162	2.38846	3.11523	0.958431
XLOC_015385	-	Chr11	17082793	17083292	1	1	500	LincRNA	Other	0	4.12413	29.7874	0.984537	490.276	0	0	0	0	0	0	0	0	0	0	0	0	0	0	0	0	0	0	0.14426	0	0	0	0	0	0	0	0	0	0	0	0	0	0
XLOC_015392	-	Chr11	17121957	17124720	1	2	345	LincRNA	Reproductive	0	0.950265	15.9355	0.186051	0	3.73062	0	0	0	0	0	0	0	0	0	0	0	0	0	0	0	0	0	0	0	0	0	0	0	0	0	0	0	0	0	0	0	0
XLOC_013023	+	Chr11	17373053	17373875	2	3,2	630,541	LincRNA	Reproductive	0	0	12.3709	0	0.0745886	26.9658	0	0	0	1.11571	0	0	0	0	0	0	0	0	0	0	0	0	0.0590207	0	0	0	0	0	0	0	0	0	0	0	0	0	0	0
XLOC_013029	+	Chr11	17418465	17419856	1	1	1392	LincRNA	Reproductive	0	0	36.0258	0.221453	0.164266	64.1823	0	0	0	0.0486889	0	0	0	0	0	0	0	0	0	0	0	0	0	0	0	0	0	0	0.0126884	0	0	0	0	0	0	0	0	0
XLOC_013050	+	Chr11	17630045	17630406	1	1	362	LincRNA	Other	0	1.3446	18.906	3.37859	5.94422	0	0.24118	0	0	0	0	0	0	1.66838	0	0.83559	0	1.98518	0	1.32524	0	0.867643	0.118227	0	0	0	0	0	0	0.152821	0	1.57807	0	1.64149	0	0	0	0.175959
XLOC_013061	+	Chr11	17738919	17740105	1	1	1187	LincRNA	Reproductive	0	0.311524	3.33357	0.741313	0.472831	2.87414	0.583822	0.691284	0	0.589499	0	0.348214	0.0430364	0	0	0.125847	0	0	0	0	0	0	0.017537	0.280451	0	0.84869	0.250493	0.650707	0.091516	0.139462	0	0.525235	1.01758	0.509882	0.163325	0.142115	0.227847	0.209281
XLOC_013068	+	Chr11	17856578	17863006	2	1,2	999,1323	LincRNA	Vegetative	0	0	0	0	0	0	0.364229	0	0.17129	0	0	0	1.27749	1.07649	0.699465	1.43408	1.70963	1.46194	1.11216	0.231356	1.57906	2.37786	2.59051	0	0	0	0	0	0	0	0	0	0	0	0	0	0	0
XLOC_013072	+	Chr11	17902414	17902714	1	1	301	lncNAT	Other	0	0	25.378	0	0.210432	10.3844	0	0.425235	0	0	0	0	0	0	0	0	0	0	0	0	0	0	0	0	0	0	0	0	0	0.261053	0	0	0	0	0	0	0	0
XLOC_015474	-	Chr11	18154378	18154793	1	1	416	LincRNA	Other	0	0	4.97214	11.2833	0.268417	0.190767	0	0	0	0	0	0	0	0	0	0	0	0	0	0	0	0	0	0	0	0	0	0	0	0	0	0	0	0	0	0	0	0
XLOC_015475	-	Chr11	18156203	18157596	3	2,2,2	880,1309,913	LincRNA	Other	0.643523	0.89393	9.24688	2.73925	3.87088	5.66331	1.35379	0.793052	0.146364	1.87552	1.28447	1.88732	0.428852	0.335023	0	0.0777776	0	0	0.170881	0	0	0.368786	0.213367	1.64113	1.23257	0.191824	0.384532	0.379944	1.93491	0.214322	0.698122	0.953111	0.29071	0.514483	1.83732	0.264862	0.484933	0.219945
XLOC_015481	-	Chr11	18267549	18268815	1	1	1267	lncNAT	Other	0.0600955	0	0	2.20627	0.801404	0.155821	1.03804	0.0945133	0.147924	0.0574116	0	0.274447	0.0742891	0.255911	0	0.061621	0	0.147819	0	0	0	0	0.051095	0.17148	0.534941	0.335362	0.124776	0.55648	0.269309	0.124394	0	0.241791	0.21626	0	0.246906	0	0	0.247817
XLOC_013113	+	Chr11	18592391	18593166	1	1	776	LincRNA	Reproductive	0	0	22.1745	0.134837	0.209815	44.4086	0	0	0	0.997604	0.288638	0	0	0	0	0	0	0	0	0	0	0	0	0	0	0	0	0	0	0.0369948	0	0	0	0	0	0	0	0
XLOC_015509	-	Chr11	18679729	18680040	1	1	312	LincRNA	Reproductive	0	0	13.0632	0	4.34029	5.45382	0	0.420167	0	11.499	0	0	0.23357	0	0	0	0	0	0	0	0	0	0	0	0	0	0	0	0	0	0	0	0	0	0	0	0	0
XLOC_013119	+	Chr11	18683325	18684329	1	2	707	LincRNA	Reproductive	0	0	2.67046	0	0	2.36484	0	0	0	0	0	0	0	0	0	0	0	0	0	0	0	0	0	0	0	0	0	0	0	0	0	0	0	0	0	0	0	0
XLOC_013137	+	Chr11	19016798	19017010	1	1	213	LincRNA	Reproductive	0	0	0	1.12314	37.7402	0	0	0	0	0	0	0	1.40075	0	0	0	0	0	0	0	0	0	0	0	0	0	0	0	0	0	0	0	0	0	0	0	0	1.38886
XLOC_013147	+	Chr11	19133182	19134070	1	1	889	lncNAT	Other	0.251575	1.28201	8.81128	8.8162	2.04508	0.735146	0.501578	1.05949	0.95888	0.85471	0	0.474073	2.09983	1.56754	1.33877	1.21344	0.97624	0.481869	0.846168	1.52914	0	0.425699	1.21319	1.34408	0.114273	0	0.208223	0	0.249532	2.07307	2.39959	1.9739	0.575576	0.909031	2.41087	1.40322	1.48805	2.07231
XLOC_013175	+	Chr11	19480070	19481249	1	1	1180	LincRNA	Vegetative	0	0	0	2.14168	0	0	0.0159442	0.0651887	0	0.0470441	0	0.136965	4.69972	2.79789	2.99978	3.40986	0.170629	6.61689	3.9348	3.63572	5.98064	2.79922	0.633918	0	0	0	0	0	0	0	0	0	0	0	0	0	0	0
XLOC_013197	+	Chr11	19733971	19734895	1	1	925	LincRNA	Reproductive	0	0	2.76635	0.29374	0.167702	0.978801	0	0	0	0	0	0	0	0	0	0.187774	0	0.27602	0	0.336878	0.690363	0	0.028872	0	0	0	0	0	0	0	0	0	0	0	0	0.223721	0	0
XLOC_015604	-	Chr11	19881252	19882035	1	1	784	LincRNA	Reproductive	0	0	6.67168	0.0747407	0	11.2884	0	0	0	0.559268	0	0	0	0	0	0	0	0	0	0	0	0	0	0	0	0	0	0	0	0	0	0	0	0	0	0	0	0
XLOC_015641	-	Chr11	20285805	20286256	1	1	452	LincRNA	Reproductive	0	0	18.2608	0	0.563025	30.0345	0	0	0	0.396177	0	0	0	0	0	0	0	0	0	0	0	0	0	0.74442	0	0.576616	0.600385	0	0	0.0968046	0	0	0	0	0	0	0	0
XLOC_015659	-	Chr11	20488485	20489373	1	2	768	lncNAT	Other	0	0	0	0.322357	0.455164	0	1.92825e-06	7.71477e-06	0.00201001	0	0.378073	0.289682	0.617066	0.343362	0	0.116549	0.464486	0.440426	0.417061	0	1.88767e-05	0.348431	0.361274	1.92226	4.49904	0	0	0	0	4.12987e-06	0	0	0	0	0	0	0	0.0623996
XLOC_013268	+	Chr11	20616940	20618434	1	1	1495	LincRNA	Reproductive	0.249831	0.0467127	0.0490302	0.284635	0.156498	2.01616	3.14359	7.58928	5.78443	3.13667	0.647678	8.56284	1.2779	0.744476	0.956812	1.08668	0.596071	0.553038	0.200472	1.48468	0.230033	0.373219	1.51492	2.96949	1.11822	0.232517	0.96683	0.992188	0.176616	0.46133	0.579555	0	0.528721	0.842688	0.477124	0.82453	0.291527	0.668395
XLOC_015674	-	Chr11	20631923	20632404	1	1	482	lncNAT	Other	0	0	7.41875	0	0	1.57026	0	0	0	0	0	0	0	0	0	0	0	0	0	0	0	0	0	0.383675	0	0	0	0	0	0	0	0	0	0	0	0	0	0
XLOC_015681	-	Chr11	20702446	20702901	1	1	456	lncNAT	Other	3.09676	0	0	0	0.0945694	0	4.70021	4.5827	0.619562	6.04557	1.44427	1.80935	5.83565	13.561	21.4948	18.0013	8.72184	14.1618	11.7324	17.9945	6.05168	16.2016	7.43517	4.42515	0	0	29.6244	22.0138	0.611681	4.62955	7.47705	7.99645	6.4174	5.23896	6.36291	2.6799	4.26791	4.22662
XLOC_015692	-	Chr11	20814991	20815205	1	1	215	LincRNA	Other	0.959642	5.0415	34.9279	10.9591	3.80956	2.75723	4.41608	3.45615	2.38426	3.272	0	7.32848	7.83596	8.09762	0	0	13.762	0	0	0	0	0	5.30662	0	0	0	0	0	3.75172	3.05834	0	0	0	12.6717	0	0	8.52754	1.69583
XLOC_015705	-	Chr11	20964567	20964889	1	2	204	LincRNA	Other	2.81041	0	0	0	0	3.05149	2.19435	2.49884	0	4.69832	0	2.80496	2.67083	0	0	0	0	0	0	0	0	0	2.2151	9.04631	0	0	0	0	2.77153	0	0	0	5.71092	0	0	0	0	0
XLOC_015729	-	Chr11	21307916	21308441	1	1	526	lncNAT	Other	0.0235534	0	7.82415	0.0737986	0	1.98603	0.229536	0	0	0.989342	0	0	0	0	0	0	0	0	0	0	0	1.26506	0	0.672688	0	0	0	0	0	0	0	0	0	0	0	0	0	0
XLOC_015750	-	Chr11	21585601	21590524	2	3,2	4354,3084	LincRNA	Other	0.795902	7.1224	3.96011	8.30491	2.03429	0.180107	0.500001	0.26908	0.536601	0.261157	0.472327	0.254484	0.586245	0.251854	0.218883	0.217092	0.249113	0.311164	0.228227	0.21765	0.253199	0.244275	0.271904	0.278841	0.34135	0.364042	0.532872	0.736345	0.567141	0.515584	0.484667	0.790375	0.610845	0.975364	0.485896	0.441592	0.865517	0.402252
XLOC_013348	+	Chr11	21632045	21632376	1	1	332	LincRNA	Other	0	0	5.15847	4.84797	0	0	0	0	0	0	0	0	0	0	0	0	0	0	0	0	0	0	0	0	0.289703	0	0	0	0	0	0	0	0	0	0	0	0	0
XLOC_015759	-	Chr11	21684812	21686737	1	2	653	LincRNA	Reproductive	0	0	0	0	0	3.4402	0	0	0	0	0	0	0	0	0	0	0	0	0	0	0	0	0.0362355	0	0	0	0	0	0	0	0	0	0	0	0	0	0	0
XLOC_013376	+	Chr11	21859273	21860350	1	1	1078	lncNAT	Other	0.0454221	3.45058	5.96886	17.8943	2.15643	0.351993	0.519912	0.67138	0.0655833	0.31598	0.956267	0.404258	0.253751	0.56195	0.445173	0.432969	0.20727	0.15346	0.212209	0.390268	1.6022	0.135314	0.12442	0.690714	0.691732	0.187958	0.759579	0.413685	0.0485634	0.151038	0.252336	0	0.191214	0.308103	1.14379	0.16088	0.185755	0.221136
XLOC_015784	-	Chr11	22030053	22031958	2	1,2	528,533	LincRNA	Reproductive	0.321101	0	0	0.817668	2.11571	0.359337	0.241905	1.44577	0.150285	1.5744	0	0.964545	0.0616005	0	0	0	0	0	0	0	0	0.435783	0.111671	0.513054	0	0	0	1.38626	0.705684	1.22857	0	0.554443	0	0	0	1.71372	0.711882	0.62944
XLOC_013397	+	Chr11	22081841	22082071	1	1	231	LincRNA	Vegetative	0	0	9.86227	6.17642	24.0173	0	0	0	0	0	0	0	0	0	0	0	0	0	0	0	0	0	0	0	0	0	0	0	0	0	4.7756	0	0	0	0	0	0	0
XLOC_013402	+	Chr11	22125912	22127638	1	3	1186	LincRNA	Other	0.0677097	0.753469	0.492625	0.915641	0.727775	0.971717	0.820377	4.4472	0	5.90181	0	2.20224	3.92276	7.41045	5.51061	7.11956	6.50013	4.17687	3.58839	4.80946	2.16915	3.53799	4.20195	0.933186	0	0	0.869195	0.756954	0.0773052	1.38077	1.52082	1.83681	1.19997	3.64723	0.656584	1.12645	0	0.820112
XLOC_015801	-	Chr11	22236744	22237220	1	1	477	LincRNA	Reproductive	0	0	4.52357	0	0.0797696	9.25529	0	0	0	0.461253	0	0	0	0	0	0	0	0	0	0	0	0	0	0	0	0	0	0	0	0	0	0	0	0	0	0	0	0
XLOC_013485	+	Chr11	23224591	23228206	2	2,2	438,444	lncNAT	Other	0	1.91382	2.17914	12.4459	13.495	0.378515	0	0	0	0.205324	0	0	0	0	0	0.490528	0.924939	0	0.439699	0	0	0.583848	0.0764672	0.222987	0	0	0	0	0	0.21435	0	1.00393	0	1.26371	0	0.671035	0	0.122402
XLOC_013487	+	Chr11	23234581	23238241	1	2	1205	lncNAT	Other	0.0382006	0	0.287944	0.107803	0	0	0.158161	0.0252345	0.160771	0.0841323	0	0	0.0926101	0	0.150072	0.122263	0	0.0154408	0	0	0	0	0.0214403	0	0	3.61802	0	0.194528	0.0442357	0.0956967	0	0	0.2554	0.159082	0.455114	0.108385	0	0.106104
XLOC_013522	+	Chr11	23661472	23664550	5	5,4,3,6,5	1430,1228,1067,1415,2628	LincRNA	Other	2.10212	1.34779	4.87445	5.20481	2.23809	1.6341	4.03573	0.678128	3.46401	2.11372	4.13631	1.25153	2.80073	1.03829	1.38352	1.81877	2.0103	1.24206	1.36183	1.04114	2.10046	2.195	1.30772	2.08118	5.53123	3.38949	5.52895	4.51628	2.09928	1.41396	0.961704	0.817108	0.607419	1.02781	1.15053	1.149	1.48001	1.64419
XLOC_013526	+	Chr11	23729616	23729832	1	1	217	LincRNA	Reproductive	0	0	0	2.68275	7.78788	0	0	0	0	0	0	0	0	0	0	0	0	0	0	0	0	0	0	0	0	0	0	0	0	0	0	0	0	0	0	0	0	0
XLOC_015913	-	Chr11	23744801	23745607	1	1	807	lncNAT	Other	0	0.188835	5.83308	0.250495	0.0564982	0.130518	0	0.0635942	0	0	0	0.0494923	0	0	0	0	0	0	0	0	0	0	0.0312565	0.0745006	0	0	0	0	0	0.0331066	0	0	0	0	0	0	0.242967	0
XLOC_015924	-	Chr11	23898250	23898501	1	1	252	LincRNA	Other	0	5.06596	22.3091	21.8953	31.5842	0	0.312895	0	0	0	0	0	0	0	0	0.87989	0	0	0	0	0	0	0	0	0	0	0	0	0	0	0	0	0	0	0	0	0	0
XLOC_015930	-	Chr11	23954214	23954684	1	1	471	LincRNA	Reproductive	0	0	2.1233	0	0	1.11809	0	0.0720495	0	0	0	0.119609	0	0	0	0	0	0	0	0	0	0	0	0	0	0	0	0	0	0	0	0	0	0	0	0	0	0
XLOC_013550	+	Chr11	24017928	24018180	1	1	253	LincRNA	Other	0	0	4.32709	4.28073	3.38994	1.60806	0.505517	0	0	0	0	0	0.939903	0	0	0	0	5.19165	0	0	0	0	0.364657	1.33626	2.24465	0	0	0	0	0	0	0	0	0	0	0	0	0
XLOC_015939	-	Chr11	24058525	24059996	2	1,2	1151,909	lncNAT	Other	4.14315e-07	0.248217	4.68407	3.08497	0.682778	2.99441	0.343462	3.01772	0.267546	1.08655	0	2.89922	0.182584	0.486458	0	0.398312	1.45198	0	0.318698	0	0	0	0.575491	0.503034	0.318935	4.18327	0	0	0.0342084	0.631187	0	1.05416	0	0.630682	0	0	0	0.945372
XLOC_013558	+	Chr11	24101154	24102071	1	1	918	lncNAT	Other	0.0302729	0.896042	0	2.12746	0.730491	0.139747	0.177656	0.112924	0.180234	0.0844739	0	0.0530469	0.0973992	0.100075	0	0.0549388	0.201927	0.154544	0	0	0	0	0.0166144	0.0846648	0.0682774	0	0	0	0.0151424	0.0948758	0	0	0	0	0	0	0	0
XLOC_013561	+	Chr11	24118704	24124862	2	2,2	550,858	lncNAT	Other	1.55974	2.35269	4.40467	2.19764	4.10247	2.92623	1.16143	0.766478	0.497529	3.35781	0.803541	1.14677	1.32726	0	0.167473	1.48126	0.716516	0.447632	0.345639	0	1.20705	0.475395	1.00143	2.5679	1.26215	5.48652	4.43216	3.48293	1.11668	1.96706	0.581861	0.930282	0.68162	1.90926	0	0.964312	1.045	1.89533
XLOC_015964	-	Chr11	24267634	24275024	3	1,2,3	838,693,794	lncNAT	Other	0.374372	2.39266	4.71438	14.0168	1.66808	1.80727	3.39193	0.406251	2.8356	0.258235	0.269576	3.65973	1.10971	0.313328	0	0.21329	0	0.33973	0.4785	0.462393	1.03289	0.598496	0.439649	0.610546	0	0.804067	0.699338	0.790177	0.504446	0.972093	1.50348e-05	0	0	0	0	0.00196366	0.719854	0.565966
XLOC_013576	+	Chr11	24339001	24340573	2	1,2	1573,797	LincRNA	Reproductive	0.37351	0	9.03189	0	2.61669	2.64316	0	0.132026	0	0.873891	0	0	0	0	0	0.0937874	0	0	0	0	0	0	0	0.078274	0	0.947939	6.05257	1.59723	2.09206	0.81239	0.82529	0.412622	0	0	0.445074	0.952604	0.886646	0.733486
XLOC_013585	+	Chr11	24504635	24507451	1	2	523	lncNAT	Other	2.50722	0	0	0	0.246857	0.118657	0	0	0	0	0	0	0.284519	0	1.26762	0.348574	0.629498	0	0	0.585949	0	0	0	0	0	1.95708	7.75078	5.53174	0.99053	6.40129	31.1737	15.1889	4.20927	3.84703	19.6417	2.03807	4.48634	6.09125
XLOC_015993	-	Chr11	24708969	24709454	1	1	486	LincRNA	Reproductive	0	0	6.31701	0	0	5.92062	0	0.0722576	0	0.12054	0	0	0	0	0	0	0	0	0	0	0	0	0	0	0	0	0	0	0	0	0	0	0	0	0	0	0	0
XLOC_013603	+	Chr11	24722937	24723724	1	2	702	LincRNA	Other	0.147199	0	1.09393	0.278097	4.46067	1.63546	1.72162	1.75101	0.288995	1.45298	2.42905	0	0.249287	0	0	0.951668	0.486697	0.707714	1.12291	0.905909	0	0.628194	0.187588	5.36906	4.59321	0.821876	0.294453	0.823972	0.783162	0.641386	0.957309	0.917517	0.496858	1.09006	1.89224	0.307897	0.685811	0.388398
XLOC_013615	+	Chr11	24824298	24825745	2	2,3	1097,726	lncNAT	Other	1.27083	0.182769	2.18937	0.0379821	1.58771	5.53427	0.723498	0.894074	2.9947	2.76491	18.0165	0.661975	0.149527	0	0	0	0	0	0	0	0	0	0.132691	3.98459	10.1894	1.30651	0	0.2553	5.27053	1.79303	0	2.59934	0	2.96813	0.494389	1.11229	1.05937	1.16416
XLOC_013625	+	Chr11	24927500	24928051	1	1	552	LincRNA	Reproductive	0.317327	0	13.5472	1.10889	6.43319	13.5059	0.407061	0.460247	0	3.08369	5.76616	1.05594	0.970683	0	0.975763	0.290028	1.03825	1.48107	0.482845	1.97508	0	1.3499	0.642517	2.58001	0.872933	0	0.601754	1.05764	0.828622	0.222814	0	0	1.07987	0	0	0.668147	0	0.505293
XLOC_013635	+	Chr11	25039407	25039799	1	1	393	LincRNA	Reproductive	0	0	31.846	0	0.122669	18.3418	0	0.119047	1.50879	0.670403	0.622322	0	0	0	0	0	0	0	0	0	0	0	0	0	0	0	0	0	0	0	0	0	0	0	0	0	0	0
XLOC_013639	+	Chr11	25134504	25137775	4	3,2,2,1	2541,850,1250,3246	LincRNA	Other	1.17042	4.21138	3.40491	0.90689	3.12478	1.94588	0.720214	0.365158	0.357938	0.927408	1.88747	0.335758	0.788077	0.52039	0.531257	0.4166	0.439694	0.432177	0.985859	0.737464	0.945858	0.62608	0.40498	0.588208	1.01691	0.500965	0.66512	0.384163	1.08148	1.31636	1.41778	1.19932	0.655537	0.971561	1.53298	0.947117	1.96667	1.20762
XLOC_016060	-	Chr11	25621461	25623949	2	2,1	329,665	lncNAT	Other	1.82191	4.05623	6.10354	1.02351	3.17987	8.16365	2.56891	0.439925	4.86333	3.29178	7.66301	2.07968	0.439378	0	3.25274	0	0	0	1.30329	0	0	1.93212	0.574883	3.18246	7.81941	0	0.376016	0	1.10538	3.17052	0	0	0	0	0.635347	0.384366	0	1.66281
XLOC_013690	+	Chr11	25778568	25785923	1	2	1420	LincRNA	Reproductive	0.000142549	0	0	0.128674	0	0	0.0144307	0	0	0.0486287	0.990568	0.0875652	0	0	0	0	0.20637	0	0	0	0.317391	0	0.139613	0.0845212	0.459699	0.211627	3.73727	2.58708	0.0521198	0.0759173	0	0.341905	0	0.269111	0	0	0.126085	0
XLOC_016085	-	Chr11	25966643	25968189	4	2,3,2,1	674,542,411,390	LincRNA	Vegetative	2.60785	0	0.996113	0.301482	6.91931	0.302256	0	0	0	1.576	0	0.765263	0	0.64223	0	0.933618	0	1.06613	0.281064	2.01224	0	0	0	0.121747	0	1.19188	0.804764	3.15507	4.81813	1.57626	1.18059	1.46103	3.00852	0	1.44597	0	1.16902	1.26386
XLOC_013706	+	Chr11	26061386	26061788	1	1	403	LincRNA	Reproductive	0	0	122.052	0	0	0.104981	0	6.25727e-06	0	0	0	0	0	0	0	0	0	0	0	0	0	0	0	0	0	0	0	0	0	0	0	0	0	0	1.38899	0	0	0
XLOC_016095	-	Chr11	26061465	26061790	1	1	326	LincRNA	Reproductive	0	14.337	2911	3.91622	1.45543	1.29077	0	0.168923	0	0	0	0	0	0	0	0	0	0	0	0	0	0	0	0	0	0	0	0	0.120694	0	0	0	0	0	5.54743e-05	0	0	0
XLOC_016129	-	Chr11	26533775	26537235	5	4,1,4,5,5	1486,3461,1489,2598,1583	LincRNA	Other	2.77817	2.22701	4.00452	3.40304	1.76488	1.81774	4.56848	2.04017	3.72066	1.51954	1.29552	1.54765	2.26181	1.58016	1.03039	1.23939	1.48171	1.44311	1.58505	1.33375	1.51442	1.07525	1.17444	1.06535	3.80245	3.38272	4.50356	6.02077	3.56168	1.47752	1.53136	3.37493	1.46009	2.44555	2.60923	1.8774	2.09155	1.54698
XLOC_013781	+	Chr11	26874409	26875227	1	1	819	LincRNA	Other	0.367444	0.872613	0	0.543397	0.755838	0.202484	2.95113	0.174196	0.325201	0	0	0.89276	2.39805	0.642694	2.1406	0.691107	0	1.11083	0.655918	1.88247	1.92845	3.05583	1.90351	0	0.248245	2.28468	1.20909	1.38228	1.05484	0.414882	0	0	0	0	0	0.588476	0.305846	0.290601
XLOC_016182	-	Chr11	27440686	27441335	1	2	482	LincRNA	Reproductive	0	4.15786	1.99931	1.2395	240.536	0	0	0	0	0	0	0	0	0	0	0	0	0	0	0	0	0	0	34.7066	0	0	0	0	0	0	0	0	0	0	0	0	0	0
XLOC_013840	+	Chr11	27516464	27516780	1	1	317	LincRNA	Reproductive	0.0773989	0	12.9144	0	0.193378	1.88057	0	0.773793	0	0.484833	0	0	0	0	0	0	0	0	0	0	0	0	0	2.88759	2.65425	0	0	0	0	0.248652	0	0	0	0	0	0	0	0
XLOC_016213	-	Chr11	27756174	27757911	1	3	734	LincRNA	Reproductive	0.0719549	0.130306	2.93507	0.275767	0.564814	1.49993	0.639114	0.810046	0.42157	0.350782	0	0.19248	0.893379	0.825355	1.25338	0.190621	0.727863	0.531835	0.617341	0	1.58045	0	1.48158	0.309999	2.02449	3.57648	3.06178	2.46768	0.381094	1.61427	0.786132	0	0	2.64867	0	0.866357	0	2.12023
XLOC_013875	+	Chr11	27918729	27919009	1	1	281	LincRNA	Reproductive	0	0	0	9.08845	0	0	0	0	0	0	0	0	0	0	0	0	0	0	0	0	0	0	0	0	0	0	0	0	0	0	0	0	0	0	0	0	0	0
XLOC_016232	-	Chr11	28054207	28055923	2	3,3	437,441	LincRNA	Reproductive	0.0470284	1.72681	0	1.01473	1.55408	0	0	0	0	0	0	0	0.107055	0	0	0	0	0	0	0	0	0.629511	0	0	0	0	0	0	0	0.0917361	0	0	0	0	0	1.30946	0	0.316295
XLOC_016253	-	Chr11	28379737	28380694	1	2	342	LincRNA	Other	0.178897	0	0.63742	2.6994	2.10893	0	0.652544	1.15151	0	0	0	1.21645	0.568226	1.50799	0	0.695721	0	0	0	4.36866	0	1.60901	0.636706	0	2.14435	0	0	0	0.238932	1.59905	0	2.52447	0	4.62853	0	1.44971	0	0.371354
XLOC_016262	-	Chr11	28516789	28520500	3	5,4,4	1829,871,2283	lncNAT	Other	4.25182	6.80731	2.74101	4.61126	2.16458	0.64994	1.8107	1.134	4.24396	1.46679	2.42573	0.623459	3.86822	1.43118	1.25515	1.38545	1.48104	1.61322	3.02682	1.35569	2.53786	0.770299	1.87124	0.909047	2.14471	3.695	3.2671	3.74784	1.6738	4.28408	3.41552	4.36934	3.50396	8.42876	5.03485	4.2854	5.51645	3.5099
XLOC_013923	+	Chr11	28560423	28560894	1	2	386	LincRNA	Other	0	0	0	0	0	0	0	0	0	0.338278	0	0	0	0	0	0	0	0	0	0	0	0	0	0	0	0	55.9986	0	0	0.0895826	0	0	0	0	0	0	0	0.108354
XLOC_016266	-	Chr11	28579700	28583989	1	1	4290	LincRNA	Reproductive	0.0286733	0.436103	0	0.0312727	0.152871	0.00707967	1.32766	0.00798301	2.30024	0	1.00485	0	0	0	0	0	0	0	0	0	0	0	0	0.0852889	0.25655	0	0	0	0.036222	0.00689585	0.123536	0.121102	0.0651428	0	0.337516	0.0354078	0	0
XLOC_013933	+	Chr11	28700686	28702678	2	1,2	707,518	LincRNA	Reproductive	0.090757	0	11.6061	1.28847	11.0605	6.97909	6.12315	1.12532	0.263411	1.37742	2.2635	1.14108	0.348905	1.27334	0.596937	0.229518	0.75192	0	1.07518	0	1.39301	0.485517	0.512644	1.17424	1.78634	1.50499	0	0	0.268314	0.0780469	0.879001	0	0	0.754154	0	0	0	0.172244
XLOC_013959	+	Chr11	28828741	28836599	5	5,7,9,8,5	1043,2958,2407,2451,2524	LincRNA	Other	3.59343	2.72941	4.58158	12.979	4.69326	1.36299	4.37275	2.0304	3.71296	1.54555	6.54005	2.9014	1.56802	1.00877	1.42576	0.632585	0.736675	1.1302	1.56361	0.441661	0.523549	0.550107	1.54527	2.31511	7.43984	1.71642	1.278	1.0877	2.04276	2.37052	3.4719	4.00071	1.78364	3.41663	2.09625	1.98977	1.75176	1.97059
XLOC_013966	+	Chr11	28909325	28909867	1	1	543	LincRNA	Reproductive	0	0	2.55597	0	0	8.84007	0	0	0	0	0	0	0	0	0	0.890197	0	0.748068	0	0	0	0	0	0	0	0	0	0	0	0	0	0	0	0	0	0	0	0.0661039
XLOC_016303	-	Chr11	28967857	28969676	1	1	1820	LincRNA	Reproductive	0.394894	1.12699	0.234108	1.3547	0.18822	0.211611	0.0206956	0.23363	0	0.101632	0	0.0251304	0.0982025	0.428258	0.206952	0.156789	0	0.130522	0.249626	0.0890031	0.154032	0.0564016	0.411515	0.0783428	0.167686	2.02724	0.642106	0.468655	0.235681	0.31125	0.785969	0.859561	0.542697	0.624268	0.495848	0.596323	0.302655	0.299386
XLOC_016563	+	Chr12	686164	686548	1	1	385	LincRNA	Reproductive	0	0	4.15556	0	0	0.511939	0.148004	0	0	0	0	0	0	0	0	0	0	0	0	0	0	0	0	0	0	0	0	0	0	0	0	0	0	0	0	0	0	0
XLOC_016564	+	Chr12	689593	690287	3	2,2,1	329,310,429	LincRNA	Vegetative	0.0702885	37.9641	0	0	0.132884	0	11.0656	0	0.904299	0	0	0	0.176862	1.47827	0	0	0	0	0.000116605	0	1.88571	1.05308	0	1.25779	0	5.17578	1.19912	1.61925	0.499498	3.46645	3.29351	0	0.000368159	0	2.16679	3.20497	3.03777	1.27558
XLOC_018825	-	Chr12	722473	722681	1	1	209	LincRNA	Reproductive	0.564289	0	6.90423	0	18.9932	5.48554	0	0	0	2.15092	0	0	0	0	0	0	0	0	0	0	0	0	0	4.28445	0	0	0	0	0.501385	0	0	0	0	0	0	0	0	0
XLOC_016575	+	Chr12	751905	752620	1	1	716	LincRNA	Reproductive	0.44488	0.222801	1.74078	0.114621	0.279985	2.75305	0.265369	0	0.420026	0.248909	2.94953	0	0.579689	0	0	1.16075	0	0.668442	0.340917	0	2.02575	0.621479	0.261815	0	0	0.960833	2.38748	7.42415	0.815457	1.25064	0	0	1.91144	0.866286	0	0.442548	0.594367	0.830157
XLOC_016576	+	Chr12	755460	756363	1	1	904	LincRNA	Reproductive	0.365116	0	7.48009	0	0.715919	0.689173	0.019257	0	0.119835	0.018565	0.0611078	0	0.073823	0.111768	0	0.0568498	0.422376	0.158525	0.117965	0.200896	0	0.137199	0.0374107	0.0457192	0	0	0.214565	0.188131	0.314406	0.215663	0	0.563918	0.17789	0	0.40521	0.187129	0.68451	0.272488
XLOC_018838	-	Chr12	855389	856025	1	1	637	LincRNA	Other	0.0693201	1.47376	7.80838	20.0419	0.0967317	0.0943238	0.0675464	0	0.0696136	0.0963734	0	0	0	0	0.355112	0	0	0	0	0	0	0	0.162933	0	0	0	0	0	0.025093	0	0	0	0	0	0	0	0	0
XLOC_016587	+	Chr12	871802	872315	1	1	514	LincRNA	Other	0.485105	0	0	0	0.34688	0	5.66132	0	0	0.0865636	0	0	0	0	0	0.222267	0	0	0.365304	0	0	0	0	0	0	1.99826	8.87669	9.10394	1.28256	0	0	0.801264	0	3.0186	0.787055	1.01669	2.90276	0
XLOC_016588	+	Chr12	873231	874063	1	1	833	LincRNA	Other	0.754754	1.34526	0	0.641457	0.457673	0.123948	1.13172	0.8759	0.534834	0.825169	0	0.55944	0.341197	0	0	0.11373	0	0.561842	0.62349	0	0	0.998833	0.156953	0.525816	0.393827	0	1.06763	1.03646	0.972182	1.82983	2.36868	0.917889	1.29634	1.38751	3.98573	0.599784	0.301963	0.978196
XLOC_018872	-	Chr12	1185436	1186163	1	1	728	LincRNA	Reproductive	0	0	0	0	1.61851	0.105831	0	0	0	0	13.1172	0	0	0	0	0	0	0	0	0	0	0	0	3.86245	7.23923	0	0	0	0	0	0	0	0	0	0	0	0	0
XLOC_016647	+	Chr12	1594452	1599621	5	2,4,3,4,1	932,1812,1547,2031,1791	lncNAT	Other	2.34869	3.14601	1.76511	3.61674	1.72321	1.00311	1.22425	0.786888	0.780987	0.991402	0.226434	1.31222	1.26725	1.79178	0.560774	0.635973	0.12679	0.602177	1.67757	1.02716	3.00119	0.321225	0.631437	0.66769	0.799512	0.904055	0.576741	0.538701	1.67034	2.02785	2.40624	2.58623	2.74263	3.86383	1.92391	2.26807	3.45203	1.43646
XLOC_016651	+	Chr12	1691786	1692133	1	2	229	LincRNA	Reproductive	0	0	6.84476	0	4.78145	1.37735	0	0	0	1.48589	0	0.724983	0	0	0	0	0	0	0	0	0	0	0	0	0	0	0	0	0	0	0	0	0	0	0	0	0	0
XLOC_016669	+	Chr12	1811369	1815114	1	2	269	LincRNA	Other	0.497	3.60247	1.56206	4.41482	0.538007	0	0.60687	0.493417	0	0.354515	4.17971	0	1.02406	0	0	1.86518	0	0	1.55114	0	0	0	0.254661	0.572922	0	0	0	0	0.240831	1.12911	0	0	0	0	0	0	4.01953	0.335837
XLOC_018942	-	Chr12	1812555	1816380	1	2	1464	LincRNA	Vegetative	0.161698	0.313859	0	0	0	0.0663056	0.172701	0.0457293	0	0.0667752	0	5.43985e-05	0.0840112	0.448129	0	0.461939	0.675373	0	0.08245	0.601745	3.50366e-05	0	0.0879343	0	0	0.550309	1.13081	0.705912	0.0730814	0.261098	0.000205816	0.650024	0.325885	0.764543	0.998525	0.604368	0.53888	0
XLOC_018968	-	Chr12	2031716	2040658	5	7,9,1,8,8	3339,3854,900,3984,3805	LincRNA	Other	1.10778	4.83308	5.8443	9.94404	2.82321	1.60406	1.61836	1.84774	1.74567	1.23164	0.855274	1.2764	0.436753	0.894784	0.284219	0.379586	0.406052	0.189801	0.369	0.448003	0.174747	0.474894	0.25347	1.74401	1.95589	0.68275	0.628248	1.07384	0.389613	1.16182	2.69547	1.4396	1.08827	1.72715	1.75559	0.700946	1.16015	0.914704
XLOC_018980	-	Chr12	2199534	2200931	1	1	1398	LincRNA	Reproductive	0	0.434383	0.598317	2.36229	0.479451	0.265268	0.749043	2.03333	0.478499	0.407561	0.695531	1.80284	0.345218	1.19104	0.750684	0.741736	0.465519	1.69339	0.770861	0.213919	2.04997	1.19937	0.782273	0.399343	0.0913375	3.01721	0.247673	0.305042	0.0342119	0.16689	0.501388	0.238097	0.45723	0.547978	0.728482	0.31301	0	0.191056
XLOC_018985	-	Chr12	2256404	2257282	1	2	787	LincRNA	Reproductive	0.0770644	0.206869	0.282413	4.88293	0.524579	0	0.446322	0.0303016	0	0.0741824	0	0.0445142	0.300219	0	0	0.0969787	0	0.243454	0.159687	0	0	0	0.157678	0.203857	0	0	0.595451	0.540536	0.0989959	0	0	0.372581	0	0	0	0.231953	0	0.109437
XLOC_019011	-	Chr12	2544721	2545822	1	1	1102	LincRNA	Vegetative	1.81045	1.26749	0.281597	0.113015	0.0730783	0.739955	0.564789	0.160941	0.601069	0.67992	0	1.11031	1.28616	0.336559	0.245445	0.322865	0.93031	1.34817	0.558957	1.6143	0	0.200361	0.389556	0.319359	0	0	0.398458	0.349279	1.94742	3.75139	3.1218	0.782237	2.00932	1.99613	1.38926	1.82968	1.04744	2.40021
XLOC_016739	+	Chr12	2564305	2565435	2	3,3	344,375	lncNAT	Other	0.431098	1.08497	7.6159	0.795364	8.22054	14.6097	4.37621	0.409193	6.23783	1.05097	3.631	0.908212	2.0106	4.9584	1.84626	3.6742	4.97891	6.74656	2.09186	4.56254	0	0.00423402	2.66506	1.22039	2.33327	1.40268	1.18554	0	0.553317	1.60862	1.22469	0	6.07474	2.01904	0	0	1.09436	0.325792
XLOC_019024	-	Chr12	2683075	2683329	1	1	255	lncNAT	Other	0.118553	1.08161	0	0.891349	7.28405	0	0	0	0	0	0	0.700991	0	0	0	1.67278	0	0	0	0	0	0	0	0	0	0	0	0	0	1.122	0	0	6.1588	0	5.05058	0	0	1.19616
XLOC_016753	+	Chr12	2691396	2692010	1	1	615	LincRNA	Reproductive	0	0	8.73026	0	0	6.32505	0	0	0	0.667532	0	0.0465638	0	0	0	0	0	0	0	0	0	0	0	0	0	0	0	0	0	0	0	0	0	0	0	0	0	0
XLOC_019043	-	Chr12	2883740	2883947	1	1	208	LincRNA	Reproductive	0	0	0	0	5.29957	0	0	1.13573	0	0	0	0	0	0	0	0	0	0	0	0	0	0	0	0	0	0	0	0	0	0	0	0	0	0	0	0	0	0
XLOC_016778	+	Chr12	3094247	3094767	1	1	521	LincRNA	Reproductive	0	0	6.0033	0	0.0473781	1.43813	0	0	0.32325	0	0	0.381644	0	0	0	0	0	0	0	0	0	0	0	0	0	0	0	0	0	0	0	0	0	0	0	0	0	0.105912
XLOC_016779	+	Chr12	3136101	3136302	1	1	202	LincRNA	Reproductive	0	0	0	0	10.9354	0	0	0	0	0	0	0	0	0	0	0	0	0	0	0	0	0	0	0	0	0	0	0	0	0	0	0	0	0	0	0	0	0
XLOC_019085	-	Chr12	3369742	3370586	1	1	845	LincRNA	Reproductive	0.252352	0	0	0.661751	0.562562	0.218577	2.28882	1.25578	1.65643	0.690846	3.48437	1.226	0.740079	1.6126	1.55506	1.13973	1.06502	1.94836	0.908145	0.475868	2.0482	0.703565	0.597516	1.683	1.73754	0	0	0.290679	0.115245	0.415138	0	0	0.53494	0.573295	0.456411	0.300305	0.735516	0.3334
XLOC_019088	-	Chr12	3398590	3399044	1	1	455	LincRNA	Reproductive	0	0	3.71669	0	0	2.03756	0	0.0811537	0	0	0	0	0	0.791718	0	0.362762	0	0	0	0	0	0	0	0	0	0	0	0	0	0	0	0	0	1.04443	0	0	0	0
XLOC_019106	-	Chr12	3651450	3653209	2	3,2	913,790	lncNAT	Other	0	0	0	1.55529	0	0.0571943	0.107262	0.0605287	0	0.0224133	10.2176	0	1.85294	0	0	0.174473	0	0	0.266825	0.910106	0	0.20299	0.871894	0.319685	7.55039	0	0	0	0.0309449	0.159533	0	0.502463	0.292694	0	0	0	0.875253	0.277249
XLOC_019107	-	Chr12	3664049	3664959	1	1	911	lncNAT	Other	0.383853	0.245689	6.72237	0.0211886	0.252188	14.6227	0.714592	0.0475192	0.559789	0.75014	0.406684	0.311579	0.154675	0	0	0.357651	0	0.452084	0	0	1.26787	0.429704	0.368535	0.349115	0.338512	0	0.756938	0.970451	2.77198	0.149421	0	0	1.49994	0.410058	0.373591	0.367247	1.43342	0.370576
XLOC_016831	+	Chr12	3733441	3734320	1	1	880	LincRNA	Reproductive	0.937627	0	0	0.207939	0.219556	0.878483	1.31082	0.473268	0.351587	1.1298	3.63144	1.81464	1.71506	2.25448	2.68421	3.03402	0	1.66344	2.08575	1.13551	2.76606	3.13016	0.653859	2.29531	6.00423	2.8767	2.9199	2.97223	1.65218	1.08033	1.09745	3.846e-06	1.5463	1.49692	1.00135	1.32955	0.891378	1.31828
XLOC_019112	-	Chr12	3733441	3736452	1	2	658	LincRNA	Other	0.288553	0	0	0.0328778	0	0.58695	0.334846	1.18201	1.06742e-05	0.774671	0	1.32438	0.523017	1.37532	1.46383	0.960416	3.64513	0.00304194	0.169763	0.270352	0	2.19211	1.24914	1.23601	0	0	0.61545	0.222277	1.43981e-05	0.688622	0.364931	0.626185	0.000646281	0	0	0	2.10866	0.587976
XLOC_016842	+	Chr12	3872414	3872621	1	1	208	LincRNA	Reproductive	0	0	0	0	37.5467	0	0	0	0	0	0	0	0	0	0	0	0	0	0	0	0	0	0	0	0	0	0	0	0	0	0	0	0	0	0	0	0	0
XLOC_019144	-	Chr12	4157048	4157577	1	1	530	LincRNA	Reproductive	0	0	53.5572	0	0.660571	58.1102	0	0	0	0	0	0	0	0	0	0	0	0	0.338258	0	0	0.451196	1.48453	0	0	0	0	0	0.0570782	0.140648	0	0	0	0	0	0	0	0.0771501
XLOC_019149	-	Chr12	4184368	4186815	1	2	659	LincRNA	Reproductive	0.0505631	0	3.90774	0	0.398212	5.78494	0.0216296	0.0857657	0	0.547052	0	0	0.0427447	0	0	0	0	0	0	0	0	0	0.0291988	0.20597	0	0	0	0	0	0.0353531	0	0	0	0	0	0	0.216536	0
XLOC_016891	+	Chr12	4358775	4360310	2	1,2	1536,1074	LincRNA	Other	0.136679	1.05015	0	1.31647	0.0863561	0.356671	4.05457	0.109819	0	0.217892	2.5729	0.648274	8.00576	0.484051	0.252381	0.464776	0.579465	0.997604	0.743059	0.666894	2.06986	0.169606	5.69756	0.386971	1.98432	0	0.193279	0.0895311	0.960595	0.477185	0	0.226829	0.316165	0	0	0.41896	0.370042	0.421929
XLOC_019186	-	Chr12	4622698	4622986	1	1	289	LincRNA	Reproductive	0	0	0	0	4.91977	0	0	0	0	0	0	0	0	0	0	0	0	0	0	0	0	0	0.229539	0	0	0	0	0	0	0	0	0	0	0	0	0	0	0
XLOC_019190	-	Chr12	4658247	4658712	1	1	466	LincRNA	Other	5.67922	1.83817	0	2.2483	8.69717	0.697801	2.04177	2.85641	3.24835	12.3972	0.731411	5.0271	5.19262	1.60093	1.37594	10.0465	4.89774	1.81046	4.64146	2.48177	0	6.59257	3.89789	3.52944	0	34.6865	24.0144	13.5181	3.38679	14.3974	3.75007	2.37568	4.3108	3.62947	1.07993	2.401	3.97002	9.88363
XLOC_019195	-	Chr12	4701668	4702107	1	2	321	LincRNA	Reproductive	0	0	4.32375	0	0.430322	7.05492	0	0	0	0.5683	0	0	0	0.859793	0	0	0	0	0	0	0	0.781749	0	0.285613	0	0	0	0	0	0.307964	0	0	0	0	0	0	0	0.180127
XLOC_019235	-	Chr12	5165364	5168685	5	3,4,4,1,3	1699,1865,1172,1742,1006	LincRNA	Other	2.07193	5.33543	6.09529	2.24851	5.14399	1.77085	2.95508	1.90859	3.34747	1.79591	2.97528	1.32423	2.81515	2.01131	1.58346	1.06213	0.77535	1.33476	1.62563	1.38497	1.39848	1.25589	1.2271	1.45922	3.412	2.40271	2.30268	2.17425	1.68397	2.48503	2.30943	1.49853	1.71144	2.85332	3.06475	1.99027	1.79836	1.98788
XLOC_016982	+	Chr12	5454959	5455369	1	1	411	lncNAT	Other	0.121411	0	0	0	1.22399	0.231851	0	0.106454	0	0.664313	3.83249	0	0	0	0	0	0	0.73203	0	0	0	0.630171	0	0	0	0	0	0	0.0603	0	0	0	0	0	0	0.67215	0	0.395993
XLOC_016983	+	Chr12	5467828	5469407	1	2	248	lncNAT	Other	0	0	38.4253	0	0	13.2911	0	0	0	0.728512	0	0	0	0	0	0	0	0	0	0	0	0	0	0	0	0	0	0	0	0	0	0	0	0	0	0	0	0
XLOC_016998	+	Chr12	5620473	5621770	1	1	1298	LincRNA	Other	0.00919291	1628.61	228.562	406.495	241.569	0	0	3.79721e-07	0	0	0	0	0	0	0	0	0	0	0	0	0	0	5.84148e-07	0	0	3.22343	1.22572	1.30512	0.013837	0	0	0	0	5.52778e-05	0.691773	0	0	0
XLOC_019281	-	Chr12	5621114	5621574	1	1	461	LincRNA	Other	3.56109	74.1988	21.1923	25.6087	2.55314	0	0	0.085204	0	0.489206	0	0.254573	0	0	0.527225	0	0	0.657014	0.399248	0	0	0	0.0610991	0	0	0	3.76935	5.42305	1.36231	2.11563	7.42751	10.1091	3.38339	16.6042	1.52277	4.49216	6.98382	1.89072
XLOC_019314	-	Chr12	6048772	6049126	1	1	355	LincRNA	Reproductive	0	0	0	3.25037	0	0	0	0	0	0	0	0	0	0	0	0	0	0	0	0	0	0	0	0.58323	0	0	0.978198	0	0	0.122026	0	0	0	0	0	0	0	0
XLOC_019318	-	Chr12	6119538	6121580	1	2	986	LincRNA	Reproductive	0.0178351	0	0	0	4.02869	0	0	0.0510271	0	0	0	0	0	0	0	0	0	0	0	0	0	0	0	0.427817	0	0.245722	0	0	0.0320063	2.61876	1.46663	1.39372	0.524187	0.897261	0.44622	0	0	3.01202
XLOC_019328	-	Chr12	6218653	6219040	1	1	388	LincRNA	Other	0	1.72364	2.65259	14.0048	0	0	0	0	0	0	0	0	0	0	0	0	0	0	0.2876	0	0	0	0	0	0	0	0	0	0	0	0	0	0	0	0	0	0	0
XLOC_019329	-	Chr12	6227182	6228193	1	3	834	lncNAT	Other	0.0959991	0	3.85196	1.3962	1.68523	0.202889	0.81431	0.377689	0.279333	0.498492	0	0.36484	0.194796	0.677252	0	0.242478	0.583498	0	0.148896	0	0	0.187157	0.146414	0.282245	0	0	0.527409	0.460097	0.0638844	0.100083	0	0	0	0	0	0	0	0.116204
XLOC_019338	-	Chr12	6367413	6367968	1	1	556	LincRNA	Other	0.0625416	0	0.407694	0.137974	1.97529	2.17969	1.02826	0.0585458	0.804225	0.314217	0	0.478667	0.787625	0.822618	0.600042	0.382227	1.45965	0.520303	0.339248	0	0	0.465294	0.212955	0	0	0	0	0	0.233131	0.366532	0	0	0	0.815208	0	0	0	0.569332
XLOC_017067	+	Chr12	6393594	6394303	1	1	710	lncNAT	Other	5.98354	0	0.190478	0.029274	0	0.746581	1.45452	3.93149	1.60661	2.23634	1.5347	5.78925	2.87685	4.38	0.595483	3.28095	0.748536	2.66566	2.8442	9.0009	7.10068	6.2953	5.89043	5.27926	3.33629	0	1.96279	3.8694	8.68882	15.8949	6.4473	0.692101	5.52244	12.5894	6.6746	7.84477	18.712	10.3626
XLOC_017068	+	Chr12	6398964	6399524	1	1	561	LincRNA	Reproductive	0.636879	0	5.0717	0	0.4017	50.8117	2.11768	0	0	1.04338	0	0.105066	0.203699	0	0	0.419077	0	0	1.05659	3.02147	0	1.97022	1.19222	0.155756	0	53.9616	1.02178	2.19098	4.4599	0.674066	0	0.686326	0	0.715439	0.669583	0.945833	3.78336	0.770961
XLOC_017072	+	Chr12	6454553	6455126	1	1	574	LincRNA	Reproductive	0.06357	0	9.64805	0	0.104492	6.93466	0	0	0	0.836108	0	0	0	0	0	0	0	0	0	0	0	0	0	0	0	0	0	0	0	0	0	0	0	0	0	0	0.389659	0
XLOC_019345	-	Chr12	6462187	6463535	2	2,2	439,428	lncNAT	Other	0.41708	0	0	0	0.500448	0	0.140543	0.193429	0.434725	0.0449268	0	0	0.906606	0	0.554885	0.358112	0	0	0.713832	0.642648	0	0	0.735846	0	0	0	0	0	1.62123	0.720984	1.61092	0	1.23191	0.379886	3.65968	0.417584	1.0803	0.478788
XLOC_019349	-	Chr12	6509746	6510821	1	3	904	lncNAT	Other	0	1.34435	0	0.133827	1.06448	0.0469887	0.298583	0.254043	0.0421938	0.151134	0	0.033427	0.0710765	0	0	0	0	0	0	0	0	0	0	0.104205	0	0	0	0	0.0151091	0.0630296	0	0	0	0	0	0.204328	0	0.035193
XLOC_019365	-	Chr12	6714563	6715052	1	1	490	LincRNA	Reproductive	0	0	0	0	34.8964	0.451932	0	0	0	0.0810282	0	0	0	0	0	0	0	0	0	0	0	0	0	2.9347	0	0	0	0	0	0	0	0	0	0	0	0	0	0
XLOC_017094	+	Chr12	6766604	6767100	1	1	497	LincRNA	Reproductive	0	0	1.61103	0	0	8.40674	0	0.181581	0	0.690559	0	0	0	0	0	0	0	0	0	0	0	0	0	0	0	5.24734	1.07381	3.34037	0	0	0	0	0	0	0	0	0	0
XLOC_019409	-	Chr12	7327663	7328292	1	1	630	LincRNA	Other	0.100932	2.76774	0	1.05726	1.59233	0.357819	0.283806	0.489401	0	0.271772	4.82632	0.267733	0.710222	0.244433	0.621705	0.484053	0	0.361416	1.16818	0.41507	0.918568	0.628725	0.550098	0.733607	0.754871	0.499503	0.346835	0.319078	0.400205	0.365353	1.16805	1.16039	0.386125	0.929153	0.706193	0	1.0621	0.661798
XLOC_017152	+	Chr12	7385154	7386240	1	1	1087	lncNAT	Other	0.419741	0.262741	1.0353	0.117047	0.80453	0.344635	0.414483	0.13237	0.0925361	0.330694	2.89149e-05	1.29338	0.448773	1.30705	0.0138341	0.582026	0	0.591678	0.237237	0.03001	0	1.02984	0.622087	0.442762	0.227558	0	0.370864	0.451087	0.559248	1.32887	1.18141	0.000503129	0.310195	0.35736	1.21498	2.05055	1.06087	0.694644
XLOC_017154	+	Chr12	7394158	7396944	2	2,2	2675,2712	LincRNA	Other	0.415886	2.69663	3.83245	3.11007	1.28884	0.205851	0.196202	0.133879	0.0272023	0.0703789	0	0.387517	0	0.16358	0	0	0	0.136892	0.480392	0.197503	0.169496	0	0.0650778	0.0968921	5.29456e-05	1.02782	1.36005	1.01236	0.151763	0.092888	0	0.00155909	0.256012	0.552768	0.371031	0.345896	0.790679	0.116132
XLOC_017163	+	Chr12	7494518	7494869	1	1	352	LincRNA	Reproductive	0	0	9.44031	0	0	8.5846	0	0	0	0	0	0	0	0	0	0	0	0	0	0	0	0	0	0	0	0	0	0	0	0	0	0	0	0	0	0	0	0
XLOC_017193	+	Chr12	7838072	7838318	1	1	247	LincRNA	Reproductive	0	2.46439	0	1.52386	3.56343	0	0	0	0	0	0	0	0	0	0	0	0	0	0	0	0	0	0	0	0	0	0	0	0	0.71495	0	0	0	0	0	0	0	0
XLOC_017194	+	Chr12	7843599	7843980	1	1	382	LincRNA	Reproductive	0.950093	0	4.98005	1.92588	0	7.45671	1.48393	1.61207	1.76057	0.697219	0	0	0.921787	0	0	0.751975	0	0	2.12591	2.32332	0	1.8343	0.786552	0	0	0	0	1.56345	0.816641	2.02453	0	0	2.59755	0	0	2.66602	0	1.20924
XLOC_017195	+	Chr12	7844621	7844956	1	1	336	LincRNA	Reproductive	0.150746	0	0	3.99455	4.21207	0	0.0902326	0	0	0.229025	1.30594	0	0	0	0	0	0	0	0	0	0	1.46183	0	0	0	0	0	0	0	0	0	2.47678	0	0	0	0	0	0.272697
XLOC_019446	-	Chr12	7896001	7896337	1	1	337	LincRNA	Reproductive	0	0	0	0.954626	1.7214	0	0	0	0	0	0	0	0.227335	0	0	0.710687	0	0	0	4.26101	0	0	0	0	0	0	0	0	0	0	0	0	0	0	0	0	0	0
XLOC_019448	-	Chr12	7929260	7929926	1	1	667	LincRNA	Other	0.0441764	1.1267	3.07404	1.38077	0.618811	1.14926	0.160918	0.932288	0.317167	0.22469	1.89205	1.59755	1.15282	0.9711	0	0.431441	1.85362	0	2.47741	1.3802	0	0	1.78607	0.652641	0	0	0	0	2.93767	0.161704	0	1.63639	0	0	0	0	1.18647	0.263755
XLOC_017222	+	Chr12	8145488	8146727	1	2	944	LincRNA	Reproductive	0	0	1.54999	0	0.364399	1.28325	0	0	0	0	2.56408	0	0	0	0	0	0	0	0	0	0	0	0	0.701923	0.681474	0	0	0	0	0	0	0	0	0	0	0	0	0
XLOC_019477	-	Chr12	8326792	8327247	1	1	456	LincRNA	Reproductive	0	0	2.24302	0	0	3.78193	0	0	0	0	0	0	0	0	0	0	0	0	0	0	0	0	0	0	0	0	0	0	0	0	0	0	0	0	0	0	0	0
XLOC_017267	+	Chr12	8695279	8699349	6	4,4,5,2,4,3	1912,959,1003,3987,951,3731	LincRNA	Other	2.20684	4.10467	16.6948	8.16824	7.99128	9.92156	6.66151	3.63358	6.35712	3.02394	3.13534	4.22154	4.74299	1.36294	5.29965	4.38421	4.99035	3.45155	4.23392	3.31521	4.07041	4.69477	3.40496	2.48541	2.16714	2.93929	4.03517	2.43043	5.66557	3.5207	2.94371	1.75136	4.45624	4.50275	3.18052	2.36787	2.79865	3.63103
XLOC_019517	-	Chr12	8784891	8786128	1	1	1238	LincRNA	Reproductive	0	0	0	3.55229	3.55061	0	0.0637914	0	0.913355	0	0.168778	0	0	0	0	0	0	0	0	0	0	0	0	0.0369987	0.0630675	0	0	0	0.023108	0	0	0	0	0	0	0	0	0
XLOC_017310	+	Chr12	9165647	9166356	1	2	578	LincRNA	Reproductive	0.0483909	0	0	0	0.0664684	0	0	0	0	0	0	0	0	0	0	0	0	0	0	0	0	0	0	0	0	1.45773	6.54162	6.72991	0	0	0	0	0	0	0	0	0	0
XLOC_017312	+	Chr12	9188513	9190951	2	2,2	421,567	LincRNA	Reproductive	0	0	5.05868	0	0	11.7722	0	0	0	0.278361	0	0	0	0	0	0	0	0	0	0	0	0	0	0.112012	0	0	0	0	0	0	0	0	0	0	0	0	0	0
XLOC_019571	-	Chr12	9493713	9495771	1	2	1601	lncNAT	Other	0	0	0	0	0.543374	0.109547	0	0	0	0	0.743461	0	0	0	0	0	0	0	0	0	0	0	0	0.105842	0.649272	0	0	0	0	0	0	0	0	0	0	0	0	0
XLOC_017339	+	Chr12	9499887	9500599	1	1	713	LincRNA	Reproductive	0	0	2.51343	0	0	7.42036	0	0	0	0	0	0.0816504	0	0	0	0	0	0	0	0	0	0	0	0	0	0	0	0	0	0	0	0	0	0	0	0	0	0
XLOC_019573	-	Chr12	9513755	9514418	1	1	664	lncNAT	Other	0	0	0	4.11077	1.95815	0	0	0.0497978	0	0	0	0.0622294	0	0.254498	0	0	0	0.376408	0	0	0	0	0	0	0.157769	0	0	0	0	0.0782204	0	0	0	0	0	0	0	0
XLOC_019574	-	Chr12	9515203	9516866	1	4	809	LincRNA	Reproductive	0.291222	0	0	0	0.101208	0.0476292	0.135349	0.118889	0.30628	0.0448536	0.467928	0.271491	0.0766484	0.134254	0	0.0688186	0	0	0	0	0	0.158486	0.0625859	0	0	0	2.79325	2.14638	0.319885	0.176391	0	0	0	0.417325	1.27639	0	0	0.0767265
XLOC_019575	-	Chr12	9550266	9550848	1	1	583	LincRNA	Reproductive	0	0	9.44512	0	0.115712	1.19046	0	0	0	0.138575	0	0	0	0	0	0	0	0	0	0	0	0	0	0	0	0	0	0	0	0	0	0	0	0	0	0	0	0
XLOC_019612	-	Chr12	9965486	9968600	1	3	2918	LincRNA	Other	0.0326393	0.20263	6.05664	0.728859	0.522411	0.475997	1.3169	0.288808	0.302145	0.273432	0.0759098	0.0668293	2.5411	0.403954	0.44874	0.292907	0.198827	0.45032	0.553092	0.299606	0.534033	0.0867482	0.782444	0.205994	1.07741	0.0691909	0.0515361	0	0.0314557	0.183038	0	0.0874987	0.107675	0.244454	0.112733	0	0.0700268	0.15465
XLOC_017420	+	Chr12	10587890	10588945	1	2	847	LincRNA	Vegetative	6.34579	0.389737	0.41229	0.290012	0.342585	2.49619	0.382862	0.42506	0	0.509297	0	0.896277	0.451556	0	0.251727	0.0844928	0.283869	0	0.150896	0.283732	0.975293	0.542918	0.649119	0.127356	0	6.2596	1.13384	1.43441	4.09848	4.63728	4.26533	0.345766	0.309903	2.18856	2.16795	3.31592	2.03393	2.42235
XLOC_017440	+	Chr12	10804236	10805330	1	2	1018	LincRNA	Reproductive	0.870342	0.116051	0	0.659867	0.575583	0.16797	4.9132	0.740586	64.019	0.363107	9.3982	0.542516	0.635387	0	0.392787	0.223	0	0	0.180387	0	1.66483	0.276026	0.847126	0.877525	8.64553	2.25212	2.12109	2.12515	0.974977	1.4673	2.32919	0.46729	0.8439	2.02924	1.73698	0.496635	1.29489	1.20193
XLOC_017441	+	Chr12	10808005	10810185	2	7,2	1226,1035	lncNAT	Other	1.85076	1.93813	0	1.24044	1.29173	0.324995	1.00444	0.311863	0.372482	0.726928	0.269722	0.351338	2.34119	1.50688	1.04735	1.01519	0.850696	1.53464	1.0896	0.973333	0.867022	1.20866	1.97443	0.172644	0	0.413973	1.73171	1.52051	1.0829	1.85694	0.495392	1.76276	0.589308	0.968025	0.990088	0.820637	1.17386	2.50749
XLOC_019691	-	Chr12	10889422	10889976	1	1	555	LincRNA	Other	0.130406	59.8973	134.119	232.208	0.21731	0.174231	0	0.263043	0.716167	0.0873183	0	0.0687177	0.140273	0	0	0.128035	0	0	0	0	0	0.316426	0.0400608	0.108864	0	0	0	0	0	0.262008	0	0	0	0	0	0	0.510902	0.346446
XLOC_019708	-	Chr12	11098011	11098362	1	1	352	LincRNA	Other	0.106958	1.99835	54.0574	10.321	0.852121	0	0	0	0	0	0	0	0	0	0	0	0	0	0	0	0	0	0	0	0	0	0	0	0.0928378	0.133717	0	1.13789	0	0	0	0	0	0
XLOC_019709	-	Chr12	11100892	11101160	1	1	269	lncNAT	Other	0	3.0508	18.5628	1.38877	4.32048	0	0	0	0	0	0	0	0	0	0	0	0	0	0	0	0	0	0	0	0	0	0	0	0	0	0	0	0	0	0	0	0	0
XLOC_019716	-	Chr12	11277060	11277878	1	1	819	lncNAT	Other	622.398	0.512243	0	0.264297	0.0364233	0.331969	0.109204	1.97054	0.131629	44.4777	0	4.21252	0.0110529	1.82831	0	0.00869334	15.2648	27.8099	10.3156	19.9558	4.93647	5.72885	0.0152377	0.757389	0	76.1429	1475.74	1235.45	138.943	1110.8	298.88	313.592	234.93	388.069	409.675	190.035	246.293	1104.01
XLOC_019722	-	Chr12	11455881	11456334	1	1	454	LincRNA	Other	0	0	30.6662	6.75514	0	0	0	0	0	0	0	0	0	0	0	0	0	0	0	0	0	0	0	0	0	0	0	0	0	0	0	0	0	0	0	0	0	0
XLOC_017500	+	Chr12	11539411	11539864	1	1	454	LincRNA	Reproductive	0.117275	0.49568	35.5169	1.58935	0.0967621	1.67337	0	0	0.247452	0	0	0	0	0	0	0	0	0	0	0	0	0	0	0	0	0	0	0	0	0.117813	0	0	0	0	0	0	0	0
XLOC_017512	+	Chr12	11704577	11707098	2	2,1	1828,1489	LincRNA	Reproductive	0	0	0	0	0.974874	0	0.00698865	0	0	0	0.229213	0	0	0	0	0	0	0	0	0	0	0	0.0102178	0.0728039	0.282778	0	0	0	0	0	0	0	0	0	0	0	0	0
XLOC_017526	+	Chr12	11927464	11928157	1	2	601	LincRNA	Other	0.650798	0	0.601338	0.222214	0.202762	0.877463	0.355489	0.564684	0.835549	0.163828	1.54971	0.899768	0.704239	0	2.44581	0.593954	0	0	0	0.977418	2.89017	0.839469	0.646582	1.23129	2.04656	0	0	0.672616	0.285727	1.03194	0	1.06592	2.38578	0	0	0	0	0.733277
XLOC_019812	-	Chr12	12400229	12403114	2	2,2	2161,2796	LincRNA	Reproductive	0.298311	1.5686	6.08866	3.71084	0.519687	0.277903	0.571792	0.0543697	1.16922	0.195335	5.34144	0.634458	0.721043	0.230246	0.232673	0.172189	0	0.617965	0.238569	0.272235	0	0.201952	0.241201	0.521631	2.89415	1.09688	0.268826	0.669379	0.147406	0.207248	0	0.314379	0.18588	0.520542	0.774216	8.97284e-05	0.410871	0.170185
XLOC_017593	+	Chr12	12833807	12840096	11	8,6,7,4,8,3,3,4,9,6,6	2819,4726,4578,5981,3505,5486,6139,5979,2843,4052,4304	LincRNA	Other	3.03261	6.04871	8.14635	9.62262	3.67393	1.52099	5.93876	3.67079	5.1202	1.86406	1.7868	3.62951	7.39112	3.52461	2.55812	3.33005	2.53391	2.30819	4.72068	3.35276	4.24315	2.66146	3.57858	2.41977	4.12396	4.97106	5.4782	6.38738	2.58235	6.33257	5.18444	4.8665	3.21595	5.35443	5.51982	3.80125	5.07315	5.18073
XLOC_019858	-	Chr12	12937434	12940318	3	3,4,5	883,948,908	LincRNA	Reproductive	0	0	36.2315	0	0.100945	49.5179	0	0	0	2.15551	0	0	0	0	0	0	0	0	0	0	0	0	0	0	0	0	0	0	0	0	0	0	0	0	0	0	0	0
XLOC_019867	-	Chr12	13055511	13060518	4	2,2,2,2	2636,254,859,4520	lncNAT	Other	0.0328035	0	6.65017	0.777825	1.17992	4.89017	4.29561	2.52629	0.235315	1.48455	1.14306	0.261987	0.818969	0.0364605	0	0.870025	0	0	0.115009	0	0	0.0228083	0.480521	4.40784	5.14696	0	0	0.0559579	0.217556	0.454099	0	0.0937539	0.401243	0.0746078	0	0.180957	0.0409517	0.0480362
XLOC_019884	-	Chr12	13236992	13237388	1	1	397	LincRNA	Reproductive	0	0	4.3958	0	0	0.797808	0	0	0	0	0	0	0	0	0	0	0	0	0	0	0	0	0	0	0	0	0	0	0	0.107359	0	0	0	0	0	0	0	0
XLOC_019893	-	Chr12	13348980	13350044	1	1	1065	LincRNA	Other	7.72251e-05	5.67122	122.816	34.2543	33.8313	0	0.133344	0.0307307	0.172934	0.0191435	0	0.0564189	0.0366945	0.997578	3.14996e-05	0.457214	0.421777	1.88842e-05	1.22128e-05	0.000188203	3.40464	0.25544	0.0410959	0	0	0.39814	0.431382	0.132104	6.61719e-07	2.73613e-05	0.815834	0.577019	6.50602e-05	0	0	0.318905	0.572186	2.98466e-05
XLOC_017639	+	Chr12	13348984	13350038	1	1	1055	LincRNA	Other	0.0302442	10.9234	182.1	59.8773	44.3819	0	0.0286192	0.00735509	0	5.26385e-06	0	8.80153e-06	0.0584774	0.605299	0.994277	0.552726	0	1.00025	0.802764	0.610533	6.5514e-05	0.450668	0.0314154	0	0	0	0.159768	0.294327	0.0112227	0.0585617	0.000339384	0.224394	0.597119	0	0.315013	0	0.0467661	0.0961597
XLOC_017640	+	Chr12	13350916	13351491	1	1	576	LincRNA	Other	0	2.83934	24.9826	4.34783	3.87904	0	0	0	0.152379	0	0	0	0	0	0	2.12248e-06	0	0.000882913	0.257592	0	0	0	0	0	0	0.543394	0	0	0	0	0.558405	0	0	0	2.72019e-05	0	0.813296	0
XLOC_019905	-	Chr12	13386373	13388777	1	2	570	LincRNA	Other	0	8.1549	44.2203	70.9655	25.4605	0.107829	0.198636	0	0.17313	0	0.19946	0.072757	0	0.55344	1.53295	0.143272	0	0.744689	0.246168	0	0	0.319921	0.0412342	0	0	0	0	0.362604	0	0.125704	0	0	0.459082	0	0.75673	0	0	0.136156
XLOC_017661	+	Chr12	13413793	13419270	1	2	431	LincRNA	Reproductive	0	0	4.77094	0	1.71905	0	0	0	0	0	0	0	0	0	0	0	0	0	0	0	0	0	0	0	0	0	0	0	0	0	0	0	0	0	0	0	0	0
XLOC_017672	+	Chr12	13507802	13508104	1	1	303	LincRNA	Reproductive	0	0	11.0617	0	0	2.31545	0	0	0	0	0	0	0	3.17975	0	0	0	0	0	0	0	0	0	0	0	0	0	0	0	0	0	0	0	0	0	0	0	0
XLOC_019926	-	Chr12	13546913	13547915	1	1	1003	LincRNA	Reproductive	0	0	3.59814	0	0	0.879636	0	0	0	1.1435	0	0	0	0	0	0	0	0	0	0	0	0	0	0	0	0	0	0	0	0	0	0	0	0	0	0	0	0.0549535
XLOC_019946	-	Chr12	13864425	13865000	1	1	576	LincRNA	Reproductive	0	0	22.722	0.0725768	0.216683	12.1784	0.116968	0	0	1.40289	0	0	0.0694285	0	0	0	0	0	0	0	0	0	0.0507408	0.489621	0	0	0	0	0	0	0	0	0	0	0	0	0	0.271658
XLOC_017722	+	Chr12	14156862	14161012	2	2,1	1130,951	LincRNA	Vegetative	1.99252	2.31126	0.176744	0.570436	1.36609	0	0.0552738	0.297493	0	0.433654	0	0.305991	0	0.196421	0	0.174382	0.226072	0	0.236871	0	0	0.292734	0	0.0490571	0	1.68873	4.17212	4.97124	0.574931	2.86394	1.4281	1.47609	0.970009	1.68146	1.5238	1.18933	0.619494	2.58447
XLOC_017728	+	Chr12	14227928	14229192	1	1	1265	LincRNA	Reproductive	0	0	35.4582	0.126158	0.157397	51.8802	0	0	0	0.72151	0	0.0913286	0	0	0	0	0	0	0	0	0	0	0	0	0	0	0	0	0.0299672	0	0	0	0	0	0	0	0	0
XLOC_019972	-	Chr12	14318695	14318944	1	1	250	LincRNA	Reproductive	0.334739	28.9892	88.4919	13.0135	0	0	0	0	0	0	0	0	0	0	0	0	0	0	0	0	0	0	0	0	0	0	0	0	0	0	0	0	0	0	0	0	0	0
XLOC_019987	-	Chr12	14469166	14469789	1	1	624	LincRNA	Reproductive	0	0	24.8082	0	0	0.0841012	0	0	0	0	0	0	0	0	0	0	0	0	0	0	0	0	0	0	0	0	0	0	0	0	0	0	0	0	0	0	0	0
XLOC_019991	-	Chr12	14540706	14541342	1	2	502	lncNAT	Other	2.6951	1.57618	1.68659	0.573488	2.09705	4.28753	2.53697	8.24269	2.68741	7.2442	2.817	7.565	1.12008	1.467	1.90415	1.61761	0.63442	1.4114	0.634367	1.76291	1.25459	0	1.07102	7.90306	3.54871	13.9174	1.16465	7.9289	6.65573	3.30338	13.023	2.59201	3.48494	17.1093	1.92527	8.56006	8.04556	2.17261
XLOC_019997	-	Chr12	14688395	14693184	2	2,2	731,1200	LincRNA	Other	0.0614529	0.49179	0.878895	0.40792	0.245624	1.13622	1.51585	0.921126	0.445258	0.272008	0.739045	1.00131	1.0927	1.41328	0	0.285009	0	0	0	0	0	0.129896	0.0855273	1.32524	0.000723331	1.2074	0	0.19557	0.299873	0.687631	0.422272	0	0	0	0	0	0.190577	0.718669
XLOC_017771	+	Chr12	14746918	14747785	1	1	868	LincRNA	Vegetative	3.02793	0.704934	0.601335	0	0.570774	0.993954	0.0237412	0.591314	0.131185	0.850612	0	0	0.142985	0	0	0.349131	0.431751	0	0	0.369054	0.88784	0	0.24021	0.443295	0	0.89566	0.594858	1.36561	0.881366	0.217046	1.10608	2.71177	2.37409	5.1376	0.60298	2.78693	0.764082	0.189916
XLOC_017783	+	Chr12	14951112	14951342	1	1	231	LincRNA	Reproductive	0	0	0	0	11.1914	0	0	0	0	0	0	0	0	0	0	0	0	0	0	0	0	0	0	0	0	0	0	0	0	0	0	0	0	0	0	0	0	0
XLOC_020024	-	Chr12	14963609	14965041	2	2,1	657,1214	lncNAT	Other	1.93396	2.31953	12.1561	0.905203	1.23776	10.8215	1.43994	0.610618	1.4731	1.20044	0	1.40977	3.53639	3.19653	1.10716	1.11043	1.04547	2.25322	2.90134	0.91383	2.17132	1.38019	2.14683	0.626743	0.826232	2.68514	5.69219	15.7985	1.64506	4.36937	1.96525	1.91922	2.24805	4.29656	3.55961	2.25024	4.34161	2.98336
XLOC_020029	-	Chr12	15045674	15046141	1	1	468	LincRNA	Reproductive	0	0	7.23664	0	0.125963	3.61858	0	0	0	0	0	0	0	0	0	0	0	0	0	0	0	0	0	0	0	0	0	0	0	0	0	0	0	0	0	0	0	0
XLOC_017816	+	Chr12	15469767	15470862	1	1	1096	LincRNA	Other	1.89708	42.5848	166.828	32.4064	9.25775	20.9799	1.97382	10.5456	3.43481	3.71448	4.48641	15.7557	19.6616	7.69903	3.55208	12.4117	6.45728	9.54598	7.66614	10.0039	4.6405	9.5997	14.044	5.13864	1.81006	0.669204	0.367148	0.22002	3.87298	16.3063	5.85445	7.37564	7.51444	5.95599	5.57254	11.2594	6.93564	16.2812
XLOC_020065	-	Chr12	15542342	15543234	1	1	893	LincRNA	Reproductive	0	0	0.345914	0	0	0.0560561	0	0	0	0	0	0	0	0	0	0	0	0	0	0	0	0	0	0	0	5.49718	7.44588	6.68747	0	0	0	0	0	0	0	0	0	0
XLOC_020090	-	Chr12	15791300	15791727	1	1	428	lncNAT	Other	0.106971	0	0	0.502502	0	0.375225	10.0449	1.45147	2.03045	0.794796	0.679267	15.9824	2.25008	1.44017	0	0	2.46303	0.883453	0	1.18446	2.307	1.6042	2.40603	3.7645	1.63332	15.8901	1.31595	1.14366	1.31441	5.27745	16.7528	11.0124	2.69244	2.6365	4.82601	9.74278	10.1987	3.23192
XLOC_017853	+	Chr12	15989536	15990718	1	1	1183	LincRNA	Other	3.41839	1.45274	4.32836	2.77116	1.28151	3.67486	0.87932	3.48627	0.634049	1.2852	1.52612	3.56391	1.30775	0.999769	1.36168	1.17187	1.32265	1.15504	1.81192	0.240969	0	2.38611	0.673696	3.2256	2.18823	0	0.159069	0.15132	2.60418	1.37861	1.60334	2.77044	3.17033	3.21935	3.02311	3.05918	2.01858	1.45995
XLOC_017861	+	Chr12	16128695	16129064	1	2	272	LincRNA	Reproductive	0	0	10.3498	0	0	12.4528	0	0	0	0.394035	0	0	0	0	0	0	0	0	0	0	0	0	0	0	0	0	0	0	0	0	0	0	0	0	0	0	0	0
XLOC_020134	-	Chr12	16404235	16406363	3	3,3,2	1183,927,1612	lncNAT	Other	0.461959	0.405022	2.53155	1.38512	0.626058	1.29636	0.493357	1.58102	0.630491	1.0058	0.605867	0.119485	1.39082	0.224952	0.132319	0.426655	0	0.000170835	0.0809634	0.29542	1.34507	0.685148	0.634627	1.08738	0.651959	1.73234	1.39255	2.59398	0.750535	0.615297	0.151054	1.53657	0.470863	1.07099	3.80792	0.520166	1.49069	0.698393
XLOC_020140	-	Chr12	16485992	16486446	1	1	455	lncNAT	Other	0	0	0	0	0.964312	2.89657	0	0	0	0.0679915	1.94916	0.473226	0	0	0	0	0	0	0	0	0	0	0	1.64434	0.302583	0	0	0	0	0	0	0	0	0	0	0	0	0
XLOC_020157	-	Chr12	16734902	16736667	2	3,3	542,533	LincRNA	Reproductive	0	0	1.01308	0	2.06327	0	0	0	0	0	0	0	0	0	0	0	0	0	0	0	0	0	0	0.965926	1.66708	0	0	0	0	0	0	0	0	0	0	0.437578	0	0
XLOC_020207	-	Chr12	17354049	17358775	1	2	587	lncNAT	Other	2.01049	15.0846	6.8284	14.5979	4.3202	1.45239	2.52546	1.30774	1.96213	2.2493	0	3.36792	2.86668	3.08326	3.88037	5.10103	8.59604	2.74729	4.97845	3.20315	1.36804	4.66459	3.25411	1.46109	1.04409	6.5479	2.16774	4.52047	2.70036	1.53688	3.09032	3.86693	2.15568	2.6757	2.45786	2.06482	1.12988	2.35909
XLOC_017959	+	Chr12	17467235	17467456	1	1	222	LincRNA	Reproductive	0.735418	0	0	0	5.85911	1.93157	0	0	0	0	0	2.21767	0	0	0	0	0	0	0	0	0	0	0	0	0	0	0	0	0.599286	0	0	0	0	0	0	0	0	0
XLOC_020242	-	Chr12	17797934	17798491	1	1	558	LincRNA	Reproductive	0	0	19.7253	0	6.25641	27.3166	0	0.111514	0	6.57696	0.325425	0	0	0	0	0	0	0	0	0	0	0	0.0479336	1.88286	0	0	0	0	0	0	0	0	0	0	0	0	0.451343	0
XLOC_020247	-	Chr12	17831765	17835055	6	2,2,2,2,2,2	1348,1345,3211,2246,3190,1350	LincRNA	Other	0.331539	0.918333	5.12035	1.57307	1.93797	0.309072	0.579909	0.162033	0.369035	0.135063	0.66141	0.245509	0.657685	0.41139	0.309976	0.198908	0	0.216927	0.141348	0.418697	0.424616	0.149147	0.345857	0.502781	1.31028	0	1.22746	0.833238	0.179828	0.997591	0.592389	0.247203	0.585754	0	0.329783	0.278255	0.232512	0.584004
XLOC_017994	+	Chr12	17950502	17951352	1	1	851	LincRNA	Other	1.2992	1.99532	0	2.91884	2.2244	0.595013	0.602015	0.38887	0.65247	0.959505	0	1.4787	1.32834	1.01479	0	1.3513	0.741367	0	0.586818	0.265414	3.58209	0.00381342	0.223238	0.187061	0.395454	5.90026	8.88677	10.3429	1.38671	4.26286	0.418508	1.65652	2.74707e-05	1.47761	0.502749	3.0166	1.74756	2.28543
XLOC_018033	+	Chr12	18411472	18411809	1	1	338	LincRNA	Other	0	383.203	574.143	863.513	4.60788	0	0.0651678	0.145727	0	0	0	0	0	0	0	0	0	0	0	0	0	0	0.0997583	0	0	0	0	0	0	0	0	0	0	0	0	0	0	0.187881
XLOC_020283	-	Chr12	18451153	18451400	1	1	248	LincRNA	Reproductive	0	0	0	8.19969	0	0	0	0	0	0	3.1343	0	0	0	0	0	0	0	0	0	0	0	0.173645	0	0	0	0	0	0	0	0	0	0	0	0	0	0	0
XLOC_020304	-	Chr12	18623703	18624358	1	1	656	LincRNA	Reproductive	0.0131732	0	10.8436	0	0	15.8596	0	0	0	0.213018	0	0	0.275216	0	0	0	0	0	0	0	0	0	0.0577007	0	0	0	0	0	0	0.315906	0	0	0	0	0	0	0	0.0490511
XLOC_020307	-	Chr12	18646304	18647087	1	1	784	LincRNA	Reproductive	0	0	5.69142	0	0	10.7243	0	0	0	0.11203	0	0	0	0	0	0	0	0	0	0	0	0	0	0	0	0	0	0	0	0	0	0	0	0	0	0	0	0
XLOC_018053	+	Chr12	18721463	18724671	4	2,1,3,2	754,1065,822,2139	LincRNA	Reproductive	0.129641	0.188565	16.2032	1.92875	1.07071	54.3568	3.89858	6.73114	6.35608	3.79218	2.30456	9.17346	0.089232	1.66479	1.93135	0.496322	0	0.301205	0.818628	0.509294	0.72675	0.533815	0.166005	2.24299	1.03493	3.05994	0	0.55968	0.799829	2.72273	1.79	1.94903	1.4643	0.40279	1.05813	0.553858	0.0739584	1.43896
XLOC_020316	-	Chr12	18799053	18799269	1	1	217	LincRNA	Reproductive	0	0	0	0	18.4574	1.07068	0	0	0	0	0	0	0	0	0	0	0	0	0	0	0	0	0	0	0	0	0	0	0	0	0	0	0	0	0	0	0	0
XLOC_018066	+	Chr12	18846212	18847602	1	1	1391	lncNAT	Other	0.41965	0.361347	2.56016	0.5473	0.368936	2.18401	0.252953	0.44138	0.609179	0.476556	1.02794	0.368485	0.314601	0.562418	0	0.336169	0	0	0.350452	0.225407	0	0.163367	0.130779	1.17767	2.837	0	0.473533	0.148243	0.188081	0.521584	0.642206	0.321168	0.226452	1.19322	0.3515	0	0.235221	0.496411
XLOC_020334	-	Chr12	18988953	18989469	1	1	517	LincRNA	Reproductive	0	0	8.43123	0	0	32.7795	0	0	0	1.22495	0	0	0	0	0	0	0	0	0	0	0	0	0	0	0	0	0	0	0	0	0	0	0	0	0	0	0	0
XLOC_018086	+	Chr12	19169514	19170145	1	1	632	LincRNA	Reproductive	0	0	2.64204	0	0.0369373	7.58935	0	0	0	0	0	0	0	0	0	0	0	0	0	0	0	0	0	0	0	0	0	0	0	0	0	0	0	0	0	0	0	0
XLOC_020360	-	Chr12	19255619	19256196	1	1	578	LincRNA	Reproductive	0	0	24.3731	0	0.0639103	30.237	0	0.230896	0	0.969814	0	0	0	0	0	0	0	0	0	0	0	0	0	0	0	0	0	0	0	0	0	0	0	0	0	0	0	0
XLOC_020361	-	Chr12	19267663	19267923	1	1	261	LincRNA	Reproductive	0	0	8.81806	0	0	3.90975	0	0	0	0	0	0	0	0	0	0	0	0	0	0	0	0	0	0	0	0	0	0	0	0	0	0	0	0	0	0	0	0
XLOC_018091	+	Chr12	19291358	19291772	1	1	415	LincRNA	Other	0	143.629	5.5577	44.6878	25.1352	0	0	0	0	0	0	0	0	0	0	0	0	0	0	0	0	0	0	0.213527	0	0	0	0	0.0570933	0	1.93712	0	0	0	0	0	0	0
XLOC_018114	+	Chr12	19586800	19587431	1	1	632	LincRNA	Reproductive	0.0289519	0	8.49699	0	0	11.9303	0.132275	0.0552979	0	0.227588	0	0.0922152	0.0608093	0	0	0	0	0	0	0	0	0	0.0616974	0	0	0	0	0	0.779173	0.134245	0	0	0	0	0	0	0	0.115756
XLOC_020388	-	Chr12	19624989	19625211	1	1	223	LincRNA	Other	0	0	3.38636	4.02735	10.3583	0	0	0	0	0	0	0	0	0	0	0	0	0	0	0	0	0	0	0	0	0	0	0	0	0	0	0	0	0	0	0	0	0
XLOC_020427	-	Chr12	20109103	20109500	1	1	398	LincRNA	Reproductive	0.0773952	0	0	3.93454	0.444701	0.432342	0.150691	0	0	0.199074	0.882169	0.514143	0	0	0	0	0	0	0	1.48012	0	0	0.243673	0.400075	0	0	0	0	0	0.657552	0	0	0	2.52647	0	0	0	0.910177
XLOC_018149	+	Chr12	20113954	20115171	1	1	1218	LincRNA	Reproductive	0.0100399	0	0	0	0.533526	0	0.600803	0.0170173	3.13481	0	2.7829	0	0	0	0	0	0	0	0	0	0	0	0	0.035296	0.901558	0	0	0	0	0	0	0	0	0	0	0	0	0.0302809
XLOC_018155	+	Chr12	20190719	20191332	1	1	614	LincRNA	Reproductive	0	0	19.0574	0	0.0895791	29.6319	0	0.0944992	0.116475	1.00358	0	0	0	0	0	0	0	0	0	0	0	0	0.0430874	0	0	0	0	0	0	0	0	0.536567	0	0	0	0	0	0
XLOC_018171	+	Chr12	20351176	20351388	1	1	213	LincRNA	Reproductive	0	5.71115	0	25.8529	0	0	0	0	0	0	0	0	0	0	0	0	0	0	0	0	0	0	0	0	0	0	0	0	0	0	6.50374	6.19311	0	0	0	0	0	0.771088
XLOC_018212	+	Chr12	20780172	20780589	1	1	418	lncNAT	Other	0	0	4.74443	0	0	3.87367	0	0	0	0	0	0	0	0	0	0	0	0	0	0	0	0	0	0	0	0	0	0	0	0	0	0	0	0	0	0	0	0
XLOC_018236	+	Chr12	21097398	21098071	1	1	674	LincRNA	Other	0	0.368122	12.2447	3.89425	1.14738	0	0	0.115032	0	0	0	0	0	0	0	0.125185	0	0	0	0	0	0	0.11273	0	0	0	0	0	0	0	0.423196	0	0	0	0	0	0.251699	0
XLOC_018242	+	Chr12	21159340	21159939	1	1	600	LincRNA	Reproductive	0	0	8.04615	0.0637186	0.374153	67.433	0.109115	0.075335	0	0.288043	0	0	0.161425	0	0	0	0	0	0	0	0	0	0.158689	0	0	0	0	0	0	0.316065	0	0	0	0	0	0	0	0.0767138
XLOC_020545	-	Chr12	21340363	21340579	1	1	217	LincRNA	Reproductive	0	5.22192	4.01711	4.76311	0	0	0	0.716625	0	0.575276	2.32496	1.14988	0.540596	0	0	0	4.43772	0	2.64355	0	0	0	0	3.08529	2.82706	0	0	0	0	0.416162	0	0	0	0	0	0	0	0
XLOC_020554	-	Chr12	21454363	21455193	1	2	292	lncNAT	Other	0	0	0	0	2.1232	0	0	0	0	0	0	0	0	0	0	0	0	0	0	0	0	0	0	0	0	0	0	0	0	0	0	0	0	0	0	0	0	0
XLOC_018268	+	Chr12	21460514	21463628	1	3	2065	LincRNA	Reproductive	0.0762237	0	2.29573	1.21703	0.469251	2.03223	0.790463	0.526644	0.182646	0.397876	0.140418	0.380481	0.195414	0.166009	0	0.132712	0.0911648	0.407592	0.147985	0.183	0.329573	0.117318	0.105209	0.239267	0.257535	0.335027	0.25862	0.286682	0.0868451	0.04561	0.130191	0.262199	0.178197	0	0.148752	0.0722415	0.0873811	0.0259554
XLOC_018279	+	Chr12	21593959	21596999	8	4,2,3,4,1,3,3,3	1069,886,1827,1064,1416,945,1832,950	LincRNA	Other	4.58412	6.6642	10.9687	6.18245	3.03943	2.2805	3.63	2.18927	2.51432	2.14898	2.55489	2.27759	3.67306	6.74249	6.86692	3.20731	4.54863	9.10037	6.63825	4.17775	3.01477	7.74702	7.6732	2.83372	4.04069	30.9883	5.12975	10.5608	7.51734	4.47425	2.99963	7.9169	2.17536	4.7524	7.27542	6.36934	5.4403	5.0301
XLOC_020586	-	Chr12	21853934	21854559	1	1	626	LincRNA	Reproductive	0	0	1.36317	1.63424	0.389056	2.55176	2.0631	0.569052	0.902066	0.389933	2.6848	2.0627	0.263403	0	0	0	0	0	0.340818	0	0	0	0.218674	0.291551	0	0	0	0	0.0773637	0	0	0	0	0	0	0	0	0
XLOC_018306	+	Chr12	22021956	22031159	4	1,5,6,5	738,1617,1731,1575	LincRNA	Other	1.2648	0.602264	1.02562	0.696714	1.80992	1.84563	1.281	2.02551	1.69828	1.07099	8.58095	1.70916	1.23591	0.561817	0.857352	0.840183	0.97775	0.5559	0.59957	0.924001	0.261087	0.982042	1.34745	2.16057	3.73351	3.34968	2.33263	2.00913	1.43618	1.42163	2.13122	0.691984	1.87772	1.40551	2.20926	1.30198	2.75828	1.12917
XLOC_020597	-	Chr12	22079683	22079886	1	1	204	LincRNA	Other	0	0	9.83739	2.44162	146.737	0	0	0	0	0	0	0	0	0	5.76408	0	0	0	0	0	0	0	0	0	0	0	0	0	0	0	0	7.44507	0	0	0	0	0	0
XLOC_018316	+	Chr12	22190350	22191090	1	2	658	LincRNA	Reproductive	0.0240172	0	7.05368	1.08997	0.227388	8.74976	0.269446	0.234073	0	0.28987	0	0.741149	1.35001	1.05019	0	2.15688	0.604075	0.443717	1.35364	0.542017	0	0.784633	2.00576	0.126603	0	0	0	0	0	0.104089	0	0	0	0	0.629178	0.772747	0	0.117989
XLOC_020611	-	Chr12	22239453	22240820	1	2	1197	LincRNA	Other	3.83011	4.88059	4.52376	4.55758	1.41866	1.93786	11.2933	4.27272	8.67173	2.34778	4.89358	8.27622	12.592	6.86219	3.94199	4.67011	4.04804	4.41571	5.94541	5.69641	7.60393	3.61911	8.67209	4.21248	1.31273	4.21173	2.69154	3.05237	4.09685	14.9908	4.72249	1.40517	4.82868	1.72232	1.80784	4.17491	2.69822	10.293
XLOC_020615	-	Chr12	22282979	22287672	9	6,6,6,6,5,4,3,5,6	1560,1096,1632,1180,1050,1004,478,1024,1206	lncNAT	Other	32.8181	40.7065	27.3802	47.805	19.0396	13.9989	8.47923	21.5246	11.6507	25.1097	6.87378	13.0573	26.9675	15.5681	21.8742	18.5666	11.3053	13.3227	15.5404	12.1549	11.8737	11.3602	15.5171	7.64385	8.35562	61.3877	92.537	78.478	33.6565	48.8415	22.6852	15.3023	13.3482	26.3232	19.0345	13.803	17.1718	39.9818
XLOC_020624	-	Chr12	22403524	22404146	1	1	623	lncNAT	Other	2.03458	1.13123	0	0	0.41252	0	0.480978	0.030867	0	1.75174	0	0.0475016	0.143992	1.06995	1.18302	1.04985	1.23939	0.465663	0.338488	1.15645	0	0.792433	0.0848729	0.146502	0	0.668852	4.04374	3.27705	1.05619	1.39638	4.58713	2.47307	2.20875	4.89914	3.17662	2.04511	1.33984	1.27705
XLOC_020626	-	Chr12	22471812	22472086	1	1	275	LincRNA	Other	0	0	3.18705	3.03219	2.29294	0	0	0	0	0	0	0	0	0	0	0	0	0	0	0	0	0	0	0	0	0	0	0	0	0.270118	0	0	0	0	0	0	0	0
XLOC_018342	+	Chr12	22517608	22518943	1	1	1336	lncNAT	Other	0.173111	239.839	243.759	508.79	724.913	0.399594	0.0961035	0.169639	0	0.208951	0.0800748	0.100545	2.16962	0.621755	3.35394	4.1864	1.36334	0.938114	0.849836	2.36673	0.766599	0.796152	0.356165	0.16638	0.299006	0.419887	1.56443	0.895194	0.203054	1.40029	5.4183	8.81019	4.15757	1.45829	2.82675	0.685181	1.59549	1.05938
XLOC_020653	-	Chr12	22815688	22823709	1	2	358	lncNAT	Other	0	0	73.4627	0	0	5.47703	0	0	0	0.151292	0	0	0	0	0	0	0	0	0	0	0	0	0	0	0	0	0	0	0	0	0	0	0	0	0	0	0	0
XLOC_018412	+	Chr12	23313229	23315267	1	2	1890	lncNAT	Other	0.810486	0	0.374565	0.253987	0.0524022	0.509268	0.409979	0.299006	0.254685	0.321702	0.618497	0.451547	1.38829	0.559983	0.515268	0.711211	0.690701	0.375159	0.44523	0.140816	1.08813	0.679465	0.738077	0.329988	0.637356	0.113826	1.53721	0.390553	0.686225	0.755377	1.56197	0.83877	0.423312	1.92542	1.15244	0.365202	1.35921	0.564469
XLOC_018416	+	Chr12	23328608	23329931	1	1	1324	LincRNA	Other	0.132695	0.338779	2.61896	3.56237	0.559529	0.0960204	0.0860898	0	0.0989109	0.0792273	0.138184	0.0216966	0.194274	0.257011	0.220044	0.133474	0.325205	0.124566	0.334849	0	0.652788	0.10707	0.183745	0.0360942	0.580555	0.205605	0	0	0.07986	0.0698643	0.776053	0	0.148014	0	0	0	0	0.0251292
XLOC_020710	-	Chr12	23708230	23710670	2	1,2	1156,503	lncNAT	Other	0.0995725	1.19814	8.76743	2.21662	62.88	1.4404	0.119962	1.91194	0.901324	0.417185	15.2698	0.483257	0.0969947	0	0.811691	0.526888	1.73446	0	0	0	0	0	0	9.50167	29.5449	0	0.111185	0	0.128732	0.623757	0	0.0501086	0.454375	0.326694	0	0	0.204424	0.406656
XLOC_020719	-	Chr12	23788997	23789527	1	2	273	LincRNA	Vegetative	0	0	0	0	0.247494	0	0.243315	0	0	0.280543	0	0	7.69717	2.91415	0	4.38066	0	1.8354	1.20841	6.85953	4.4374	3.19726	0.58807	0	0	0	0	0	0	0.540738	0	0	0	0	0	0	0	0
XLOC_018471	+	Chr12	24003342	24003650	1	1	309	LincRNA	Reproductive	0	0	0	3.5619	0.583752	0	0.269462	0	0	0	0	0.630774	0.49372	0	0	0	0	0	0	0	0	0	0	0.452564	1.42744	0	0	0	0	0.196497	0	0	0	0	0	0	0	0
XLOC_018478	+	Chr12	24047631	24049119	1	2	1406	LincRNA	Other	0.0580563	0	0.466794	1.20714	0.582749	0.0605405	0.0128564	0.0312422	0.0453092	0.0273884	0	0.0462171	0.0885152	0.0577522	0	0	0	0	0	0	0	0.16137	0	0.0495181	0.113753	0	0.103118	0	0.0183684	0.151716	0.165098	0.336373	0.0932447	0.260048	0.427617	0.0890047	0.144784	0.0536516
XLOC_020737	-	Chr12	24070527	24071965	1	2	685	lncNAT	Other	0	0	0	1.70061	0.784937	0	3.71673	34.6308	1.42288	0.387939	0.367088	7.91884	1.15848	0.732297	1.5951	1.38235	2.15737	3.46294	0.290327	1.75821	0.957547	1.71279	1.51631	3.37705	0	0	0.32269	0	0	0.534467	1.21028	5.19219	9.37852	3.70433	3.35967	3.35396	2.13864	0.342408
XLOC_020764	-	Chr12	24511944	24512597	1	2	553	LincRNA	Other	0.240416	0	0	2.09372	0.166816	2.54679	0.769277	1.41234	0.628198	0.747651	2.08389	0.434342	0.305097	0	0	0.934813	1.60381	0	0.720811	0	0	0	0.235826	0.164309	0	0.71074	1.45743	0.473556	0.274476	0.461424	0	0	0	0.929189	0.779533	0	0	0.668888
XLOC_020779	-	Chr12	24695346	24695668	1	1	323	lncNAT	Other	0	0	0.610702	2.27508	0	0	0	0	0	0	0	0	0	0	0	0.540934	0	0	0	0	0	0	0	0	0	0	0	0	0	0	0	0	0	0	0	0	0	0
XLOC_018542	+	Chr12	24799220	24810435	1	2	224	LincRNA	Vegetative	1.59048	0	0	0	0	0	0	2.56849	3.27888	0	0	0	0	0	0	0	0	0	0	0	0	0	0	1.47588	0	0	0	0	10.1612	1.71221	0	0	0	22.6353	17.2027	2.97404	9.98828	1.03591
XLOC_018578	+	Chr12	25226596	25227060	1	1	465	LincRNA	Vegetative	0	12.106	3.53088	0	0	2.92713	11.1129	0	0.6694	0	0	0	0	0	0	0	0	0	0	1.3384	0	0	0	0	0.640387	0	0	0	0	0	0	0	0	0	0	0	0	0
XLOC_018584	+	Chr12	25292034	25292330	1	1	297	LincRNA	Reproductive	0	0	6.79408	0	0	3.17229	0	0.282891	0	0	0	0	0.6485	0	0	0	0	0	0	0	0	0	0.310248	0	0	0	0	0	0	0.49053	0	0	0	0	0	0	0	0
XLOC_018590	+	Chr12	25340626	25340913	1	1	288	LincRNA	Other	1.73154	3.513	5.01021	5.11537	1.3166	4.41106	1.33424	0.590359	3.23778	0	0	0	0.360808	0	0	0	0	0	0	4.27304	0	3.71339	1.46026	1.05297	3.67134	0	0	0	1.52879	2.97334	0	5.33651	0	5.36519	0	0	0	1.06617
XLOC_018622	+	Chr12	25708876	25709967	1	1	1092	LincRNA	Other	0.120414	1.63509	8.59516	2.84439	1.48835	2.56026	0.408	2.47689	0.650731	0.754977	1.17201	1.47067	3.00083	1.7592	1.13128	1.29626	2.08575	2.05422	0.937789	2.42712	1.92632	2.15099	1.12868	1.4026	0.404246	2.67607	1.81058	0.892758	0.258473	0.893964	0.275003	0.769435	0.73704	0.303779	0.29606	0.405449	0.754349	0.500052
XLOC_020890	-	Chr12	26071582	26072020	1	1	439	LincRNA	Other	0	0	12.1324	34.768	0	0	0	0	0	0	0	0	0	0	0	0	0	0	0	0	0	0	0	0	0	0	0	0	0	0	0	0	0	0	0	0	0	0
XLOC_018654	+	Chr12	26238516	26238737	1	1	222	LincRNA	Reproductive	0.66128	0	0	0	6.56327	0	0	0	0	0	0	0	2.09786	2.84363	15.4968	7.52455	5.27838	0	12.1757	0	0	7.17421	2.3628	0	0	9.544	0	0	0	0.684738	0	0	4.62076	0	0	0	5.37855	0.708985
XLOC_020929	-	Chr12	26588250	26589554	1	1	1305	LincRNA	Other	0.749945	0.563137	0	0.0594486	0	0.407237	1.98766	0.395608	3.04313	1.51002	0.475961	0.380205	0.654997	1.49187	0.429667	0.72327	1.09236	0.829221	1.59001	0.862945	0	0.306879	0.45287	0.921884	0.467016	0	1.34343	1.41977	0.678525	4.07131	0.665848	1.98396	0.865341	2.69777	2.46591	0.36532	1.10939	3.40985
XLOC_020953	-	Chr12	26899708	26900007	1	1	300	LincRNA	Reproductive	0.0854757	0	0	3.35283	0	0	0	0.26257	2.07308	0	0	1.46472	0.623928	0	0	0	0	1.22509	0	2.22897	0	0	3.4539e-05	0.623164	0	0	0	0	0	0.148138	0	0	0	0	0	0	0.000169529	6.59482e-05
XLOC_020962	-	Chr12	27002697	27005277	2	1,4	402,1601	LincRNA	Other	0.926378	1.49574	1.90625	2.34068	1.77918	0.518838	0.589414	0.516594	0.654417	0.507821	1.98766	0.426345	2.18459	0.509384	0.0945613	0.356757	0.373613	0.64616	0.330065	0.48665	0	0.31998	1.27271	0.213427	0.632849	0.890657	0.452343	0.546035	0.474012	1.47055	0.316477	1.2288	0.245606	1.21463	0.329489	0.691968	1.0814	1.8585
XLOC_020967	-	Chr12	27062877	27063745	1	2	692	LincRNA	Reproductive	0.091034	0	0.890208	0.629582	0.382653	1.33092	1.5462	1.33121	1.2979	0.666691	0.32308	0.587308	0.357291	0.701863	0.94376	0	1.0117	0.959318	0	0.56459	0	0	0.189998	0.21276	0.456923	0	0	0	0	0	0	2.14527	0	0.594881	0.543988	0.228066	0	0.436155
XLOC_018721	+	Chr12	27072746	27077961	3	3,3,2	1601,1179,2732	LincRNA	Other	1.18724	2.11701	3.10731	2.87704	1.76843	2.92507	0.472355	0.696119	0.385445	0.913238	0.30029	1.17591	2.40895	1.01267	0.843762	1.41539	0.788433	1.00757	0.932941	0.928894	0.865293	1.39389	2.8225	1.20549	0.417483	3.56789	1.17331	1.39575	1.43602	1.89099	1.57059	0.133631	0.655045	2.04244	1.4412	1.24499	1.26466	2.44512
XLOC_018725	+	Chr12	27134691	27135068	1	1	378	lncNAT	Other	0	0	83.2311	0	0.121592	7.10924	0	0.118235	0	6.0535	0	0	0	0	0	0	0	0	0	0	0	0	0	0	0	0	0	0	0	0	0	0	0	0	0	0	0	0
XLOC_020982	-	Chr12	27238481	27239110	1	1	630	lncNAT	Other	3.37787	0	1.91905	0.172038	10.7236	6.36637	5.08423	0.14361	4.42914	0.156786	9.86203	0.193285	1.13221	1.33832	5.53481	3.12983	3.39566	0	1.23103	0.899996	1.86719	0	6.58473	0.61379	0.845494	11.403	0.872735	0.796952	4.88456	2.44242	2.26932	2.17185	0.873025	0.639624	0.643342	4.70113	8.06406	4.4364
XLOC_021157	+	Chr2	196334	197180	1	1	847	LincRNA	Reproductive	0	0	18.1774	0	0.0473523	33.3401	0	0	0	0.227639	0	0.125563	0	0	0	0	0	0	0	0	0	0	0	0	0	0	0	0	0	0	0	0	0	0	0	0	0	0
XLOC_021191	+	Chr2	596472	597320	1	2	742	LincRNA	Reproductive	0.168612	0.514336	4.93161	0.655009	1.0887	0.591962	0.129507	0.0628836	0	0.703771	0	0.0886194	0.326008	0.433132	0	0	0	0	0.904509	0	0	0	0.31225	0	0	0	0.986682	0.456624	0.0592869	0.287694	0	0	1.43755	0.829522	0.733851	0.415406	0	0.206748
XLOC_024206	-	Chr2	616198	617439	1	4	888	LincRNA	Reproductive	0	0	16.0293	0.290736	0.381008	62.2258	0	0	0	0.102227	0	0.110412	0	0	0	0	0	0	0	0	0	0	0	0	0	0	0	0	0	0	0	0	0	0	0	0	0	0
XLOC_021210	+	Chr2	815858	816430	1	1	573	LincRNA	Reproductive	0	7.50266	0	7.58599	0.197939	0	0	0	0	0	0	0	0	0.261012	0	0	0	0	0	0	0	0	0	0	0	0	0	0	0	0.117255	1.11924	0.557762	1.33222	0.59753	0.591303	0.336326	0.759647	0.32418
XLOC_024238	-	Chr2	985197	986618	2	2,4	675,709	lncNAT	Other	0	0	0	1.1299	1.88812	0	0.96483	0.123096	0	0	0	0.0473043	0.0561819	0	0	0.100267	0	0	0	0	0	0	0.0628472	0.0785343	0	0	0.261016	0	0	0	0	0	0	0	0	0	0	0
XLOC_024266	-	Chr2	1276743	1278215	2	1,2	1473,680	LincRNA	Reproductive	0.928863	0	0	0.170707	0	1.38324	0.27767	3.02499	1.1267	0.229784	1.48579	0	1.82334	0	2.05825	2.29291	2.03183	1.06014	1.26414	4.53649	1.18432	3.04326	2.21605	0.0854057	0	0.616106	3.82069	3.46181	0.632406	4.20253	1.19804	4.24839	2.69275	1.1563	0.282261	0.50347	0.223991	1.88239
XLOC_024279	-	Chr2	1498842	1499051	1	1	210	LincRNA	Reproductive	0	0	0	0	9.83264	0	0	0	0	0	0	0	0	0	0	0	0	0	0	0	0	0	0	0	0	0	0	0	0	0	0	0	0	0	0	0	0	0.819459
XLOC_021282	+	Chr2	1548502	1549680	1	3	976	LincRNA	Reproductive	0.124717	0	4.83767	0.173807	0.277342	3.22821	0.246196	0.756267	0.67018	0.611461	0	0.142604	0.390491	0.238906	0.149595	0.0596396	0.229383	0.34034	0.237489	0	0	0	0.290494	0.490431	0	0	0.409362	0	0.115921	0.18534	0.292125	0.569693	0	0	0.354918	0	0	0.132182
XLOC_024291	-	Chr2	1615243	1618912	1	3	2724	lncNAT	Other	0.0031642	0	0.281531	1.41579	0.343097	0.316824	1.19781	0.716686	1.33212	0.185605	0.219033	0.453995	0.213953	0.468188	0.305292	0.306706	0.349201	0.266281	0.346404	0.112775	1.09616	0.209671	0.176601	0.207335	0.0786772	0	0.0498656	0.0452169	0.00877276	0.0976397	0.365177	0.79465	0.10201	0.248891	0.463804	0.25073	0.409316	0.0857435
XLOC_021294	+	Chr2	1716869	1718011	1	1	1143	lncNAT	Other	0.981014	0	0.195663	0.059006	0	1.11338	2.38565	0.554741	1.97432	0.458051	2.8135	1.99896	1.55647	0	0.89781	0.8002	0	1.00048	1.09358	3.26125	0.23167	0	1.43193	1.92343	3.08933	0.315664	1.34221	1.5536	1.48948	0.948414	0	0	0.733403	0	0	1.31258	0.0776825	2.37972
XLOC_024308	-	Chr2	1797525	1798316	1	1	792	lncNAT	Other	1.59619	3.06565	0	4.30649	4.14293	0.0363062	1.99531	1.48524	0.37799	0.657185	8.59937	0.277597	1.34047	1.58212	0	1.65367	0.333174	1.8845	1.23397	1.86075	4.65027	1.55582	0.921542	1.07522	9.61799	0.85371	0.550049	0.747493	2.1287	2.01838	0	1.29604	2.27799	0.00021164	3.19995	2.23747	3.88	1.12452
XLOC_024360	-	Chr2	2509768	2515999	3	7,2,3	1551,1120,316	lncNAT	Other	0.288408	1.71216	4.29996	8.93489	1.13845	5.48708	1.02733	0.922941	8.78785	1.62808	0.108188	0.424672	0.921147	0.30967	2.72354	0.524841	0.116859	0	0.474704	0.113482	0.435044	0.152458	0.182748	0.358197	0.283534	0.501017	0.593819	0.383214	0.0343133	0.581055	2.13727	0.168039	0.331703	0	0	0.158568	1.24871	0.217256
XLOC_024373	-	Chr2	2648536	2655324	1	1	6789	LincRNA	Vegetative	0.22111	0	0	0.0140438	0	0.210397	0.369252	0.00101904	0.0935587	8.79433e-05	0.205511	0.054334	0.413356	0.352501	0.122156	1.3147	1.65182	1.0728	0.707678	0	0.968416	0.78207	0.866541	0	1.20507	0.851928	2.86738	2.61754	0.0244675	0.858174	2.79124	5.58263	1.81547	6.57574	5.07568	0.729592	4.7274	1.39968
XLOC_024374	-	Chr2	2674437	2675935	2	1,2	1499,1063	lncNAT	Other	3.12953	2.6865	0.842667	0.679821	3.71178	0.153669	0.0475833	0.305615	0.46764	0.89207	0.362096	0.537442	0.0273097	2.35935e-05	0.378761	0.164659	0	0.470642	0.3353	0.384997	0.426909	7.96744e-06	0.0329067	0.5413	0.119592	4.43593	6.76815	7.22965	1.39487	5.41542	1.78868	1.43103	2.67384	4.09572	2.84351	2.10987	3.10855	3.68487
XLOC_021408	+	Chr2	2941572	2942762	1	2	999	lncNAT	Other	0.0028873	0	6.1252	3.06723	0.708114	3.47119	1.76516	1.24546	1.52999	1.02951	2.18417	2.00364	0.49863	0.890462	0.72286	0.803906	0.734299	0.557288	0.384313	0	0.339643	0.237882	0.440189	1.25923	1.69835	0.413336	0.152225	0	0.054112	0.250798	0	0.257704	0.475126	0	0	0	0	0.279628
XLOC_021411	+	Chr2	2970791	2976316	1	2	891	lncNAT	Other	0	0	0.383573	2.54037	0.61693	1.27075	0.248883	0.242101	0.0477191	0.12912	0	0.735056	0.0747527	0	0	0.0833007	0.280721	0	0	0.275076	0	0	0.166506	0.147135	0.254189	0.200805	0	0	0	0	0	0	0	0	0.323019	0	0	0.135364
XLOC_021412	+	Chr2	2978222	2985171	1	5	1653	lncNAT	Other	0.0675376	0.455419	0.551346	3.7579	0.91671	0.11881	1.24841	0.776642	0.610089	0.248369	0	1.0324	0.102196	0.0693446	0.0924742	0.0719753	0	0.106536	0.300259	0.113511	0	0.089593	0.227469	0.581085	0.341731	0.796669	0.423828	0.759693	0.0829904	0.0576968	0.303883	0.366729	0.35202	0	0.458887	0	0.29646	0.195163
XLOC_021414	+	Chr2	3004862	3005659	2	2,2	452,688	lncNAT	Other	0.290956	0.505598	2.554	0.543805	1.11073	7.34923	2.14012	0.345692	0.312633	0.79956	0	0.529977	0.47024	0	0	0.249056	0	0.617344	0.43515	0	0	0.54488	0.286634	1.14517	1.71912	0.30081	1.30797	0	0.204772	0	0.876009	0	0	0	0	0	0	0.180213
XLOC_021416	+	Chr2	3028268	3030429	2	3,4	488,402	lncNAT	Other	0.190413	0	8.5245	8.85306	1.8191	6.09126	1.69307	0.445693	1.62322	0.305126	0	1.03218	0.430736	0	1.58817	0	0	0	0	1.30783	2.86016	1.9498	0.228297	0.482502	0	0	0	0	0.140975	0	0.921701	0	0	0	0	0	0	0.0857676
XLOC_021418	+	Chr2	3052650	3056046	1	3	378	lncNAT	Other	0.301027	0	2.86904	0	0.103596	5.04726	0.496655	0.942279	0	1.32719	0.627522	0	1.44384	0.669538	2.05326	0.994232	1.12698	0.838374	1.10767	0	0	0.73573	0.735631	0.721314	0.558383	0	0	0.594613	0.619959	2.01085	0	0	0	1.47368	1.28174	0.788607	0.915491	1.28258
XLOC_021419	+	Chr2	3064978	3065468	1	1	491	LincRNA	Other	0.244161	0.741089	4.50219	3.85052	3.86239	0.337805	0.521067	0.299937	0	0.647379	0	0.360707	0.429859	0	0	1.28704	0	0	0.42898	0.872103	0	0	0.614152	0.712204	1.71002	0	0	0	0.23464	0.284446	0	0	0	0	0	0	0.601874	0.0815149
XLOC_021422	+	Chr2	3083979	3085002	2	2,2	891,918	lncNAT	Other	0.0009746	0.188866	0.692874	1.57241	1.28023	0.121105	0.212656	0	1.07875	0.151463	0	0	0.671945	0.800698	0.802305	0.714171	0	0.292902	0.000861118	0.796272	0	0.257836	0.336766	0.211362	0.00112189	1.28399	1.01386	0.795933	0.149044	0.522372	0.110462	1.54299	0.533754	0	0.689025	0.485114	0	0.475862
XLOC_021423	+	Chr2	3091720	3092092	1	1	373	LincRNA	Other	0.355061	1.08138	2.42988	1.60584	1.77183	9.98757	6.10261	1.75807	2.70109	1.17024	4.0656	0	2.20556	4.33939	0	0	0	3.80205	2.83128	0.391433	0	1.74208	1.84187	0.320308	7.92381	0	0	0	0.319643	1.35811	0	0	0	0	0	1.37271	0	0.963522
XLOC_024423	-	Chr2	3122341	3122855	1	2	424	LincRNA	Reproductive	0	0	15.7535	0	0	6.14942	0	0	0	0.513929	0	0	0	0	0	0	0	0	0	0	0	0	0	0	0	0	0	0	0	0	0	0	0	0	0	0	0	0
XLOC_021426	+	Chr2	3123916	3124489	1	1	574	lncNAT	Other	0.146749	1.10001	1.23944	4.66965	1.36266	0.376607	0.366304	0.244404	0.434769	0.129503	0	0.249115	0.0742406	0	0	0.178088	0	0.489972	0.311733	0	0	0	0.0915681	0	0.734128	0.771358	0.493034	0.963089	0.293711	0.0690463	0.704756	0	0	0	0.854239	0	0	0.218496
XLOC_021428	+	Chr2	3132473	3136591	2	3,2	1174,1038	lncNAT	Other	0.183293	0.545332	0.617082	0.478373	0.619252	0.666163	0.342422	0.341522	0.168126	0.855095	0.180211	0.684942	0.517696	0.203497	0.0903255	0.201807	0.210607	0.204008	0.455563	0	0.53375	0.279713	0.199706	0.202097	0.245535	0.950346	0.914869	0.123073	0.250169	0.225471	0.823748	0.574488	0.236522	0.372403	0.241241	0.252948	0.656493	0.162551
XLOC_024438	-	Chr2	3279888	3281217	1	1	1330	lncNAT	Other	27.551	12.2999	0	0	0.252705	0.641212	17.4911	0.120373	29.838	0.669768	9.43455	3.7938e-06	0.0703283	0.154546	0.386287	0.244733	0.230105	0.252893	0.193193	0.256645	0	0.068757	0.076558	2.55437	7.15938	0.668308	2.60652	1.9795	9.34053	3.93499	11.5419	24.2794	13.8596	25.1941	29.1791	9.76294	10.0348	3.01589
XLOC_021469	+	Chr2	3431394	3434093	2	1,6	689,1640	LincRNA	Other	0.0525956	1.08362	2.98023	0.623124	1.53966	0.347761	0.144347	0.849659	0.263298	0.108331	0	0.0229717	0.343112	0.465291	0.37377	0.259286	0.453052	0.0579618	0.202879	0.139712	0.242112	0.170666	0.330237	0.108405	0.0653865	0.430574	0.895199	0.434855	0.101193	0.381488	1.26989	1.20345	0.615574	1.32735	0.947952	0.558994	0.765411	0.335757
XLOC_021483	+	Chr2	3557442	3560750	4	2,1,3,2	2548,667,839,2569	LincRNA	Vegetative	27.985	28.0621	0.94369	0	1.15587	0	1.1564	1.33753	0.229218	0.149574	0	0	19.9022	9.64008	7.33018	9.35026	7.68612	10.8821	12.4579	7.48407	15.9936	8.97652	9.47746	0	0	3.57966	8.33922	5.65847	3.60304	10.389	12.1344	10.2137	10.5202	28.2957	19.9172	18.899	26.6995	12.3572
XLOC_021506	+	Chr2	3747161	3747439	1	1	279	LincRNA	Reproductive	0	0	2.73165	0	10.2253	0	0	0	0	0	0	0	0	0	0	0	0	0	0	0	0	0	0	0	0	0	0	0	0	0	0	0	0	0	0	0	0	0
XLOC_021525	+	Chr2	3929657	3930501	1	2	494	LincRNA	Reproductive	0	0	0	0	6.57828	0.579528	0	0	0	0	0	0	0	0	0	0	0	0	0	0	0	0	0	5.7965	0	0	0	0	0	0	0	0	0	0	0	0	0	0
XLOC_024500	-	Chr2	4093411	4094765	1	2	249	LincRNA	Other	0.347318	0	0	0	0	0.774441	3.76522	0	0.512236	0.2276	1.2284	0.228363	0	0	0	0	0	0	0	2.96408	0	0	0	2.31352	1.11444	15.6303	0	0	0.789168	0	0	0	0	0	0	0	0	0.478784
XLOC_024537	-	Chr2	4500314	4514527	9	1,1,7,6,8,6,7,7,4	889,1928,1452,2050,1512,2037,1638,843,2032	lncNAT	Other	14.7984	28.8871	10.8617	3.24841	2.43629	5.37844	8.83037	0.449486	7.8978	0.740793	1.09102	0.755081	39.1553	7.87684	7.26284	5.01884	3.40045	5.13407	13.9652	6.88558	11.8382	3.97408	19.0694	0.18219	1.10439	14.3316	18.1672	17.4964	8.60926	28.9053	19.0277	14.6892	10.1181	19.2369	24.1028	13.7564	16.5009	29.7658
XLOC_024540	-	Chr2	4524553	4527085	3	4,1,1	624,604,549	LincRNA	Reproductive	0.123691	0	15.7247	6.71797	1.2961	10.9904	1.838	0.363013	1.53136	0.108457	3.37552	0.509521	0.0707399	0	0	0.295637	0	0	0	0	0	0.376974	0.267195	0	0.276243	0	0	0.814986	0.104746	0.193042	1.71817	0	0	0	0	0.816555	0	0.508942
XLOC_021585	+	Chr2	4636282	4637684	1	2	1051	LincRNA	Reproductive	0.0624534	0	0	2.1313	0.90425	0.363893	0.293264	0.153846	0.350014	0.156965	0	0.117618	0	0.225911	0	0.119324	0	0	0.115357	0	0	0	0.0188098	0.0483077	0	0	0	0	0.0254691	0.107301	0	0	0	0.455103	0	0	0	0.114599
XLOC_024601	-	Chr2	5237483	5238189	1	1	707	lncNAT	Other	0.0659151	31.1874	70.1259	162.162	55.3765	1.86765	0.105965	0.290035	0	0.901539	0.408354	0	0.260898	0	0.712897	0.24453	0	0	0	0	0	0.286578	0.0931034	0.800694	0	0.270129	0	0	0.047515	0.046364	0.511667	0.489532	0.457451	1.21148	0	0	0.367076	0.107472
XLOC_024647	-	Chr2	5683631	5684306	1	1	676	LincRNA	Reproductive	0.417737	0	0	3.14421	1.04324	0.0855609	0.0442502	0.209012	0.0644372	0.125076	0.624548	0.187382	0.124345	0	0	0.340203	0.458549	0	0.218942	0	0	0.301909	0.136563	0	0.576887	0	0	0	0.142254	0.473715	0	1.05625	0.359903	0.909407	0	0.33412	0	0.375432
XLOC_024648	-	Chr2	5685584	5687202	2	2,2	750,987	LincRNA	Other	1.23866	3.14001	1.21134	3.95451	0.820079	1.25666	1.07394	0.320544	1.64798	0.833885	0.866445	0.44139	0.447122	0.128437	0.971256	0.28772	0	0.2567	0.537478	0	0	0.902702	0.741663	0.464832	0.572037	0.46758	0	0	0.327763	1.55057	1.02858	1.03143	0.949966	3.28212	2.44893	1.09111	0.371715	0.742444
XLOC_024668	-	Chr2	5938318	5939580	1	1	1263	LincRNA	Reproductive	3.22156	1.68149	59.6579	2.642	1.21698	177.045	0.614643	0.702789	0.648122	3.12793	1.80144	3.95997	1.5491	1.35245	0.733501	0.848752	1.68748	1.18272	0.762195	2.60898	0.584473	1.94668	2.57944	2.01473	0.164119	17.413	2.42904	4.28806	3.67796	3.44261	1.619	2.44828	3.15441	1.28887	1.97895	3.45301	2.26765	2.97678
XLOC_024676	-	Chr2	6072173	6073160	1	2	857	lncNAT	Other	0.485369	1.53123	10.4536	4.85394	2.23604	5.46808	1.47736	0.984346	2.49163	1.91904	0.596464	0.479026	1.23577	1.17519	1.04632	0.452768	0.680825	0.649071	0.707722	1.43284	0.7574	0.275951	0.702169	0.695837	0.676167	0.7461	0.513521	2.1094	0.303334	0.689641	0.62751	0.947817	1.11577	0.789147	1.05338	0.244267	1.08126	0.733421
XLOC_021707	+	Chr2	6227383	6233913	2	1,2	887,600	lncNAT	Other	0.22056	0.388389	5.81815	0.134931	1.55066	0.467094	0.504361	0.238015	0.0849448	0.357059	0	0.470393	0.429628	0.322873	0.202421	0.300685	0	0	0.76631	1.26799	0.62188	0	0.685644	0.119081	0.583898	2.50646	0	0.550855	0.175091	0.061352	0	0	0.255864	0.49199	0.411765	0.227524	0	0.0352873
XLOC_021709	+	Chr2	6251177	6252521	1	2	1230	LincRNA	Reproductive	0.184403	0	0	1.29379	0.49786	0.0810091	0.202234	0.144772	0.239026	0.12037	0.394991	0.0399531	0.131741	0	0.0953014	0.16605	0	0.114428	0.0830387	0.143335	0	0	0.10576	0.0333266	0.357238	0	0.136144	0.247979	0.0645214	0.126895	0	0.210759	0.130592	0.609033	0.57702	0	0.168906	0.0543618
XLOC_021748	+	Chr2	6480020	6480741	1	1	722	lncNAT	Other	0.155763	0	0.641415	0.51161	0	5.57801	0.817434	1.01941	1.40347	0.76557	0	1.79319	0.375951	0	0	0.208797	0.744158	0.506157	0	0.775257	0	1.43183	0.658986	0	0.480074	0.579379	0	0.343945	0.586014	0.108773	0	0	0	0	0	0	0	0.214585
XLOC_024717	-	Chr2	6501305	6501937	1	2	551	LincRNA	Reproductive	0	0	0	0	0.0888786	1.67321	0.173844	0	0	0.101741	0	0	0	0	0	0	0	0	0	0	0	0	0	0	0	0	0	0	0	0	0.643187	0	0	0	0	0	0	0
XLOC_021752	+	Chr2	6515786	6518334	1	1	2549	LincRNA	Reproductive	1.28182	1.07505	4.51185	0.161164	0.345652	3.64126	0.428336	0.0829356	0.082389	0.31524	0	0.134419	0.225812	0.540164	0.299836	0.352671	0.268661	0.262104	0.377825	1.32629	1.12399	0.466652	0.0487421	0.174703	0	0.669041	0.752963	0.382821	0.925773	1.0625	0.569612	0.43456	0.330771	1.02061	0.155549	0.734015	0.947786	0.915444
XLOC_024722	-	Chr2	6523880	6524740	1	1	861	LincRNA	Other	0.769459	7.07144	8.36343	8.82425	6.87344	0.544646	0.263231	0.0363553	0.0646347	0.804892	2.5759	0.679231	2.37333	3.72881	3.79083	3.26955	3.08388	6.86354	3.44354	5.24753	7.33861	3.51445	0.874582	0.493048	0.604342	5.359	1.85348	1.17864	2.68083	3.1961	0.419259	0	1.08939	1.29895	0.873506	4.31673	5.00425	5.4803
XLOC_021753	+	Chr2	6534315	6538376	1	1	4062	LincRNA	Other	1.02059	0.403906	0	0.345622	0.0684935	1.53738	1.44352	2.09635	1.89206	1.23518	3.30746	1.35976	4.19695	1.25594	1.21763	1.11325	0.795709	0.812231	1.59029	1.39771	2.51885	0.587589	2.00325	1.31716	2.56398	0.114253	2.35992	1.97926	0.328858	2.95034	1.51041	1.41166	0.843276	1.40287	0.988114	2.162	1.04519	3.04137
XLOC_024724	-	Chr2	6534349	6538363	5	5,6,2,6,5	1967,2804,1878,2949,3509	LincRNA	Other	1.43973	0.77736	6.88365	3.33573	1.72195	3.46249	2.32131	3.79586	4.04236	2.20463	8.32065	2.60954	7.47702	1.60388	0.385288	1.80225	1.2628	1.59208	3.41754	0.732374	2.13965	2.48838	2.51719	1.88327	5.27977	2.48374	5.07047	6.33588	1.35171	3.87004	2.53288	3.17438	2.73033	5.72655	3.422	0.760585	2.50915	3.67588
XLOC_024727	-	Chr2	6549466	6552219	1	2	668	LincRNA	Other	0.257253	0.284579	0.249619	0.672723	0	0	0.000196942	0.359189	0.366985	0.21621	1.10253	0.345662	0.2379	0	1.2555	0.157645	0.514882	0.348489	0	0	0	0	0.165836	0.578062	0.701592	0.257235	0	1.23882	0.132873	0.458508	0	0	0	0.662484	0.313888	0.356052	0	0.142348
XLOC_024738	-	Chr2	6665349	6667946	1	2	1661	LincRNA	Other	0.027924	0.441368	0.99598	3.04885	0.702761	0.183151	0.0617701	0.028983	0.208645	0.0818526	0	0.269607	0.0494593	0.106159	0.0646775	0.0269278	0	0.0709781	0.106187	0	0.178817	0	0.0433566	0.108669	0.0413915	0	0	0	0.0136826	0.0471456	0	0	0.0894044	0	0	0	0	0.0174392
XLOC_021774	+	Chr2	6701189	6701432	1	1	244	LincRNA	Reproductive	0	0	0	0	10.8699	0	0	0.718989	0	0.416862	0	0	0	0	0	1.10052	0	0	0	0	0	0	0	0.853786	0	0	0	0	0	0	0	0	0	0	0	0	0	0
XLOC_021775	+	Chr2	6711105	6713530	1	2	658	LincRNA	Other	0.228492	0	0	0.336277	0	0.79176	0.565965	0.208589	0.0880492	9.10272e-05	0	0.143941	0.130361	0	0	0.300059	1.04219e-05	0	0	0	0.676109	9.62657e-06	0.200818	0.278939	0.189789	0	0.208937	0	0.0362447	0.0981877	0	0	0	0.536915	0	0.284528	0.267753	0
XLOC_024744	-	Chr2	6711105	6716668	1	4	1176	LincRNA	Reproductive	0.0727952	0	1.99897	0.468044	0.769663	0.998046	0.863123	0.292771	0.167715	0.267338	0	0.138421	0.121046	0.362813	0.653848	0.14508	0.423222	0.78617	0.212095	0.199467	0	0.409782	0.141381	0.423729	0.108053	0.190182	0.271088	0.370234	0.0519394	0.0448542	0.577023	0	0.210361	0	0	0	0.239808	0.189392
XLOC_024748	-	Chr2	6770714	6779381	2	2,2	1240,1315	lncNAT	Other	4.86484	6.27238	12.8171	7.39789	2.06126	7.12797	0.854574	2.55629	1.31935	1.99306	0.0732194	4.23428	2.58588	1.57444	1.99429	2.10901	1.37722	1.63162	3.85176	2.84074	2.96255	2.7063	2.34347	1.50832	0.0847925	7.89897	2.72796	1.87094	2.4902	4.90257	4.12251	4.50275	4.42232	4.87497	5.9078	6.30912	8.8327	4.3119
XLOC_024760	-	Chr2	6957124	6958470	1	1	1347	lncNAT	Other	1.28977	0	0	0	0.040424	0.0896206	0.413092	0.181142	0.0499528	1.98195	0.101306	0.334629	3.86812	3.10125	3.58418	2.41166	2.10038	4.09939	3.94632	4.98069	5.71681	4.05265	1.50765	0.422339	0.387011	0.115395	0.910985	0.774797	2.32959	1.54793	2.79352	1.12313	1.06823	3.65679	1.93793	1.99469	2.1323	1.4884
XLOC_021805	+	Chr2	7089613	7089833	1	1	221	lncNAT	Other	3.47768	0	0	0	4.11801	0	0	0	0	1.38836	0	3.17402	0	0	0	0	0	0	0	0	13.3528	0	0	0	0	70.4183	84.3074	42.7814	4.1597	3.4232	0	0	0	11.3161	0	4.76749	0	3.53896
XLOC_024785	-	Chr2	7235099	7238500	2	2,1	2696,3402	LincRNA	Other	0.4773	0.57834	2.18205	1.09838	0.8913	0.727398	0.491745	0.113233	0.362911	0.256399	0.297716	0.101758	0.538713	0.275862	0.273738	0.0851234	0.168117	0.0627192	0.168523	0.378264	0.604718	0.158866	0.269932	0.189684	0.25759	0.590798	0.49521	0.497651	0.437367	0.502688	0.338354	0.743883	0.413334	0.805497	0.672831	0.459107	1.15268	0.618629
XLOC_021822	+	Chr2	7325181	7326794	2	3,1	878,1022	LincRNA	Other	0.921197	0	0	1.31144	1.0074	0.0484942	0.388329	0.236066	0.757485	0.296998	0.0918632	0.300366	1.11862	0.621281	0	0.481058	0	0.352726	0.218617	0.871227	0	0.304241	0.961038	0.231902	0.499317	0.556307	0.932283	0.17324	0.741146	1.09745	0.651106	0	0.823511	0.719896	0.336951	0.185557	0.232466	1.56855
XLOC_024796	-	Chr2	7429921	7430377	1	1	457	LincRNA	Reproductive	0.543073	0.363768	0	1.8101	0	0.154609	0	0.283706	0.200661	0.275132	0	2.99373	0.557089	0	0	0	0	0	0	0	0	0.57658	0	0.493657	0	0	0	0.246279	0	0.539342	1.02695	0	0	0	0	0	0	0.179153
XLOC_024808	-	Chr2	7616136	7618816	1	3	2462	lncNAT	Other	0.932487	3.42428	0	0.655152	0.799538	0	0.247681	0.0995227	0.070654	0.019297	0.234	0.106523	0.254136	0	0.10562	0	0	0.088509	0.00070816	0	0	0	0.118156	0.0286473	0	0.524139	0.44212	0.588538	0.150126	0.24962	0	0.422353	0.0340083	0.88784	0.424262	0.25591	0.367966	0.237757
XLOC_024811	-	Chr2	7646387	7655102	3	4,3,4	4689,5435,3727	lncNAT	Other	2.80912	8.58032	0.412153	2.3869	0.575304	0.153733	0.493938	0.368716	0.613951	0.473438	0.85541	0.396806	0.526368	0.214267	0.325162	0.50509	0.176842	0.442389	0.287424	0.478635	0.443789	0.431178	0.279439	0.189777	0.19499	0.715545	0.896511	1.48453	0.903544	1.77066	2.24688	1.83362	1.40994	2.73351	2.68671	1.76508	1.63226	1.32198
XLOC_021851	+	Chr2	7778706	7779848	1	1	1143	LincRNA	Reproductive	0.0283318	0	28.0732	0.244734	0.0407905	16.4491	0.0299972	0	0	0.275288	0	0	0.0244363	0	0	0.0748872	0	0	0	0	0	0.175862	0	0	0.757648	0	0.165519	0	0.0539644	0.0402574	0	0	0	0	0	0	0	0
XLOC_021884	+	Chr2	8231960	8232954	1	1	995	LincRNA	Reproductive	0.864273	1.77602	117.4	2.20951	0.465824	92.9033	0.148903	0.903306	0.852088	1.07717	0.227577	0.340969	0.0995495	0	0	0.241402	0	0	0	0	0	0	0.205134	0.303395	0	0	0.830088	0	1.01247	0.349207	0	1.15764	0	0.420595	0.692202	0.57591	0.847846	0.525508
XLOC_021886	+	Chr2	8248604	8250956	1	3	2130	LincRNA	Reproductive	0.100928	0	2.83073	0.341452	0.0816021	1.31653	0.795652	0.0824052	0.296079	0.0894229	0.0928967	0.0426357	0.15781	0.0439152	0.0516322	0.0905686	0.166967	0.191234	0.185264	0	0.172293	0	0.244281	0.0351393	0.122512	0	0.0738971	0	0.0338972	0.0137794	0.259136	0	0	0.553063	0.346288	0	0.09903	0
XLOC_021887	+	Chr2	8251488	8254387	1	2	807	LincRNA	Reproductive	0.0159608	0	1.41958	0.495458	0.160348	5.02667	0.980122	0.206054	0.496717	0.290617	0.138638	0.253669	0.493457	0	0.174341	0.201137	1.15704	0.173758	0.246298	0	0.390981	0.147724	0.513529	0	0.212073	0	0	0	0.0931433	0.0319181	0	0.30304	0	0	0.358827	0	0	0
XLOC_024885	-	Chr2	8614485	8621817	1	2	246	LincRNA	Reproductive	0	0	0	0	0.91606	0	0	0	0	0	0	0	9.61213	0	0	0	0	6.36946	5.56511	7.22635	0	8.37269	6.24491	0	0	0	0	0	0	0	0	0	0	0	0	0	0	0
XLOC_024891	-	Chr2	8661640	8662288	1	1	649	LincRNA	Reproductive	0	0	60.189	0.0746343	0.135245	54.8612	0	0	0	0.367023	0	0.0668714	0.0560232	0	0	0	0	0	0	0	0	0	0	0	0	0	0	0	0	0	0	0	0	0	0	0	0	0
XLOC_024906	-	Chr2	8838237	8838509	1	1	273	LincRNA	Reproductive	0	0.695024	16.3547	2.50378	0.467199	9.35496	1.77602	0.686441	0	2.14046	0	0.502836	1.69175	0	0	1.2222	0	0	0	0	0	0	1.20474	0.718469	3.77214	0	0	0	0.435656	1.07838	0	0	0	0	0	0	0	1.94257
XLOC_024908	-	Chr2	8845418	8846469	1	1	1052	LincRNA	Reproductive	0	0	4.5276	0.00831915	0	5.31286	0	0	0	0	0	0	0	0	0	0	0	0	0	0	0	0	0	0	0	0	0	0	0	0	0	0	0	0	0	0	0	0
XLOC_024921	-	Chr2	9051680	9052009	1	1	330	lncNAT	Other	0.232841	42.718	12.8282	61.8668	0.792596	0	0.0817556	0.301578	0	0	0	0.506405	0.419882	0	0	0	0	0	0	0	0	0	0	0	0.450927	0	0	0	0.0736035	0	0	1.78756	0	0	0	0	0	0
XLOC_024928	-	Chr2	9191383	9191582	1	1	200	LincRNA	Other	0	0	17.8287	16.8878	0	0	0	0	0	0	0	0	0	0	0	0	0	0	0	0	0	0	0	0	0	0	0	0	0	0	0	0	0	0	0	0	0	0
XLOC_024934	-	Chr2	9300784	9301132	1	1	349	LincRNA	Reproductive	0	0	14.0359	0	0	0	0	0	0	0	0	0	0	0	0	0	0	0	0	0	0	0	0	0	0	0	0	0	0	0	0	0	0	0	0	0	0	0
XLOC_022010	+	Chr2	9660222	9660745	1	1	524	LincRNA	Vegetative	0	3.87628	0	0	0	0.277135	0	0	0.516697	0	0	0	1.13828	0	0	0	0	1.23083	0	1.04801	0	0.56583	0	0	0.49352	0	0	0	0.101334	0.122128	0	0	0	0	0	0	0	0
XLOC_024980	-	Chr2	9909137	9909960	1	1	824	LincRNA	Reproductive	5.36e-06	0	6.20656	0.0990651	0	1.28019	0	4.14369e-07	5.27846e-06	0	0	0	0.0382305	0	0	0	0	0	0	0	0	0	5.3314e-05	0.101892	0	0	0	0	0.0741765	0	0	0	0	0	3.40699e-05	0	0.262683	5.01765e-06
XLOC_024997	-	Chr2	10125907	10126720	1	1	814	LincRNA	Reproductive	0	0	118.228	0.200855	1.34633	337.407	0	0	0	1.13918	0	0.232318	0	0	0	0	0	0	0	0	0	0	0	0	0	0	0	0	0	0	0	0	0	0	0	0	0	0
XLOC_025003	-	Chr2	10205715	10207411	2	2,1	521,1644	lncNAT	Other	0.327969	0.0429296	0.394121	0.23407	0.0721149	0	0.483327	0.763808	2.08329	0.15001	0.68442	0.640889	2.12105	0.80867	0.197987	1.57143	1.15748	0.132378	1.23617	1.53123	0	1.01458	0.857957	0.872138	1.74509	0.495145	0.461719	0.584454	0.057377	0.448626	0.636348	0.285138	0.279643	0.228194	0.347312	0.986911	0.570143	1.32957
XLOC_025037	-	Chr2	10646475	10646677	1	1	203	LincRNA	Reproductive	0	0	0	0	18.3303	0	0	0	0	0	0	0	0	0	0	0	0	0	0	0	0	0	0	0	0	0	0	0	0	0	0	0	0	0	0	0	0	0
XLOC_022084	+	Chr2	10656034	10656571	1	1	538	LincRNA	Reproductive	0	1.07087	11.6849	0.441659	0.103681	5.70922	0.363114	0	0	0	10.7378	0	0.187715	0	0	0.359583	0	0	0	1.14885	0	0	0	0.781721	1.83178	0	0	0	0	0.0825553	1.33713	0	0	0	0	0	0	0
XLOC_025052	-	Chr2	10791685	10808495	2	1,4	1229,1550	lncNAT	Other	0.305417	0	0.706199	2.25858	0.548427	0.417762	0.612371	1.36362	1.30348	0.83641	0.0694552	1.41536	3.15094	1.85813	1.41507	1.10207	0.660425	1.71821	1.35978	0.549588	0.635625	0.674552	2.92688	0.31678	0.10648	0	0.670993	0.814115	0.160248	7.81741	1.04175	1.05489	2.01499	1.29917	1.67309	0.920816	1.14677	6.20286
XLOC_025070	-	Chr2	10942840	10945941	1	2	2941	lncNAT	Other	0.21589	0.32934	1.73219	1.89272	0.763045	0.739371	0.165984	0.306872	0.161471	0.244927	0.251142	0.496415	0.678582	0.374572	0.105599	0.425457	0.224304	0.223399	0.27324	0.216039	0.426239	0.344619	0.317955	0.431928	0.347042	0.0689549	0.277073	0.148871	0.15769	0.518789	0.0993042	0.48825	0.414468	0.649466	0.901275	0.353028	0.227595	0.513942
XLOC_022127	+	Chr2	11127848	11128841	1	1	994	LincRNA	Other	1.03271	1.37139	2.58091	4.1003	2.50961	6.45568	1.07903	5.19615	0.520584	1.19402	0.584166	2.46975	6.30456	3.16816	1.52278	2.17659	1.15302	2.44414	1.39059	4.86433	2.15923	2.458	5.53337	1.12276	0.145971	1.63483	1.33642	1.6202	2.68962	7.418	5.00477	4.26036	5.07082	4.14817	3.14593	3.81757	4.89195	6.76247
XLOC_025093	-	Chr2	11233107	11233778	1	1	672	LincRNA	Reproductive	0	0	1315.73	3.09303	1.52524	162.088	0	0.036884	0	1.06782	0	0	0	0	0	0.136028	0	0	0	0	0	0	0	0.151589	0	0	0	0	0	0	0	0	0	0	0	0	0	0
XLOC_022136	+	Chr2	11248520	11248773	1	1	254	LincRNA	Reproductive	0	0	0	0	4.919	0	0	0	0	0	0	0	0	0	0	0	0	0	0	0	0	0	0	0.725605	0	0	0	0	0	0	0	0	0	0	0	0	0	0
XLOC_025099	-	Chr2	11319614	11320296	1	2	390	LincRNA	Reproductive	0	0	8.27173	0.408163	0.664452	4.85517	0	0	0	0.211545	0	0.241627	0	0	0	0	0	0	0	0	0	0	0	0	0.653757	0	0	0	0.160046	0	0	0	0	0	0	0	0	0
XLOC_025107	-	Chr2	11426993	11431356	3	3,3,2	1079,1066,1186	lncNAT	Other	1.11645	5.87466	4.36864	6.76867	2.80734	0.800898	2.66542	0.654512	2.42023	1.33705	2.43247	2.25325	2.54139	1.66166	0.131827	1.66944	1.02333	2.76042	2.81561	4.04774	3.14275	1.06953	2.50422	1.49496	0.768724	7.43504	11.6081	10.2897	1.95111	5.59706	1.61453	1.42545	0	2.68003	3.82719	2.41234	2.92839	4.13711
XLOC_022158	+	Chr2	11544679	11545170	1	1	492	LincRNA	Reproductive	0	0	0	15.3777	8.28331	0	0	0	2.08923	0	0.320634	0	0	0	0	0	0	0	0	0	0	0	0	0	0	0	0	0	0	0	0	0	0	0	0	0	0	0
XLOC_025131	-	Chr2	11767936	11769334	1	1	1399	LincRNA	Vegetative	0.053161	0	0	0.753748	0.0713607	0.0307334	0	0.015172	0	0	0.110529	0.0231829	2.22318	1.32864	1.32794	2.03683	0.351133	2.42455	2.57938	3.02015	1.77879	3.3949	1.74607	0	0	0	0.666584	0.303248	0.0744213	0.266362	0.327684	0	0	0	0	0	0.121994	0.282397
XLOC_022216	+	Chr2	12409543	12421849	2	2,1	1235,483	lncNAT	Other	1.62353	0.0617234	0	0.126515	0.0390134	0.431121	0.698741	1.86662	4.46593	0.573307	2.37971	1.58675	3.36824	0.752532	2.31719	1.46565	0.103146	1.98345	0.730155	3.32388	1.09503	0	1.0395	2.88773	3.13662	3.09448	5.90441	4.51554	0.835673	3.24958	0.885854	0.614294	1.29435	0.990435	0.373984	1.62514	0.320381	2.79517
XLOC_022221	+	Chr2	12453593	12454475	1	2	554	LincRNA	Reproductive	0	0	0	7.27003	0	0	0	0.114549	0	1.03442	0	5.52315	0	0	0	0	0	0	0	0	0	0	0	0	0	0	0	0	0.0408604	0	0	0	0	0	0	0	0	0
XLOC_022253	+	Chr2	12902891	12905748	1	4	1495	LincRNA	Other	0.600451	2.51237	3.53167	2.88226	1.02773	0.0247617	0.531312	6.70002e-05	0.00106166	0.0349199	1.03702	0.00100039	0.2454	0	0	0	0.000127932	1.43845	0.431124	0.670597	1.11736	1.6334e-05	0.000127648	0.470275	1.37557	7.95588	2.42682	2.74444	0.553469	0.000126726	0.848142	0.000708802	0	1.12592	2.56541	0	1.73757	0
XLOC_025237	-	Chr2	13035926	13037108	1	1	1183	LincRNA	Reproductive	0	0	6.10713	0	0.0276691	5.49451	0	0	0	0	0	0	0	0	0	0	0	0	0	0	0	0	0	0	0	0	0	0	0	0	0	0	0	0	0	0	0	0
XLOC_022290	+	Chr2	13247383	13247733	1	1	351	LincRNA	Other	0	3.35286	2.35937	9.69988	0	0	0	0	0	0	0	0	0	0	0	0	0	0	0	0	0	0	0	0	0	0	0	0	0	0	0	0	0	0	0	0	0	0
XLOC_025251	-	Chr2	13256591	13257350	1	1	760	LincRNA	Other	0.0891398	0	0.384652	0.805573	0.532962	2.09292	2.16031	0.0551202	0	0.0822546	0.365337	0	0.156139	0	0	0	0	0	0	0	2.41785	0	0.263382	0.258416	0	0.488727	0	0.271904	0.189524	0.261017	1.33337	0	0	0	0	1.14268	0	0.151717
XLOC_025279	-	Chr2	13544413	13544651	1	1	239	LincRNA	Other	0	0	61.239	14.951	0	0	0	0	0	0	0	0	0	0	0	0	0	0	0	0	0	0	0	0	0	0	0	0	0	0.39397	0	0	0	0	0	0	0	0
XLOC_025299	-	Chr2	13855376	13859344	5	3,4,3,2,2	2038,1551,1430,1917,1218	LincRNA	Other	1.73343	1.31541	3.70015	2.70369	3.17498	4.57923	0.985016	1.77607	0.249178	1.75343	1.18837	3.26472	2.00251	3.86101	3.24333	3.74841	4.05656	3.76594	2.79153	4.60549	2.56799	3.07538	2.17769	2.56195	0.611797	9.27338	3.13548	5.24542	2.80858	1.74973	2.52394	2.46932	1.78158	2.72669	7.36109	2.82616	7.25781	2.1032
XLOC_022332	+	Chr2	13878298	13880505	3	2,4,2	2032,1640,2029	LincRNA	Other	0.654422	0.916717	2.66904	1.54367	0.893852	2.72824	2.69171	2.13072	2.50242	0.87769	3.96696	1.61453	0.886086	0.539885	0.623297	0.430641	0.338791	0.337889	0.338767	0.202592	0.964732	0.29729	0.403282	1.86598	2.54616	0.711309	0.357678	0.753297	0.616023	2.19218	1.46176	1.2689	0.639895	0.574874	1.54496	0.66401	1.62414	1.77991
XLOC_022339	+	Chr2	13924514	13925228	1	1	715	LincRNA	Other	0.320048	0.2205	1.77129	2.33883	4.30204	2.79997	0.740023	4.5126	0.279974	0.752926	0.568187	2.45981	0.864605	0.346021	1.45046	0.91268	0.562577	0.794899	0.549929	1.12603	0	2.16849	0.485894	1.65248	0	1.05373	0.639361	0.581039	0.419531	0.635474	1.15148	0.540736	0	0	1.04123	1.248	1.19301	0.642027
XLOC_025316	-	Chr2	13961773	13971603	9	5,1,5,5,5,5,5,2,3	1880,2364,2414,2406,2416,2435,2468,2149,1332	lncNAT	Other	3.80812	3.73107	1.05494	5.17828	2.34345	0.457288	1.88647	2.01268	1.94628	0.68521	1.00786	1.69677	4.99031	1.88121	1.92831	1.90493	1.90104	1.78464	4.33426	2.62706	2.26631	2.40522	3.30857	0.754772	0.841604	7.52747	6.25087	8.10147	4.40833	3.91315	3.96298	2.42308	2.93079	2.06698	3.4441	3.81523	2.10727	4.57728
XLOC_025318	-	Chr2	13990385	13993780	2	4,1	755,3079	lncNAT	Other	3.54611	2.21631	1.98961	5.59406	1.66363	1.85318	2.3769	2.33577	2.01575	1.4226	1.2562	1.73092	2.84258	1.99498	1.39469	1.04131	1.74947	1.2202	1.99188	1.3882	1.26526	0.994014	2.02984	1.69141	1.07673	0.843193	1.7911	2.37082	0.999951	2.15662	1.86398	2.07913	1.96355	1.77734	1.93599	2.47577	1.05993	3.24246
XLOC_025325	-	Chr2	14095428	14095834	1	1	407	LincRNA	Vegetative	0.356897	0.805099	0	0.482758	0.999869	0	0.121958	0.167634	0	0.34804	0	1.10683	0.501094	0	0	0.450753	0	0	0.674402	2.57854	0	0	0.109622	0	0	0	2.07125	1.0889	0.0913242	0.958593	5.95695	3.99927	0	2.15469	2.00969	0.924952	0	0.661288
XLOC_022367	+	Chr2	14252969	14253749	1	1	781	LincRNA	Other	0	73.4498	107.396	44.5195	16.9824	0	0	0	0	0	0	0	0	0	0	0	0	0	0	0	0	0	0	0	0	0	0	0	0	0.0618772	0	0	0	0	0	0	0	0
XLOC_025346	-	Chr2	14277897	14281515	1	1	3619	LincRNA	Other	0.0259535	5294.34	235.566	231.262	73.5209	0	0	0.00469423	0	0.00850731	0	0.0189751	0.00907941	0.0536517	0.0648953	0	0	0.216568	0.0886438	0	0	0.150523	0	0.00992664	0	0.0956383	0.128993	0.125206	0.139563	0.0790208	0.373413	0.365066	0.292581	1.61494	1.66257	0.411649	0.58092	0.158468
XLOC_022375	+	Chr2	14349203	14349433	1	1	231	LincRNA	Reproductive	0	0	40.6189	0	0	7.69943	0	0	0	0	0	0	0	0	0	0	0	0	0	0	0	0	0	0	0	0	0	0	0	0	0	0	0	0	0	0	0	0
XLOC_022427	+	Chr2	14970135	14973500	10	3,3,7,6,6,4,3,3,6,5	1732,2905,1320,1611,2096,2517,2825,2491,2000,2348	lncNAT	Other	1.39283	1.36559	4.55617	2.22874	3.33758	0.901936	1.04898	3.90118	0.190003	1.23529	0	1.09034	1.56278	0.655299	1.0672	1.24933	1.05	0.634554	1.16924	1.37223	1.22885	0.728596	0.71246	1.14591	0.121905	3.38229	2.32656	3.35703	0.73604	3.13262	1.55042	2.92067	1.34375	3.05361	1.94352	1.78311	1.14682	4.30408
XLOC_022457	+	Chr2	15328029	15328568	1	1	540	LincRNA	Reproductive	0	0	34.9499	0	0.0763368	10.1259	0	0.0955155	0	0	0	0	0.312573	0	0	0	0	0	0	0	0	0	0	0	0	0	0	0	0	0	0	0	0	0	0	0	0	0
XLOC_022466	+	Chr2	15423811	15425387	1	1	1577	LincRNA	Reproductive	0.213697	0.52956	0	0	0.315682	0	0.181154	0	0	0	1.66009	0	0.0251931	0	0	0	0	0	0	0	0	0	0.0130598	0.125568	3.65056	0	0	0	0.034789	0.170391	0	0	0	0	0.286334	0.25387	0.977424	0.210162
XLOC_022474	+	Chr2	15497864	15498358	1	2	368	lncNAT	Other	1.88834	0	0	2.40199	0.906169	6.80889	16.7728	12.4654	22.0948	4.76073	10.1533	11.578	1.59728	0	1.8351	0.972601	0	0.825094	3.31317	2.08892	6.08672	0	0.833727	3.8485	1.55132	1.59921	5.76386	11.9598	1.3584	1.21786	3.9442	7.60039	3.25271	6.94534	2.73836	6.5362	2.29734	2.13478
XLOC_022481	+	Chr2	15582285	15582573	1	1	289	LincRNA	Reproductive	0.216006	0	3.96052	1.18426	0.457306	1.46926	1.01479	0.671122	0	0.254284	0	0	0.541838	0	0	1.29831	0	0	0	0	0	0	0.532917	0.507794	1.78257	0	0	4.31241	0.29639	0	0	0	0	0	2.9435	0	0	0
XLOC_025454	-	Chr2	15705173	15708736	4	2,4,4,3	793,1427,2052,1697	lncNAT	Other	1.43711	0.825145	4.28412	2.07476	1.19577	0.860189	0.972233	0.572794	0.920738	0.862022	1.6348	0.832087	1.61828	1.50229	1.30704	1.17879	0.837824	0.931009	1.86072	1.4722	1.92278	1.29333	2.29394	0.428035	0.672536	3.19728	2.08319	2.09088	0.571001	1.41607	2.27732	2.64023	0.922078	1.49611	2.34388	1.85562	1.49194	1.02579
XLOC_022528	+	Chr2	16054616	16055045	1	1	430	LincRNA	Reproductive	0	0	3.97719	0.581421	0	0	0	0	0	0	0	0	0	0	0	0	0	0	0	0	0	0	0	0	0	0	0	0	0	0	0	0	0	0	0	0	0	0
XLOC_025482	-	Chr2	16132313	16135398	2	4,3	651,585	lncNAT	Other	0	0	0	0	2.0597	0	3.70716	0.141098	3.10852	0	6.41601	0	0	0	0	0	0	0	0	0	0	0	0	2.46965	3.41871	0	0	0	0.0402748	0	0	0	0	0	0	0	0	0
XLOC_025516	-	Chr2	16520214	16520759	1	1	546	LincRNA	Other	0.0655222	1.47077	3.10272	2.27591	1.07762	1.06741	0	0.125926	0	2.91365	0	0	0.610112	0.453253	0	0.418726	0	0.525053	0	0	0	0	0.893291	0.143142	0	1.00524	2.49938	2.4914	0.119172	0.858024	0.884418	0.8574	0.784609	0.893926	0.916823	1.07487	1.66475	0.246232
XLOC_022644	+	Chr2	17366954	17367467	1	1	514	LincRNA	Reproductive	0	0	0	0	0.819954	0	0	0	0	0	2.3195	0	0	0	0	0	0	0	0	0	0	0	0	0	1.11725	0	0	0	0	0	0	0	0	0	0	0	0	0
XLOC_025578	-	Chr2	17403054	17403490	1	1	437	lncNAT	Other	0.798919	4.83897	14.7373	15.8782	1.18991	1.42585	0.890905	2.37885	3.22729	3.21191	1.07904	2.27384	3.29037	1.73965	1.73025	3.24255	0.999431	2.2459	4.00069	3.7941	0	2.63916	1.5536	2.05041	1.67769	1.81354	3.24294	1.72921	1.2099	2.68263	1.25344	1.23572	1.05372	0	2.4811	0	1.60082	1.25852
XLOC_025593	-	Chr2	17544576	17548636	1	2	1502	LincRNA	Other	0.125537	7.23943	1.25048	2.1858	2.34389	0	0	0.0294373	0	0	0	0	0.04962	0	0	0	0	0	0	0	0	0	0	0	0	5.07159	4.16865	3.36718	0.142514	0.0991934	5.25414	3.38856	0	0.285303	1.44909	0.420014	5.51945e-05	0.122392
XLOC_025594	-	Chr2	17550538	17555052	2	4,1	2476,2521	LincRNA	Reproductive	1.76306	3.2014	0	0.345026	0.524328	0	2.57229	0.03963	19.6756	0.0152233	5.97867	0.0105402	0	0.0908331	0	0	0	0	0	0	0	0.0546582	0.0210203	0.696332	2.92773	0.547356	0.313262	0.55196	0.194972	0.162112	0.562618	0.865365	0.435652	1.94076	0.416729	0.61624	0.423508	0.137656
XLOC_025597	-	Chr2	17583850	17585526	1	1	1677	LincRNA	Reproductive	0	1.67707	395.233	0.809503	0.282475	0.0201161	0	0	0	0	0.113689	0	0	0	0	0	0	0	0	0	0	0	0	0	0.0695271	0	0	0	0	0	0	0	0	0	0	0	0	0
XLOC_022682	+	Chr2	17790767	17791766	1	1	1000	lncNAT	Other	0.0170382	1.90395	5.45416	31.8263	0.323182	0.0416057	0.133846	0.0628352	0	0	0	0	0	0	0	0	0.21313	0	0	0	0	0	0.0186403	0	0.103951	0	0.28523	0.129245	0.0140751	0.0267857	0.263023	0	0	0	0	0.166992	0.17652	0
XLOC_025639	-	Chr2	18110656	18112132	1	1	1477	lncNAT	Other	3.01365	0	0	0.269507	0.012303	0.142868	0.557663	1.16977	0.562581	1.86563	0.358466	0.83836	2.07107	0	0.335912	0.183603	0.368215	0.45198	0.162782	0.851631	1.56861	0.414011	0.867344	0.207544	0.462326	0	4.35223	3.76353	1.98827	1.74271	1.2656	0.238359	0.983673	0.888765	1.5102	0.578462	0.938375	0.893898
XLOC_022718	+	Chr2	18151417	18151775	1	1	359	lncNAT	Other	0	0.720484	0	1.05651	0	0	0	0	0	0.337567	11.886	0.301055	0	0	0	0	0	0	1.00665	0	0	0	0.151553	1.89742	1.0473	0	0	0	0	0	0	0	2.75708	0	0	0	0	0.172651
XLOC_022739	+	Chr2	18379496	18380729	1	1	1234	LincRNA	Other	1.87432	1.38019	1.20978	8.57703	14.2992	1.06439	4.51485	7.09276	3.13077	2.37607	2.55418	5.63077	6.00015	6.5809	6.78729	7.00334	8.12989	6.65636	7.52224	5.40872	5.38259	5.87069	5.67984	5.63305	5.20124	8.77376	5.74089	4.06939	4.58702	2.12945	4.05519	3.91635	4.63703	4.38923	5.6501	4.88766	2.94825	2.58511
XLOC_025674	-	Chr2	18530947	18531655	1	1	709	LincRNA	Other	0.0159619	0.919757	0.179677	0.685048	0.7455	0	0	0	0	0.123111	0.956958	0.0658882	0.468304	0	0	0	1.1277	0.792176	0.249301	0	1.10372	0	0.0752531	0.504061	0.252387	2.5094	0.400326	0.730241	0	0	0	0.468325	0	0	0	0	0.339628	0
XLOC_022752	+	Chr2	18657668	18658063	1	1	396	lncNAT	Other	8.57859	0	0	0	0.0987399	8.69777	0.645904	1.08609	0.708733	4.77486	4.75995	8.43794	10.9363	9.44938	13.401	6.5418	9.08858	16.1913	7.26412	11.7159	11.0418	9.99106	18.7341	16.0665	2.79055	5.93547	1.67361	0	11.9586	17.8543	12.2936	21.7852	7.38015	15.0547	11.7727	9.06385	21.3002	17.6054
XLOC_025690	-	Chr2	18746322	18746532	1	1	211	LincRNA	Vegetative	0	68.9629	0	0	0	1.65166	0	0	0	0	0	0	0	0	0	0	0	0	0	0	0	0	0.359509	0	0	0	4.18289	0	0	0	0	0	4.24241	0	0	0	0	0
XLOC_025691	-	Chr2	18748103	18748316	1	1	214	LincRNA	Vegetative	0	236.753	0	0	0	0	1.01406	1.11062	0	0	0	0	0	2.78004	0	0	0	0	0	0	0	0	0	0	0	0	0	0	0	0	0	5.00799	0	0	0	0	0	0
XLOC_022764	+	Chr2	18837824	18844326	5	1,3,7,3,4	1412,1952,2586,2549,2308	lncNAT	Other	3.40461	10.9157	12.0404	13.4776	2.15275	2.45195	1.78155	1.15775	2.14548	1.25075	1.73021	0.826634	1.91891	1.32871	0.36016	0.390802	0.14864	0.700298	0.384854	0.328508	2.91476	0.974654	0.944277	0.698179	1.97487	1.39344	2.87378	3.29412	2.01427	3.61045	2.30823	2.77462	2.75136	7.47484	4.67592	0.613353	2.86116	1.95335
XLOC_025718	-	Chr2	19086827	19088192	2	1,2	896,374	LincRNA	Reproductive	0	0	32.3702	0	0.269977	25.9228	0.256229	0	0	1.46292	0	0	0.107912	0.317111	0	0	0	0.977119	0.616919	0	0	0	0.504592	0	0	0	0	0	0	0	0	0	0	0	0	0	0	0
XLOC_022818	+	Chr2	19564755	19565696	1	1	942	lncNAT	Other	1.83467	3.50738	0	1.75673	1.31914	0	0.178166	0.116958	0	1.00731	1.93233	1.72777	0.307965	0	0	0	0	0	0	0	0	0	0.0776705	0.290308	0	6.11504	2.85914	2.64959	5.01395	1.24171	1.35165	0	0.352305	0.377322	0.333625	0.687713	2.1549	0.995673
XLOC_025779	-	Chr2	19806396	19806751	1	1	356	LincRNA	Reproductive	0	0	8.31551	0	0	18.1987	0	0	0	0	0	0	0	0	0	0	0	0	0	0	0	0	0.137811	0	0	0	0	0	0	0	0	0	0	0	0	0	0	0
XLOC_025783	-	Chr2	19850336	19851771	1	1	1436	LincRNA	Reproductive	0	0	63.4199	0	0.892885	0.0939152	0.0126793	0.0128186	0	0	0.479398	0	0.0220286	0.0693601	0.0815495	0.0355161	0	0	0	0	0	0	0.0446498	0.027469	0.821319	0	0	0	0	0.0220003	0	0	0	0	0	0	0	0
XLOC_025798	-	Chr2	19991754	19991999	1	1	246	LincRNA	Reproductive	0	0	27.1303	0	0.344534	0.0115816	0	0	0	0	0	0	0	0	0	0	0	0	0	0	0	0	0	0	0	0	0	0	0	0	0	0	0	3.33264	0	0	0	0
XLOC_025837	-	Chr2	20579490	20581579	1	2	1719	LincRNA	Vegetative	0	0	0	0	0	0	0.0512832	0	0	0	0	0	1.31432	0.258404	0.0762419	0.223718	0.353439	0.350016	0.326059	0.581423	0.231718	0.459372	1.21054	0	0	0	0	0	0	0	0	0	0	0.214801	0	0	0	0
XLOC_025843	-	Chr2	20631276	20634020	4	1,3,1,4	669,578,1708,831	LincRNA	Reproductive	0.133087	2.02048	24.0712	1.29653	0.812192	40.1772	0.0559807	0.21077	0	1.53275	0	0.0154142	0.319122	0.065031	0.224457	0.388164	0.119894	0.98518	0.131564	0.11602	0.239541	0	0.780303	0.656308	0	0.717029	1.51202	2.23509	0.0825216	0.956039	0.774721	0.716135	1.55788	3.5866	1.80372	0.415173	0.685556	1.69621
XLOC_022908	+	Chr2	20786917	20787914	1	2	923	LincRNA	Other	0.144478	0	0	0	0	1.83281	0.986572	0.824474	0.952486	0.279392	1.6629	0.341565	8.96769	3.95316	9.83063	6.1485	4.35296	7.90806	9.03047	6.28331	4.23234	8.80109	5.61439	2.36074	1.04319	0.742095	0.348243	0.772638	0.291398	1.46678	1.46835	0.348599	1.22349	0	1.27443	0.335674	2.13195	1.21067
XLOC_025862	-	Chr2	20865535	20866653	1	3	410	LincRNA	Reproductive	0	0	4.57919	0	0.0944477	7.00499	0	0	0	0	0	0	0	0	0	0	0	0	0	0	0	0	0	0	0	0.852274	0	0	0	0	0	0	0	0	0	0	0	0
XLOC_025865	-	Chr2	20875879	20878068	3	3,1,1	636,579,361	lncNAT	Other	0.110122	0	30.5631	20.2016	1.33936	6.93228	0.177268	0.187663	0	1.13098	0	0.426804	0	0	0	0	0	0	0	0	0	0	0	0.700412	0	0	0	0	0.026281	0	0	0	0.482605	0	0	0	0	0
XLOC_025866	-	Chr2	20887830	20899487	2	2,3	3286,1400	LincRNA	Vegetative	0	0	0.192694	0.0333991	0.00949838	0	0	0.144201	0	0	0	0	1.86416	0	0	0.633438	0	1.55333	0	2.31484	3.85223	1.60874	0.486509	0	0	11.001	10.4442	7.72949	0	2.2561	1.90497	2.03052	0.0320918	2.42953	1.35538	2.37066	2.85447	3.03346
XLOC_025873	-	Chr2	20971642	20977632	1	6	912	lncNAT	Other	0.0422559	0	1.1322	1.65741	0.402952	1.2425	0.829034	0.0945238	0.0853485	0.34492	1.07623	0.248897	0.197912	0.305098	0.205157	0.0721624	0	0.178835	0.121607	0	0	0.153097	0.209411	0.278334	0.807364	0	0	0	0.257982	0.429249	0	0	0	0	0.343668	0.533939	0.221451	0.231744
XLOC_022927	+	Chr2	21024052	21025330	1	1	1279	LincRNA	Other	0.0517235	2.11406	13.0049	25.3608	6.68991	0.380648	0.0750559	0.215807	0.128533	0.0338169	0.187616	0.116617	0.164674	1.31366	0.831385	0.925401	2.65063	2.01115	0.472022	2.80918	0.780338	2.62216	0.0290969	0	0	0	0.12598	0.237745	0.0287961	0.262924	1.59472	3.41783	0.47135	5.61037	2.06141	0.881055	4.40624	0.225809
XLOC_025882	-	Chr2	21094837	21095198	1	1	362	LincRNA	Reproductive	0	0	0	10.3987	0	0	0	0	0.266293	0	0	0	0	0	0	0	0	0	0	0	0	0	0	0	0	0	0	0	0.087572	0	0	0	0	0	0	0	0	0
XLOC_022935	+	Chr2	21141331	21142094	1	1	764	LincRNA	Reproductive	0	0	26.797	0	0.300455	10.269	0	0	0	0.138542	0	0	0	0	0	0	0	0	0	0	0	0	0.0249404	0	0	0	0	0	0	0	0	0	0	0	0	0	0	0
XLOC_025900	-	Chr2	21363207	21363437	1	1	231	LincRNA	Reproductive	0	0	0	0	6.6104	0	0	0	0	0	0	0	0	0	0	0	0	0	0	0	0	0	0	0	0	0	0	0	0	0	0	0	0	0	0	0	0	0
XLOC_022949	+	Chr2	21388093	21389199	2	3,1	735,521	LincRNA	Other	0.0708941	0.376116	0	0.363112	1.31993	0	1.53666	0.759237	0.836275	0.429409	0	1.5006	0	0	0	0	0	0	0	0	0	0	0	0.098876	0	0.375193	1.21881	2.65276	0.156624	1.72499	0.512561	0	1.21598	1.49502	0	1.00957	2.31483	1.07916
XLOC_025919	-	Chr2	21498282	21501675	1	1	3394	LincRNA	Reproductive	0.493045	0.31158	0.1764	2.43554	1.94479	0.0809132	0.685912	0.268732	0.960809	0.119292	0.7383	0.301881	0.768207	0.431101	0.0937799	0.296274	0.107957	0.36729	0.44169	0.150524	1.12506	0.0354427	0.337063	0.192769	0.328397	0.685564	0.305819	0.331674	0.215017	0.575176	0.816535	0.640253	0.395723	1.31092	1.86877	0.953303	1.16727	0.698413
XLOC_025931	-	Chr2	21655915	21656329	1	1	415	LincRNA	Reproductive	3.24093	0	5.92935	0.345014	2.4512	27.5365	10.682	0.656344	2.13536	4.98442	2.57108	2.58532	0.141811	1.58374	2.39404	0.760519	1.21999	4.42255	3.80625	1.24958	0	3.17812	0.311779	0.836832	0	5.6799	0.817424	0	0.936992	2.0961	2.75655	3.9797	2.71206	1.06382	2.55143	9.69349	6.7188	1.68827
XLOC_022973	+	Chr2	21674122	21674584	1	1	463	LincRNA	Other	0.10574	0.974195	6.35603	1.81072	2.32621	1.78535	0	0.128479	0	0	1.00767	0	0.116757	0	0	0.344142	0	0	0	0	0	0.875523	0.165565	1.10419	0.86689	0	0	0	0	0.214443	0	0	0	0	0	0	0.979235	0.692534
XLOC_022979	+	Chr2	21754049	21756559	3	2,2,4	366,521,908	LincRNA	Other	1.32498	1.57518	2.79304	5.0672	3.33225	0.677876	1.00035	1.70193	0	1.45897	3.13401	3.76253	2.74156	2.45005	3.78606	5.69543	6.87354	2.02573	3.20466	0.607821	5.57892	2.6989	1.57065	2.85629	1.81509	2.51803	1.52948	6.89253	0.915178	1.14795	4.28179	0	2.38756	2.53455	1.38154	5.83837	3.2159	1.00369
XLOC_022980	+	Chr2	21761346	21761545	1	1	200	LincRNA	Reproductive	0.55123	0	0	0	86.5895	0	0.474677	0	0	0	0	0	0	0	0	0	0	0	0	0	0	0	0	0	0	0	0	0	0	0	0	0	0	0	0	0	4.30955	0
XLOC_022987	+	Chr2	21848101	21865498	2	1,2	1193,516	lncNAT	Other	0	0.405399	0	0.212107	0	0.322274	0.184865	1.01791	2.49561	0	0	0.143415	0.552729	0	0.00279736	0.734508	0.503962	0.672738	0.813356	0	0	2.972e-05	0.329511	0.227719	1.48952	0	0.493948	0.446817	0	0.423618	0	0.874557	0	0	0.549376	0	0	0.000129055
XLOC_022991	+	Chr2	21948306	21949145	1	1	840	LincRNA	Reproductive	0.150226	0.378735	0	0.161494	0.0686557	0	0	0.108465	0.347478	0.234857	0.554176	0.479997	1.03142	0	0	0.659828	0	0.529159	0.667371	2.36476	0	0	0.630016	10.4973	1.75964	0	0	0	0	0.139038	0	0	0	0	0	0.425753	0	0.298412
XLOC_025975	-	Chr2	22298459	22305389	3	4,6,4	3489,2181,2425	lncNAT	Other	3.43043	13.9107	3.55108	13.4828	8.16191	0.829621	0.417142	2.73281	1.9006	1.07732	1.81804	1.45902	4.05478	1.63546	1.93079	1.77181	1.35087	1.3638	1.7516	1.51183	3.70079	1.89799	3.32112	0.589617	0.669541	7.21116	4.05391	3.37015	2.87547	2.29909	1.83738	1.52379	0.705565	2.19296	1.41341	0.283748	1.27992	4.65372
XLOC_026001	-	Chr2	22518125	22524944	1	2	267	LincRNA	Vegetative	0	0	0	0	0	0	0	0.689636	1.0289	0	0	0.75494	3.25024	1.50047	0	0.689765	2.46713	1.82901	2.31699	6.92485	0	1.59166	2.01716	0.58435	0	0	0	0	0.207064	0	0	0	0	2.80041	0	0	1.81967	0.281305
XLOC_026002	-	Chr2	22526040	22526894	1	1	855	LincRNA	Other	0.40398	0.171913	0	0	0.0599076	0.000489099	0.000129077	0.00165067	4.61248e-05	1.36234	0	1.33491	1.71471	0.884326	0	0.0805814	0	2.84485	2.69115	1.87738	0.549903	1.47404	0.96415	4.4744	1.04836	0.758166	1.74964	3.11484	1.07485	0.0819554	0.674941	0	0.000309428	1.19073	1.49575	2.19604e-05	0	0.534073
XLOC_026011	-	Chr2	22567217	22567491	1	1	275	LincRNA	Other	0	3.33284	3418.16	10.9657	34.763	2.80508	0	0	0	0	0	0	0	0	0	0	0	0	0	0	0	0	0	0	0	0	0	0	0	0	0	0	0	0	0	0	0	0
XLOC_026016	-	Chr2	22593093	22593425	1	1	333	LincRNA	Other	0	1.20828	2495.86	9.53262	102.179	1.88903	0	0	0	0.138889	0	0	0	0	0	0	1.20203	0	0	0	0	0	0	0.539011	0	0	0	0	0	0	0	0	0	0	0	0	0	0
XLOC_023058	+	Chr2	22752172	22752395	1	1	224	LincRNA	Reproductive	0	0	0	14.3842	0	0	0	0	0	0	0	0	0	0	0	0	0	0	0	0	0	0	0	0	0	0	0	0	0	0	0	0	0	0	0	0	0	0
XLOC_026037	-	Chr2	22802391	22803407	1	1	1017	LincRNA	Vegetative	0.0128709	2.30254	0	0	0	0	0	0	0	0.0555261	0	0	0	0	0	0	0	0	0	0	0	0	0	0	0	0.377794	0.321103	0.819052	0	0.212825	0.412871	0.988072	0.523114	0.21058	1.11562	0.401096	0	0.141731
XLOC_026053	-	Chr2	22970391	22971298	1	1	908	LincRNA	Other	0.391841	1.16995	3.30865	3.63827	1.5788	0.561841	1.25753	0.337015	0.700062	0.294216	0.89989	0.617657	0.55091	0.547297	0.16899	0.201241	0	0.376598	0.653424	0.233763	0.491667	0.813465	0.758254	0.221635	1.01599	0	0.567797	1.2007	0.536699	0.415506	0.340943	0	0.661354	0.4316	0	0.601357	0.502658	0.187726
XLOC_026061	-	Chr2	23092441	23093198	1	1	758	LincRNA	Reproductive	0	0	22.7979	0	0.0456454	37.9961	0	0	0	0.874388	0	0	0	0	0	0	0	0	0	0	0	0	0	0	0	0	0	0	0	0	0	0	0	0	0	0	0	0
XLOC_023112	+	Chr2	23396001	23398201	2	2,5	181,732	lncNAT	Other	1.7781	0	0.242131	0.0825085	0.473879	0.12913	0.367283	7.55162	0.0631982	1.93843	3.45133	3.6504	2.70082	0	0	0.097966	0	7.22357	0.623904	0	0	0	0.221791	6.34847	3.87528	0	0.549162	0.816798	0.125135	4.4973	0	11.5012	0	37.2392	0	0.22698	18.8658	2.80567
XLOC_026103	-	Chr2	23566168	23569155	1	1	2988	LincRNA	Reproductive	1.95981	0	0	0.201739	0	0.606169	0.618761	0.306541	1.2035	0.399805	3.08495	0.763741	0.561055	0.75184	0	0.777797	1.18976	0.0898258	0.864518	0.0528338	0.625685	0.277267	4.32509	0.554019	2.7009	0.107286	2.22599	2.4941	0.50784	0	2.38136	2.08941	0	3.10813	1.58769	0.431413	2.26881	1.0227
XLOC_026115	-	Chr2	23722523	23723220	1	2	452	lncNAT	Other	1.18567	0	0	0.72781	0.166087	0.221783	0.436811	0.340089	0	0.673583	2.70017	0	0.628477	1.30339	1.30914	0	1.02478	0	0.604509	1.42788	0.906475	0.783856	1.1033	0.508139	1.18186	0	0	0.382658	0.0632577	0.589536	0	0	0.576495	0	0	0.481307	0.576287	0.262759
XLOC_026140	-	Chr2	23925573	23927793	1	1	2221	LincRNA	Other	0.274559	9.50362	5.84176	25.1402	3.12566	0.0866719	0.142392	0.400008	0.587124	0.0810696	0.364716	0.0487798	0.381245	0.335206	0.508918	0.398506	0.201114	0.304387	0.508543	0.0868181	0.432066	0.199023	0.0765605	0.0205686	0.671873	0.328601	0.412914	0.312691	0.025199	0.236648	1.81123	1.35836	1.03103	2.44477	2.21507	0.71631	1.16714	0.524361
XLOC_026142	-	Chr2	23933264	23935402	1	1	2139	LincRNA	Other	0.0829632	7.83517	4.58308	29.8754	3.99844	0.092001	0.0574354	0.218898	0.168942	0.0175567	0	0	0.254001	0.410004	0.417673	0.262784	0.322517	0.243322	0.216761	0.093249	0.233218	0.070937	0.0327841	0	0.500134	0	0.338785	0.318523	0	0.134169	1.7483	1.26164	1.03488	1.29671	3.24776	0.343494	1.23843	0.386221
XLOC_023169	+	Chr2	24021624	24022466	1	1	843	LincRNA	Reproductive	0	0.718279	0	30.5793	0.773862	0.215895	0	10.1615	2.39224	5.2689	0.26014	18.3119	0	0	0	0	0	0	0	0	0	0	0	0.219019	0	0	0.629915	0.280486	0	0.0534443	0.812845	0.835467	0.478688	0	0.900354	0	0	0.34687
XLOC_026173	-	Chr2	24318941	24319828	1	1	888	LincRNA	Reproductive	0.504555	0	2.96606	0.859739	0.686494	2.75763	0.918171	0.158457	0.485715	0.110832	0.274419	0.125222	0	0	0	0	0	0	0	0	0	0	0	0.26617	0.272168	0.294756	0.225088	0	0.404148	0.229478	0.403974	0	0	0	0.433305	0.261631	0	0.176525
XLOC_026175	-	Chr2	24339674	24339904	1	1	231	LincRNA	Reproductive	0.764553	0	12.5788	0	20.9116	0	0	0	0	0	0	0	0	0	0	0	0	0	0	0	0	0	0	0	0	0	0	0	0	0	0	0	0	3.22279	0	0	0	0
XLOC_023208	+	Chr2	24553889	24554743	1	2	776	LincRNA	Other	40.832	44.9931	0.932738	6.6355	8.74653	1.75267	8.30839	16.6011	3.21999	10.0725	1.91881	2.8008	46.1166	55.1066	92.5228	138.919	72.6948	58.9928	71.1715	87.776	38.8602	69.529	29.2206	3.01852	0.273844	76.4949	71.0142	66.6887	12.0651	17.3751	90.5974	135.894	84.4962	101.467	112.164	61.4599	46.6145	19.0305
XLOC_026249	-	Chr2	25210013	25210703	1	1	691	LincRNA	Reproductive	0	0	27.3482	0.307666	0.108682	23.7007	0	0	0	0.269527	0	0	0	0	0	0	0	0	0.223189	0	0	0	0	0	0	0.704589	0	0	0	0	0	0	0	0	0	0	0	0
XLOC_026268	-	Chr2	25498589	25499018	1	1	430	LincRNA	Reproductive	0	0	0	2.97354	0.724923	0	0.125009	0.546035	0	0	0	0	0	0	0	0	0	0	0	0	0	0	0	0	0	0	0	0	0	0	0	0	0	0	0	0	0	0
XLOC_026326	-	Chr2	26113514	26113718	1	1	205	LincRNA	Other	0	0	0	6.16844	0.774128	0	0	0	0	0	11.3392	0	0	0	0	0	0	0	0	0	0	0	0	0.863917	0	0	0	0	0	0	0	0	0	0	0	0	0	0.595113
XLOC_026328	-	Chr2	26128914	26129215	1	1	302	LincRNA	Reproductive	0	0	0	0	2.72483	0	0	0	0	0	0	0	0	0	0	0	0	0	0	0	0	0	0	0	0	0	0	0	0	0	0	0	0	0	0	0	0	0
XLOC_023324	+	Chr2	26129753	26134210	1	1	4458	LincRNA	Other	0.047425	3.36334	3.61783	7.30475	2.71635	0.37778	0.0263246	0.0166147	0.263486	0.0725832	0.111773	0.133751	0.0818038	4.46856e-06	0	0.038828	0.176403	0.10432	0.198384	0	0.228487	0	0	0.0282966	0	0.0848499	1.19747	0.529731	0.0530288	0.102459	0.212658	0.197922	0.0990097	0.586962	0.00935591	0	0.299394	0.128117
XLOC_026329	-	Chr2	26129872	26132514	1	1	2643	LincRNA	Other	1.8607	0	0	0.345007	0.00868719	3.13861	0.36016	0.664394	2.20792	1.80888	0.639893	3.03775	1.6363	0.439908	0.443265	0.539275	0.358499	0.618413	0.297238	0.592622	0	0.2151	0.371272	0.795203	0.241898	0	1.8485	0.562698	1.13731	4.13936	2.08721	2.07819	1.69994	5.02975	2.58821	0.997867	1.75676	3.64912
XLOC_026346	-	Chr2	26260078	26260283	1	1	206	LincRNA	Reproductive	0	0	0	0	46.5458	1.50078	0	0	0	1.62526	0	0	0	0	0	0	0	0	0	0	0	0	0	0	0	0	0	0	0	0	0	0	0	0	0	0	0	0
XLOC_023369	+	Chr2	26733776	26733993	1	1	218	LincRNA	Reproductive	0	0	0	6.36089	0	0	0	0	0	0	0	0	0	0	0	0	0	0	0	0	0	0	0	0	0	0	0	0	0	0	0	0	0	0	0	0	0	0
XLOC_023400	+	Chr2	27096342	27096759	1	1	418	LincRNA	Reproductive	0.0578565	0	0	0	0.529018	0.182224	0	0	0	0.112187	0.440008	0	0.104029	0	0	0	0	0	0	0.889415	0	0	0.0772002	0.763954	0.468789	5.69386	0	0.837698	0.306732	0.0836	0	0	0	0	0	0	0	0
XLOC_023414	+	Chr2	27302096	27302975	1	2	802	LincRNA	Reproductive	0	0	45.3527	0.524092	0.0842542	70.3967	0	0	0	2.17266	0	0.0527419	0	0	0	0	0	0	0	0	0	0	0	0	0.17461	0	0	0	0	0	0	0	0	0	0	0	0	0
XLOC_023422	+	Chr2	27438984	27439239	1	1	256	LincRNA	Reproductive	0	0	0	0	0.251719	1.0553	0.195368	4.86291	0	0.291231	0	2.03107	1.10821	0	0	0.843478	0	0	0	8.09718	4.37584	0	5.27564	0.604035	0	2.20287	0	0	0.212895	1.85874	0	0	0	0	0	0	2.12054	1.46806
XLOC_026458	-	Chr2	27504955	27505776	1	2	713	LincRNA	Reproductive	0.0194645	0	6.55138	1.01769	2.78155	14.1455	0.419945	2.39872	0.459594	1.58079	0	3.08655	0.247865	0.60095	0	0.268335	0.983471	0	0.48294	0.472892	0.836163	0.633694	0.275124	2.17305	0.701021	0	0	0.185071	0.184702	0.319333	0	0.958391	0	0	0	0.665184	0.360912	0.533501
XLOC_023424	+	Chr2	27519640	27520070	1	1	431	LincRNA	Reproductive	0	0	10.1126	0	0	14.9228	0	0	0	0.392077	0	0	0	0	0	0	0	0	0	0	0	0	0	0	0	0	0	0	0	0	0	0	0	0	0	0	0	0
XLOC_026466	-	Chr2	27594159	27601526	1	4	696	LincRNA	Reproductive	0.0290739	0	0.804035	0.243749	0.949238	0.682791	0.270225	0.0809994	0	0.351554	0	0.061089	0.145188	0	0.39447	0.499045	0	0	0	0	0	0	0.069285	0.0948207	0	0	0	0	0.0322932	0.0850168	0	0	0	0	0	0	0	0.0968318
XLOC_026508	-	Chr2	28105175	28106177	1	1	1003	lncNAT	Other	0	5.90132	61.8221	39.104	0.912161	0	0	0	0	0	0	0	0	0	0	0	0	0	0	0	0	0	0	0	0	0	0	0	0	0	0	0	0	0	0	0	0	0
XLOC_026517	-	Chr2	28174818	28180880	5	1,3,2,1,2	2619,1116,2436,3311,1989	LincRNA	Other	1.5641	3.17465	8.74102	1.89325	1.81819	5.2299	0.951923	0.747762	0.669807	1.0779	3.83707	0.581842	1.07027	1.24863	0.244686	1.55767	0.887372	0.448043	0.463922	0.886928	1.38004	0.406507	0.658855	0.920993	4.24286	0.542332	0.864666	0.781009	0.553874	2.15347	1.71854	1.62332	1.22508	1.4031	1.09359	1.78515	0.99912	1.60864
XLOC_023482	+	Chr2	28307411	28312009	2	1,2	724,148	LincRNA	Reproductive	0.0596479	0	0	0	0	0	0.188502	0.555556	0.194093	0	0.0588921	0.790243	0.252831	0	0.40063	0.140391	0.79446	0	0.657324	9.72892	0.751087	0.289585	5.39539	0	0	0	0.473851	0	0.10907	0.565811	0.784062	0	0.847277	0.866893	0.36626	0.842812	5.56753	7.64551
XLOC_023484	+	Chr2	28337161	28340499	1	3	1564	LincRNA	Reproductive	0.0278448	0	0	3.62438	0.559882	0.0959594	0.148991	0.161368	0.0351803	0.171738	0.0784151	0.0848135	0.236066	0.256174	0.0789252	0.132381	0	0	0.326422	0.339991	0.273441	0.174695	0.181185	0.11181	0.55832	0	0.106193	0	0.0333947	0.0964141	0	0	0	0	0.26151	0.104435	0	0.0407654
XLOC_023487	+	Chr2	28342425	28344008	2	2,1	267,846	LincRNA	Other	0.276576	0	3.95031	0.325437	1.68507	2.30132	1.75335	1.81952	0.184931	1.59182	3.68377	3.63162	1.83922	3.13668	0	3.05355	2.48285	1.65865	2.72878	4.53488	12.0311	3.06921	2.33967	2.52519	8.89697	0	0	0	0.555213	0.673613	0	0.392756	0	0	2.97167	0	3.98795	1.29243
XLOC_023497	+	Chr2	28415112	28418261	3	5,6,3	1965,2069,484	LincRNA	Other	2.27839	2.27765	5.30192	4.1539	3.8193	1.09957	4.11108	2.20397	3.64259	2.10159	4.5527	1.98677	0.77428	3.18571	4.07337	2.53361	2.91702	0.948001	2.40997	0.50012	1.52635	0.433165	2.08513	1.03175	7.6042	6.00281	7.87386	5.52863	4.61772	0.421006	1.806	3.35533	0	4.39047	3.93631	3.12527	2.47442	1.42089
XLOC_023498	+	Chr2	28429087	28433049	2	1,2	1365,619	LincRNA	Reproductive	1.00801	1.23675	0.189437	0.32886	0.691551	2.67594	0.103765	2.5966	0.28994	4.31457	0.0857033	1.59999	2.54681	1.1814	1.20444	2.36945	2.50326	4.82228	2.52612	2.04489	8.09941	12.0395	1.90497	0.166701	0	0.304385	0.817908	0	2.45204	2.23352	1.04813	0.646433	0.697601	0.22769	0.40219	0.982566	1.01835	2.09017
XLOC_026561	-	Chr2	28719369	28720855	2	2,2	262,336	LincRNA	Other	0.258312	3977.18	71334.4	4838.73	214.557	1.83016	0	0.807639	1.58151	0	8.43619	0.760439	17.6431	239.854	470.041	503.423	266.882	2145.51	182.399	3986.1	77354	19695.5	9.37798	1.56175	0	10.3961	49.5011	94.7088	0	27.6038	743.914	802.567	739.156	348.013	431.311	209.888	194.052	25.3083
XLOC_023556	+	Chr2	29063051	29065021	1	1	1971	LincRNA	Vegetative	3.16696	0	0.180392	0.0324384	0.00976079	1.35451	0.321169	0.0963935	0	0.303707	0.353222	0.447461	0.973812	2.04764	0.654784	0.90579	2.5578	0.973627	1.61815	1.12698	0	0	1.51281	0.510448	0.702408	0.480867	1.56279	1.10064	0.298856	11.5296	8.52995	9.58356	6.78236	8.50464	6.47541	16.2927	7.00308	11.0021
XLOC_023587	+	Chr2	29494757	29495740	1	2	871	LincRNA	Vegetative	0.114837	0	0	0	0	0	0	0.0768465	0.364658	0.0706558	0	0	0.216404	0.378393	0	0	0	0.927442	0	0.679046	0.656213	0	0	0	0	0.768529	6.39552	7.3851	0	0	0	0	0	0	0.574732	0	0	0
XLOC_026664	-	Chr2	29815821	29817380	1	1	1560	LincRNA	Reproductive	0.0458364	0.207119	6.53095	0.622646	0.150004	20.685	0.385082	0.745628	1.30137	0.722129	1.62479	2.85955	0.45216	0	0.252077	0.716012	0.260265	0.371371	0	0	0	0.331211	0.219462	0.743231	0.209935	0.2701	0	0	0.271787	0.312005	0.233601	0	0	0.456301	0	0.163908	0.158404	0.312621
XLOC_023630	+	Chr2	30006258	30006661	1	2	331	LincRNA	Reproductive	0.998086	0	0	0	0.456594	2.98086	0.958872	1.49973	0	0.293141	0	0.67267	0	0	0	0	0	0	0.675896	0	0	0	0.113918	0.346253	1.18816	0	0	0	0.329317	2.61598	1.55384	0	1.2685	0	1.73207	0.991748	1.18463	0.958166
XLOC_026705	-	Chr2	30224237	30224596	1	1	360	LincRNA	Other	0	4.09222	2.3219	1.49915	7.33249	0.981961	0	0.153031	0	0	0	0	5.67917	0	3.43035	10.5302	2.90037	0	0.763424	2.81758	0	3.8185	1.96024	0	0	0	0	0	0	4.46497	3.86962	9.36269	7.43154	4.59916	4.37259	1.17479	4.00274	2.91142
XLOC_026710	-	Chr2	30264372	30265619	1	2	1159	LincRNA	Other	0.239709	0.155351	0.192291	0.476974	0.242848	0.695417	0.0514815	0.0790641	0.341682	0.173774	0	0.124337	0.234268	0.132716	0.453073	0.0903771	0.265556	0	0.370665	0	0	0	0.0858606	0	0	1.72575	1.32516	1.92014	0.0401127	0.543856	0	0.750242	0	0	1.51575	0.505212	0	0.754458
XLOC_026722	-	Chr2	30385540	30386275	1	1	736	LincRNA	Reproductive	0.055512	0	1.7361	0	0.32261	4.10662	0	0	0	0	42.67	0	0	0	0	0	0	0	0	0	0	0	0	1.16914	5.29354	0	0	0.258385	0.242905	0.0667729	0	0	0	0	0	0	0.27502	0.0392175
XLOC_026729	-	Chr2	30458921	30464475	6	1,4,3,3,3,3	1034,2718,2656,1168,1102,2824	lncNAT	Other	1.65452	7.63348	8.66692	7.78703	9.38794	2.03114	1.60052	2.07049	3.02719	0.839415	4.51417	1.69879	10.2235	4.65459	3.69292	4.89201	6.58528	4.87906	8.9665	4.53561	4.39048	5.13395	2.58529	1.49074	2.47672	1.5847	2.35587	1.29294	0.778172	8.31375	3.95657	2.41618	3.04207	6.65871	4.98537	4.24369	3.46761	7.6364
XLOC_026791	-	Chr2	31226798	31227047	1	1	250	lncNAT	Other	0	0	0	1.03473	7.55487	0	0.352244	0.709109	0	0	0	1.56978	0	0	0	0	0	0	1.85955	0	0	0	0	0	3.44616	0	0	3.11742	0	0	0	0	0	0	0	0	0	0.394789
XLOC_026797	-	Chr2	31287772	31288129	1	1	358	LincRNA	Reproductive	0	0	0	2.83701	0.118982	1.11044	0	0.766517	0.363848	0	0	0.674498	0.156979	0	0	0	0	0	0	0	3.29026	0	0.629561	0	0	3.84494	0	1.08997	0.174389	0	0	0	0	0	0	0	0	0.287787
XLOC_026800	-	Chr2	31314183	31314903	1	1	721	LincRNA	Other	1.25644	0.407909	0	0.113786	0	0.328703	0.324609	0.700203	0.220017	1.03504	0	2.13331	3.90583	1.20725	0	1.00991	1.65569	0.762676	3.06392	2.41845	0.891399	1.41404	3.13659	1.14875	0	0	1.46799	2.10356	0.466569	3.77213	0.401014	0.708211	1.47972	0.643149	0	1.1126	1.40847	2.28841
XLOC_023750	+	Chr2	31316231	31316514	1	1	284	LincRNA	Reproductive	0	0	0	0	3.13999	0	0	0.25239	0	0	0	0	0	0	0	0	0	0	0	0	0	0	0	0	0	0	0	0	0	0	0	0	0	0	0	0	0	0
XLOC_023813	+	Chr2	31978951	31983346	2	3,2	3329,2953	LincRNA	Other	0.138421	1.69069	1.2942	3.58454	0.343453	0.0300099	0.0685184	0.0587314	0.0663193	0.115285	0	0.058899	0.0643286	0.0586714	0.0379667	0.0745436	0.0545337	0.0819386	0.0837164	0	0.10216	0.0710741	0.0458096	0.118592	0.106857	4.85129	0	0.0439059	0.150617	0.387549	0	0	0.0541332	0	0.0781777	0.0507752	0.315129	0.583888
XLOC_023837	+	Chr2	32207804	32208053	1	1	250	LincRNA	Other	0	0	1.69598	6.33692	0	0	0	0	0	0	0	0	0	0	0	0	0	0	0	0	0	0	0	0	0	0	0	0	0	0	0	0	0	0	0	0	0	0
XLOC_026888	-	Chr2	32338929	32348868	2	3,4	716,1109	LincRNA	Reproductive	0.277307	6.522	22.6564	0.733368	0.579192	8.50983	0.328058	0.129325	0.0464704	0.955676	0	0.367545	0.054192	0.291419	0.213648	0.117747	0	0.169681	0.217087	0.406205	0	0	0.0974355	0.0887382	0	1.28515	0.93127	1.11274	0.236821	0.80506	1.48092	1.19255	0.773508	0	0	1.01698	0.331706	1.4353
XLOC_023850	+	Chr2	32432161	32432496	1	1	336	LincRNA	Reproductive	0	0	0	5.21512	0	0	0	1.01086	0	0.429413	0	0	0.166439	0	0	0	0	0	0	0	0	0	0	0	0	0	0	0	0	0	0	0	1.22213	1.38773	0	0	0	0.161046
XLOC_026906	-	Chr2	32520426	32520897	1	1	472	LincRNA	Reproductive	0.0645808	0.642816	0	0.224478	8.25537	0	0	0	0	0.172452	0	0.109184	0	0	0	0	0	0	0	0	0	0	0.0638135	3.2382	0	0.783692	0	0	0.505707	0	0	0.81388	0	0	0	1.09108	1.12857	0
XLOC_026917	-	Chr2	32641129	32641584	1	2	339	LincRNA	Vegetative	0.311033	0	0	0	0	0	0	0	0	0	0	0	2.20479	0.713436	0	0	0	0.826453	0.602028	1.15333	0	0.709177	0.773371	0	0	1.18814	0	0	0.622704	0.144295	0	0	0	0	1.33493	0	0	0
XLOC_023869	+	Chr2	32662616	32663223	1	1	608	LincRNA	Reproductive	0	0	0.545886	0.270958	0.0383763	3.74918	0.140367	0.160391	0.230614	1.66097	0	1.44828	0	0	0	0	0	0	0	0	0	0	0	0.197385	0	0	0	0.439548	0.114964	0.0540127	0	0	0	0	0	0.555785	0	0
XLOC_026951	-	Chr2	32994081	32996338	2	2,1	710,1059	lncNAT	Other	4.85469	0.883694	7.6087	3.92025	10.2507	5.93199	4.551	3.31214	2.43774	3.21293	10.319	5.4467	5.75488	6.65036	7.16436	5.91228	4.45546	8.31864	5.71824	7.86592	6.79261	7.41052	4.80346	4.76111	9.7568	16.4294	6.83188	5.11419	6.15802	4.36585	2.7131	6.29709	5.77919	2.63849	4.15412	3.8887	7.81225	5.74236
XLOC_023900	+	Chr2	33099898	33101460	1	2	671	LincRNA	Reproductive	0	0	0	0	0.497857	0	0.0546084	0.106308	0.177779	0.39099	1.63297	0.166016	0.16374	0	0	0.10639	0	0	0	0	0.601357	0.451254	0.0965991	0.515639	1.29486	0.797803	0.249605	0	0.0498214	0.0479048	0	0	0	0	0.497958	0	0.320363	0.107555
XLOC_026975	-	Chr2	33274781	33275014	1	1	234	LincRNA	Reproductive	0	0	0	14.4027	0	0	0	0	0	0	0	0	0	0	0	0	0	0	0	0	0	0	0	0	0	0	0	0	0	0	0	0	0	0	0	0	0	0
XLOC_026993	-	Chr2	33381069	33382293	1	1	1225	LincRNA	Reproductive	0	0	1.05792	0	0.227081	6.67551	0.0207069	0	0	0	0	0.0295419	0	0.128859	0	0	0	0	0	0	0.389853	0	0	0	0.190474	0.179025	0	0.130309	0	0	0	0	0	0	0	0	0	0.0488696
XLOC_026994	-	Chr2	33417604	33421287	2	1,3	1332,1004	LincRNA	Reproductive	0	0	1.71283	0	0.857307	4.34563	0	0	0	0.245415	2.5239	0	0	0	0	0	0	0	0	0	0	0	0	1.05672	0.7834	0	0	0	0	0	0	0	0	0	0	0	0	0
XLOC_027011	-	Chr2	33639955	33651189	9	6,4,4,7,5,5,5,7,7	3959,3918,4855,2658,3674,4409,3792,2735,2738	lncNAT	Other	0.915065	2.77625	5.65281	7.09015	2.91458	0.828414	1.5673	1.07158	0.863719	0.766094	0.689787	1.19281	2.50507	1.96835	1.9369	1.97446	2.44268	1.75152	1.79043	2.2892	2.06137	1.58112	0.999125	1.51873	0.898832	1.61907	1.34313	1.91042	0.204398	1.57584	1.5568	1.65979	1.64375	0.783961	1.53484	1.14875	0.748191	1.31484
XLOC_023972	+	Chr2	33980039	33982947	4	4,3,5,1	2219,2451,1865,1556	lncNAT	Other	2.03869	0.858364	2.08752	1.56266	0.901472	0.608439	0.251779	0.175354	0.71141	0.469154	1.03403	0.144213	2.17775	2.07154	2.16584	1.98886	1.09741	1.58272	1.53751	1.24583	1.35187	1.36655	0.742592	0.153469	0.492148	0.553218	1.0841	1.48547	0.623253	2.70517	1.87128	3.10842	1.61277	2.85813	3.71083	2.0931	2.1988	3.01847
XLOC_027048	-	Chr2	34023054	34024161	1	2	816	LincRNA	Reproductive	0	0.555241	0	0	0	0	0	0	0	0	13.8691	0	0	0	0	0	0	0	0	0	0	0	0	0.0610858	6.99612	0	0	0	0	0	0	0	0	0	0	0	0	0
XLOC_027073	-	Chr2	34326637	34327599	1	1	963	lncNAT	Other	2.94773	0	0	0.199584	0	1.4057	1.35619	0.743567	0.904625	2.29619	2.04093	2.09779	1.06829	0.318072	1.23263	0.19497	0.720549	0.000175688	1.23454	0.964335	2.58896	0.994517	0.872482	1.48949	2.81433	0.557823	2.60865	2.70628	2.87058	1.05184	4.69684	0.927882	0.405151	2.52151	0.397131	1.35716	3.41273	0.8869
XLOC_024013	+	Chr2	34493613	34495854	2	1,2	2228,1890	lncNAT	Other	0.27779	2.63573	3.00301	7.26744	1.93192	0.0660349	0.40602	1.9713e-05	0.291394	0.226172	0.691844	0.0791347	0.0984993	0.66738	0.45834	0.433738	0.350758	0.713699	0.529481	0.371162	1.62933	0.654536	0.14016	0.134507	0.21119	1.60419	0.267355	0.217989	0.908758	0.217635	1.31963	1.47991	1.20082	2.71411	0.844235	0.443264	1.82402	0.390873
XLOC_027088	-	Chr2	34505422	34506959	1	1	1538	LincRNA	Other	2.01905	0	0	0	0.0489388	1.38121	1.56444	3.26487	0.552882	2.09535	0.818785	1.4736	1.06503	2.04665	1.84679	2.59435	2.46621	2.14967	3.94256	1.30856	2.51489	2.09032	0.759577	1.35504	0.178009	2.61749	4.65299	3.1271	2.20767	1.50514	2.79807	3.21609	2.80787	1.41842	4.08288	4.07393	3.1586	1.98463
XLOC_024016	+	Chr2	34515907	34516377	1	1	471	LincRNA	Other	0	0	0.588923	0.268683	1.01778	0.429711	2.85117	0	0.38982	0.376381	0	0.410987	0.947275	1.26624	0.959755	0.297015	0	1.51669	1.9881	0.992088	0	0	1.19015	0	0	0	0	0	0.175098	0.450442	0	0	0	0	1.09916	0	0	0.630313
XLOC_027105	-	Chr2	34745274	34745648	1	1	375	LincRNA	Other	0	90.7208	114.305	43.4817	72.0901	0	0.121233	0	0	0	0	0	0.158865	0.750727	1.09157	1.14232	0	0	0	0	0	0	0.105686	0	0	0	0	0	0	0.414676	0	1.65856	0	0	0	0	1.08756	0
XLOC_027106	-	Chr2	34759901	34760178	1	1	278	LincRNA	Other	0	18.6472	25.0567	7.12232	4.86701	0	0	0	0	0	0	0	0.324933	0	0	0	0	0	0	0	0	0	0.210162	0	0	0	0	0	0	0.305104	0	0	0	0	0	0	0	0
XLOC_024061	+	Chr2	34969177	34972000	3	2,1,5	472,1404,1530	lncNAT	Other	8.69996	0	2.72145	0.21047	1.48092	1.43416	1.48637	0.761145	1.38057	0.197756	2.64607	0.389529	3.21696	1.79292	1.77992	2.25993	1.65484	2.91077	3.64451	1.2655	8.26137	1.9531	3.68677	1.75342	6.60532	5.52054	4.11212	4.56666	2.5578	4.87428	9.34518	5.60528	6.86242	12.8465	14.7615	6.14804	8.91973	4.44738
XLOC_024104	+	Chr2	35436048	35437236	1	1	1189	LincRNA	Other	1.97985	0.885089	0.959787	0.420661	2.54123	1.99134	2.10348	0.850423	1.25742	1.33804	1.63284	3.25992	1.96049	1.44707	0.914072	2.98073	2.78349	2.24284	2.56791	1.67492	1.19122	1.74067	1.62634	2.28905	2.90003	1.16658	1.3837	0.136213	3.37114	3.87879	4.24682	1.08104	3.65757	2.36348	2.15501	2.91387	4.91744	2.47569
XLOC_024120	+	Chr2	35648292	35649192	1	1	901	LincRNA	Vegetative	2.84604	2.02532	0	0	0.293068	0.0704535	0.280359	0.317712	0	0.39022	0	0	0.228169	0	0.285451	0.27417	0.311399	0.230866	0.300799	0	0	0.606571	0.309167	0.456566	0.329829	0.586972	1.93058	2.16702	1.43179	1.69475	2.37756	1.19552	2.26202	0.823207	0.764077	1.0269	1.01989	0.996135
XLOC_024126	+	Chr2	35712543	35713685	1	1	1143	lncNAT	Other	0.448643	0.396833	1.88637	1.57712	0.257483	2.30199	0.28461	0.503445	0.0907069	0.606694	0.0714882	0.704913	0.94088	0.222828	0.929319	0.768748	0.198009	1.18509	0.682409	0	0.727988	0.766837	0.45913	0.568067	0.0779128	0.187046	0.272022	0.128624	0.439917	0.836003	0.730903	0.483547	0.358497	0.616561	1.39377	0.577629	0.73533	0.794693
XLOC_027212	-	Chr2	35887286	35889498	1	2	1526	LincRNA	Other	0.5221	0.29652	0.361838	2.33294	0.408976	0.420389	0.839738	0.450078	0.359694	0.233413	1.33037	0.462899	1.72033	0.162462	0.197363	0.452148	0.313645	0	0.422311	0.7357	0.646865	0.3067	0.686234	0.249695	0.616436	0.603249	0.519231	0.478081	0.913162	1.74792	0.433856	1.05934	1.03536	0	1.89352	1.15857	0.633495	1.24861
XLOC_027217	-	Chr2	35932590	35932993	1	1	404	LincRNA	Reproductive	0.561156	0	0	0.887935	1.81803	0.424014	0.464612	2.45948	0.702464	4.50324	0	2.92298	0.613395	0	2.52712	0.761059	1.23127	1.75545	0	1.284	0	1.56849	0.600922	0.652231	0	2.37296	2.68412	2.16278	0.543537	0.999993	0	2.33682	1.45871	0	0	0	0	1.66153
XLOC_030512	-	Chr3	92850	103318	1	2	809	lncNAT	Other	0.902945	0	0	0	0.2274	0.355246	0.441387	0.222816	0.665848	0.303491	0.117098	0.462486	1.66406	0.671852	0	0.346176	0	0	0.571342	0.483312	0	0.17084	0.646225	0.226795	0.317465	0	0.262185	0.487832	0.803136	0.722198	0.653746	0.310335	0.207352	2.12893	0	1.32552	1.15065	0.869055
XLOC_027456	+	Chr3	324580	324889	1	1	310	lncNAT	Other	0	0	2.89906	3.50801	0.52326	0	0	0	0	0	0	0	0	0	0	0	0	0	0	0	0	0	0	0	0	0	0	0	0	0	0	0	0	0	0	0	0	0
XLOC_027457	+	Chr3	335371	337837	2	4,3	1593,2147	lncNAT	Other	1.22213	1.8523	0.222334	0.674657	1.27937	0.284132	1.61833	0.757788	0.547272	1.50851	1.24037	1.19005	1.64172	0.659806	0.651854	1.07419	1.18529	1.25811	1.22036	1.60554	0.491461	0.767471	0.99157	0.942442	0.690029	1.13045	1.10417	1.31504	1.50058	1.68071	2.25716	0.710446	1.03741	2.28353	2.27832	0.806484	1.08789	1.12416
XLOC_027460	+	Chr3	360437	361219	1	2	466	LincRNA	Other	0.0645246	0.722107	3.79289	3.9266	0.424014	1.06057	0.595174	0.134921	1.38514	0.745793	0	0.215163	0.0977347	0.422248	0	0	0	0	0	0	0	0	0	0.153573	1.3552	0	0.379093	0	0.154951	0.322287	0	0.752555	0	0	0	0	0.461086	0.100149
XLOC_027500	+	Chr3	756061	756558	1	1	498	lncNAT	Other	0.0298448	0	0	0.563438	0.0467884	0.56834	0.204436	0.929713	1.10857	0.768683	0.154971	0.859526	0.368468	0	0.351115	0.849588	1.09011	0	0.140626	0.44189	0	0	0.92202	0.0890395	0.932678	0.251483	6.64235	5.4048	0.192559	3.79547	3.43711	3.26899	3.23159	0.749388	1.293	1.9636	1.95757	2.51079
XLOC_030581	-	Chr3	1004608	1008533	2	2,1	953,1305	lncNAT	Other	0.412583	0.460983	0.850744	2.28285	1.6851	0.92516	1.96063	0.518085	2.2569	0.883681	2.54661	0.968747	0.57529	0.630351	0.539776	0.577499	0	0.579167	0.302809	0.513431	0	0.363341	0.351736	0.460173	1.02625	0	0.793783	0	0.221164	0.490554	0	1.17802	0.476277	0	0.352699	0.591414	0.244926	0.518234
XLOC_027534	+	Chr3	1031940	1032661	1	2	619	LincRNA	Reproductive	0	0	0	1.84027	1.00792	0	0.173843	0.518862	0	0.320213	0	0.527367	0	0	0	0	0	0	0	0	0	0	0	0.198724	0	0	0	0	0.0408677	0	0	0	0	0	0	0	0	0
XLOC_027536	+	Chr3	1048830	1075682	13	1,48,1,39,50,1,50,50,49,39,49,1,45	1152,6197,1264,5514,6584,2022,6421,6425,6299,5200,6676,360,5933	LincRNA	Other	11.3362	36.2412	88.7359	111.013	46.5875	11.8566	18.6857	20.0117	28.6723	8.72006	35.6406	9.38814	18.7913	15.9911	11.3526	12.2152	15.7711	13.2174	16.2064	12.9453	18.0003	13.0119	15.7254	12.9054	45.5222	16.5199	13.5525	13.7139	6.61313	16.5442	21.4103	18.0199	13.0074	25.512	25.2589	17.7497	20.7225	18.2437
XLOC_027546	+	Chr3	1240055	1250704	2	1,2	651,786	lncNAT	Other	0.750281	0.257427	0	0	0	1.35872	0.361043	0	0	0.326897	0	0.286324	0.257318	0.560626	0	0.654546	0.727377	1.00299	0.875891	0.713756	1.30387	1.67244	2.35241	0	0	1.55241	0.295653	0.296667	1.08706	1.24721	1.84818	1.59675	0	0	0.451065	1.33109	4.15599	0.933003
XLOC_027562	+	Chr3	1411935	1416582	2	4,3	4052,4435	lncNAT	Other	0.132418	1.47946	3.66514	4.07262	1.18561	0.222227	0.0120493	0.0310454	0.0836346	0.0291315	0.0912629	0.0830327	0	0.0920567	0.0546693	0.0356888	0	0.0698362	0.120682	0	0.099085	0.0608409	0.0304161	0.0790288	0.12978	2.26225	0.0403233	0.0377945	0.0631094	0.0750181	0.286011	0	0	0	0.191564	0.346389	0.384299	0.273061
XLOC_030659	-	Chr3	1907949	1908781	2	4,4	530,545	LincRNA	Reproductive	0	0	0	0	1.74415	0	0	0	0	0	0	0	0	0	0	0	0	0	0	0	0	0	0	0.138727	0	0	0	0	0	0	0	0	0	0	0	0	0	0
XLOC_030685	-	Chr3	2245328	2245674	1	1	347	LincRNA	Reproductive	0.0483139	0.304587	6.51538	0.101048	0.283784	6.19211	1.31885	1.06721	2.13915	1.51482	0	1.24266	0.463226	0	8.88007	1.09099	0	3.02409	1.50263	0	10.0591	2.83736	0.632666	1.9792	1.3334	0	0	0	0.75014	0.604934	0	0	0	0	0	2.04485	0	0.675881
XLOC_027674	+	Chr3	2705010	2705295	1	1	286	LincRNA	Other	0	11.5294	2.02415	7.26495	1.22694	0	0	0	0	0	0	0	0	0	0	0	0	1.47159	0	0	0	0	0	0	0	0	0	0	0	0	0	0	0	0	0	0	0	0
XLOC_030752	-	Chr3	2996843	2997325	1	1	483	LincRNA	Other	0	0.523631	5.14581	3.56291	1.10502	0	0	0.0548008	0	0	0	0	0	0	0.520202	0.178573	0	0	0	0	0	0	0.057595	0.132218	0	0.427086	0	0	0	0	0	0	0	0	0	0	0	0
XLOC_027744	+	Chr3	3487638	3493295	3	2,2,1	1681,2217,3141	lncNAT	Other	0.182705	0.74263	0	3.1659	2.07559	0.253686	0.149436	0.738283	0.0162104	1.95375	0.0932784	1.30956	0.0985958	0.076221	0.401203	0.0420095	0.269241	0.282282	0.114963	0.106206	0	0	0.076637	0.235127	0.133815	0.743479	0.517818	0.802558	0.254983	0.971082	0.784461	0.458574	0.481867	1.68549	1.67389	1.50214	1.0101	0.986462
XLOC_027748	+	Chr3	3523395	3524354	1	1	960	LincRNA	Vegetative	0	0	0	0	0.0237834	0	0	0	0	0.0269252	0	0	0.0289185	0	0.203069	0.200163	0	0.181051	0	0	0	0.158987	0.0586414	0	0	2.82291	0	0	0.0381944	0	0	0.269132	0	0	0	0	0	0
XLOC_027805	+	Chr3	4164475	4165485	1	1	1011	LincRNA	Other	0.182282	0.451728	0.423507	0.773882	1.9004	0.0855307	0.452621	0.146839	0	0.656525	0	1.40336	2.61874	2.40923	2.74328	2.99752	3.68118	5.76205	1.41081	4.3647	3.65287	4.38696	1.24471	0.7602	0.245417	0	0	0.228497	0.550112	1.35735	0	0.317397	1.03788	0	0.549906	1.6032	1.9634	1.02975
XLOC_027823	+	Chr3	4347016	4348204	2	4,3	590,965	LincRNA	Other	0	0	0	0.319769	6.88206	0	14.8256	0	0	0	1.22185	0.110218	0.0615825	0.434475	0.40385	0.825774	0.197766	0.851664	0.770996	0.362864	0	0.974882	0.105828	0.398013	2.00516	0	0	0	0	0.250253	0	0	0.362278	0	1.98585	0	0	0.127741
XLOC_030888	-	Chr3	4420003	4421428	3	4,2,3	382,587,617	LincRNA	Reproductive	0	0	0	0	9.53199	0	0.0716823	0	0	2.15895	0	0	0	0	0	0	0	0	0	0	0	0	0	0	0	0	0.409258	0.717179	0	0	0	0	0	0	0.632102	0	0.836312	0
XLOC_030889	-	Chr3	4427324	4427739	1	1	416	LincRNA	Reproductive	0	0	0	0	3.52966	0	0	0	0	0	0	0	0	0	0	0	0	0	0	0	0	0	0	0	0	0	0	0	0	0	0	0	0	0	0	0	0	0
XLOC_030898	-	Chr3	4527595	4528735	1	1	1141	LincRNA	Reproductive	0	0	31.5155	0.0447153	0.0535772	84.3181	0	0	0	0.556339	0	0.0475414	0	0	0	0	0	0	0	0	0	0	0	0	0	0	0	0	0	0	0	0	0	0	0	0	0	0
XLOC_030913	-	Chr3	4711136	4712548	1	2	395	LincRNA	Reproductive	0.108001	0	18.6448	2.88188	1.1672	6.54846	12.021	0.552444	0.590547	0.574048	12.2484	0.802966	0.944146	0.938507	0	0.432707	0	0	0	0	0	0	0.989876	4.16722	11.7716	0	0	0	0.42093	0.674222	1.56458	1.53157	1.68408	1.59564	1.3805	1.90544	2.13145	0.401221
XLOC_030938	-	Chr3	4975727	4977863	1	2	588	LincRNA	Vegetative	0	0	0	0	0	0	0	0	0	0	0	0	3.16405	0.875128	0.713303	0.849314	0.482528	0.360637	0.816566	0.499467	2.54869	0.316863	1.6596	0	0	0	0	0	0	0	0	0	0	0	0	0	0	0
XLOC_030939	-	Chr3	4988343	4988958	1	2	484	lncNAT	Other	0.352831	0.921251	0	0.324714	0.712909	0.862555	0.873519	0	0	0.0671731	0	0.367963	2.81895	4.09493	3.34853	2.84224	2.13022	4.4825	12.4132	9.05275	8.99029	5.26769	1.94936	0.0043009	0	1.39662	0.931547	0	0.219066	0.40347	0	0	0.660736	0	1.82996	0	2.04546	0.205923
XLOC_030940	-	Chr3	4990855	4992664	1	2	1169	lncNAT	Other	0.0364244	0	0	0.303149	0.565798	0.0420372	0.0770277	0.0331549	0.145831	0	0	0.0221778	0.54384	0.540933	0.580393	0.0966293	0	0.402398	0.385075	0.638649	1.37946	0.346824	0.775267	0.0729094	0	0.233333	0.170284	0.160772	0.0231591	0.0279474	0	0	0.145772	0	0	0	0	0
XLOC_030941	-	Chr3	4999825	5003147	3	1,3,1	908,567,498	lncNAT	Other	0.0987578	3.08189	5.91331	1.99222	3.01931	9.34808	0.620707	0.464961	0.547429	0.800057	2.24808	1.40282	1.03505	1.40006	0.59333	0.12542	0.922615	0.374722	1.76743	0.992197	0	1.91462	0.839749	0.790867	0.389643	0	0	0	0	0.255499	0.959512	0	0	0	0	0	0	0.128076
XLOC_030952	-	Chr3	5155707	5155944	1	1	238	lncNAT	Other	0.795701	7.72241	5.95805	4.03823	6.07297	0	0	0	0	0.766737	0	0.879747	0	0	0	0	0	0	0	0	0	4.31207	0	0	0	0	0	0	0.487143	1.59748	7.2231	0	0	0	0	0	0	2.29158
XLOC_030956	-	Chr3	5213454	5214183	1	1	730	lncNAT	Other	0.089651	0	0	0	0.0365744	0	0.0435932	0.0691751	0	0	0.415303	0.0360679	0.12207	0	0.198665	0	0	0	0	0	0	0	0.072581	0.109616	0	2.27001	0	0	0.150656	0	0	0	0	0	0	0	0	0.124822
XLOC_027912	+	Chr3	5381540	5382201	1	2	585	LincRNA	Other	0.0499578	0	0.756371	3.72002	1.15987	0.252345	0.177455	0.0582257	0	0.305815	0	0	0	0	0	0	0	0	0	0	0	0	0.0488532	0.139208	0	0	0	0	0	0.128842	0	0	0	0	0	0	0	0.215643
XLOC_030999	-	Chr3	5665137	5666072	1	1	936	LincRNA	Other	2.13091	40.7088	58.9915	52.5874	3.70816	29.4288	0.0199818	2.31027	1.00528	1.33604	0.000156497	11.1883	10.9337	0	0	0.0986442	0.235502	2.39179	0.150745	0	7.84866	7.56959	0.00952858	1.00095	0.641187	16.933	5.43387	7.38469	5.65013	15.6667	4.01702	2.30647	0.00260698	8.25059	3.42205	4.07069	14.7938	10.9595
XLOC_027935	+	Chr3	5665297	5666072	1	1	776	LincRNA	Other	5.71847	0	0	0.0235096	0.137505	44.0572	9.55359	7.36956	0.066832	1.52561	4.01475	11.1108	21.847	7.61138	3.80259	5.10764	1.66262	2.28079	6.69023	20.2433	7.29129	4.97233	28.4849	9.24281	1.90714e-05	2.42306	5.65121	4.77349	34.6854	30.049	25.4644	14.6011	15.0585	12.8625	16.7286	16.2675	14.9798	21.2897
XLOC_027940	+	Chr3	5692728	5697813	5	2,2,1,2,2	1621,3430,998,1561,1564	LincRNA	Reproductive	1.05007	0.221933	8.68103	0.752714	0.589667	4.00352	2.00477	1.66266	1.79738	1.16617	0.0862892	0.716948	2.25136	0.893549	0.29971	0.353516	0.329191	0.791469	0.921178	0.696784	0.964457	0.0630532	0.945214	0.321434	0.231585	1.49508	0.54879	1.32339	0.537688	1.65178	2.33756	0.784897	0.887467	1.51113	2.89223	0.960921	1.27627	1.53645
XLOC_027948	+	Chr3	5791743	5792333	1	1	591	LincRNA	Reproductive	0	0	8.50916	0	0.0664805	1.09254	0	0	0	0	0	0	0	0	0	0	0	0	0	0	0	0	0	0	0	0	0	0	0	0	0	0	0	0	0	0	0	0
XLOC_031013	-	Chr3	5807007	5813658	2	2,2	953,953	lncNAT	Other	0.0756183	0.736382	4.60798	1.21352	0.227606	9.24403	0.387069	1.99744	0.589774	1.30413	0	2.80589	0.291019	0.436077	1.42772	0.526797	2.75921	0.023801	0.00120144	0.602396	0	0.977489	0.481468	2.7846	0.459072	0.888254	0.801756	0.86046	0.548916	0.721642	0.20436	0.199509	1.10716	0.345168	0.315185	0.456699	0.488383	0.70919
XLOC_031015	-	Chr3	5828054	5828282	1	1	229	lncNAT	Other	0	7.16552	3.64474	11.827	6.92973	2.6479	0	0	0	0	0	0	0	7.99728	0	2.61034	8.7521	12.9716	2.23362	4.37052	15.6757	5.67718	0	0	0	0	0	0	0.712878	0	0	4.899	0	22.0732	0	9.31543	24.3058	0
XLOC_031027	-	Chr3	6073444	6074154	1	2	348	LincRNA	Reproductive	0	0	11.4149	0	0	3.37306	0	0	0	1.30347	0	0	0	0	0	0	0	0	0	0	0	0	0	0	0	0	0	0	0	0	0	0	0	0	0	0	0	0
XLOC_031036	-	Chr3	6175615	6179078	4	2,3,2,1	503,949,1855,613	lncNAT	Other	2.00959	2.2668	1.31984	2.61093	1.33519	4.94765	2.57024	1.6174	0.872227	1.55025	1.45941	2.95567	5.82865	5.31073	4.66281	1.96314	2.59853	2.13817	3.80481	2.33942	2.88129	1.65038	5.8631	1.23875	2.08644	2.55514	0.223973	0.494016	2.52607	2.1627	2.82287	3.56056	3.57292	2.745	5.40618	3.28608	3.03123	2.04294
XLOC_031037	-	Chr3	6179385	6182575	8	6,5,4,6,6,4,6,3	1756,1273,2208,2120,1441,364,2117,1199	lncNAT	Other	4.82039	1.88083	4.95118	4.8854	2.38012	11.1851	7.38889	9.13723	6.38622	3.64027	7.66277	6.42255	10.9298	5.57106	5.93027	6.49953	5.2294	6.9725	7.65332	3.96615	7.04702	9.31147	8.3166	3.99277	7.99495	5.89422	4.64956	4.70339	4.26708	6.13395	7.20707	8.86867	2.58337	7.1302	5.25102	3.90832	5.89508	6.32362
XLOC_031038	-	Chr3	6184438	6187876	4	3,3,2,3	1637,2962,3351,1803	LincRNA	Other	2.23695	0.236844	1.68977	1.06416	0.497739	1.91031	2.7265	4.01149	6.58077	1.83268	1.76994	3.23646	6.50847	0.687624	1.03646	1.18914	1.09984	1.09487	2.05571	0.630978	1.43035	0.640837	2.49462	1.502	3.26537	2.3859	2.02891	1.96894	1.41832	4.54818	4.09937	3.07373	2.32055	6.65958	4.35591	1.73963	2.32328	3.53182
XLOC_031040	-	Chr3	6197088	6197545	1	1	458	LincRNA	Other	0.611442	2.22188	0	0	1.65911	2.48252	0.936985	2.13713	0.11286	0.780083	2.18847	1.97303	0.832376	2.79465	1.03525	2.1991	0.663004	2.9832	1.51812	1.34883	0	0.857944	1.58628	0.762242	2.38424	2.91339	0.580389	0.497477	0.767337	0.776374	0	4.45458	1.92518	2.42216	2.26557	1.12448	1.3593	0.75583
XLOC_031053	-	Chr3	6336995	6343335	1	2	1694	lncNAT	Other	0.13527	0.211506	0	0	0	0.415457	0.11192	0.145868	0.460181	0.0466837	0.158875	0.174495	0.576195	0.398512	0.00474942	0.268438	0	0.166694	0	0	0.269514	0.120869	0.411827	0	0.654425	0.109609	0.113486	0.151819	0.300142	0.473785	1.03666	0	0.193498	0.128361	0.454897	0.327081	0.157918	0.564429
XLOC_031059	-	Chr3	6409475	6410661	1	1	1187	lncNAT	Other	0.0184642	0	5.53767	4.99869	0.0682028	0.223108	0.0331809	0	0	0.0280219	2.42453	0	0.0352629	0	0	0	0	0	0.137973	0	0	0	0.0630752	0.0582946	1.21999	1.19698	0	0	0	0	0	0	0	0	0	0.232787	0	0
XLOC_028076	+	Chr3	7170145	7170397	1	1	253	lncNAT	Other	0.494891	0	0	0	4.11813	0	0.767508	1.56263	0.582377	0.309346	4.56093	0	2.33938	0	4.6662	5.53285	2.6177	0	1.34192	0	0	3.3733	0.917788	1.23315	0	0	0	4.76865	1.63243	0.854862	3.02085	0	0	6.82384	3.08869	3.61414	0	0.651014
XLOC_028095	+	Chr3	7402932	7403623	1	2	603	LincRNA	Reproductive	0	0	4.4647	0	0.13734	10.9089	0	0	0	1.82064	0	0	0	0	0	0	0	0	0	0	0	0	0	0	0	0	0	0	0	0	0	0	0	0	0	0	0	0
XLOC_028104	+	Chr3	7490997	7492528	1	1	1532	LincRNA	Vegetative	0.283516	0.10871	0	0.0321453	0.248882	0	0	0	0	0.183074	0	0.0362451	0.138567	0	0	0	0	0	0	0	0	0.0847236	0.169167	0.0281005	0.06117	2.87541	0	0.165374	0	0.150573	0.276165	0.256417	0	0.463256	0.144141	0.0986549	0.0949931	0.203759
XLOC_031146	-	Chr3	7668922	7669929	1	1	1008	lncNAT	Other	25.4127	18.4412	0.546574	2.4096	5.7983	0.206343	1.82793	0.162559	0	0.867289	1.10238	0.222695	0	3.7283	4.74321	6.20566	12.2191	16.8856	13.3131	13.9535	16.4734	18.2436	0.264741	0	0.00057303	11.469	6.31543	4.6213	8.53299	1.78313	15.0749	20.7937	12.2884	31.6931	30.5645	20.8654	26.3381	0
XLOC_031159	-	Chr3	7816282	7816848	1	1	567	lncNAT	Other	1.50196	0	0	0	0.392485	1.00673	0.981341	0.74251	0.224581	0.405316	0.087835	0	0.470366	0.738709	0.341174	0.0507265	0.107688	0.674403	0.853116	0.397503	0.835353	0.634971	2.40636	0.664016	0	5.40547	2.99772	7.79824	1.19649	0.587246	0	0	0	1.21466	0	2.52539	0.292866	2.1749
XLOC_028148	+	Chr3	7950057	7950692	1	1	636	LincRNA	Reproductive	0	0	1.71963	0	0.0394816	9.58582	0	0	0	0	0	0	0	0	0	0	0	0	0	0	0	0	0	0	0	0	0	0	0	0	0	0	0	0	0	0	0	0
XLOC_031180	-	Chr3	8018723	8019197	1	1	475	LincRNA	Reproductive	0	0	0	0	0.131341	0	0.0439389	0	0	0.0506427	2.18217	1.24545e-05	0.0404958	0	0	0	0	0.399674	0.326192	0.609053	0	0	0.0474423	0.100233	0	5.06992	0.339138	0.286102	0.173438	0	0	0	0	0	0	0	0	0.148843
XLOC_028152	+	Chr3	8018826	8020236	1	1	1411	LincRNA	Reproductive	0.0575529	0.355405	0.397149	1.69409	0.398759	0.048974	0.169093	0.253704	0.0487167	0.0381753	0	0.213302	0.0818673	0	0	0.0676147	0	0	0	0	0	0.151736	0.247583	0.0631876	0	2.51184	0.127075	0.566494	0.282713	0.0379485	0	0	0	0	0	0	0.144431	0.225407
XLOC_031192	-	Chr3	8133389	8134612	2	2,2	452,400	lncNAT	Other	0.0338084	0	3.93389	0	0.106052	5.64137	0	0	0	0.618095	0	0	0	0	0	0	0	0	0	0	0	0	0	0.336774	0	0	0	0	0	0.0897991	0	0	0	1.3618	0	0	0	0
XLOC_028183	+	Chr3	8386959	8393569	3	2,1,2	262,532,551	lncNAT	Other	1.26408	3.81465	0.550284	2.54875	1.53194	2.58563	0.329651	4.89398	3.64355	1.439	17.6219	4.14829	3.78628	2.32897	2.13038	5.75576	4.85112	0.0574171	1.51734	6.32148	0	0.601259	4.25277	8.41273	14.704	0	2.82409	2.33147	0.645058	4.23398	2.25121	1.06399	3.91304	2.45972	0.850922	2.55591	4.1992	4.17907
XLOC_031230	-	Chr3	8678140	8678886	1	2	554	LincRNA	Reproductive	0.421603	0	0	0	0.0452466	0.148109	0.14496	0.224903	0.583737	0.260594	1.97046	0	0.302306	0.593752	0	0.141084	0.4067	0.29482	0.245765	0.483402	0	0.516334	0.0881963	0.440294	0	1.02663	0	0.317687	0.113279	0.575199	0	0.481295	0.556604	0	0.477626	0.360104	0	0.983548
XLOC_031274	-	Chr3	9148091	9149381	1	1	1291	LincRNA	Reproductive	0	0	0.409383	0.204973	0.302541	0.0382602	0	0	0	0.0228493	11.2765	0	0.0225675	0	0	0	0	0	0	0	0	0	0.0162256	0.168696	3.10664	0	0	0	0	0	0	0	0	0	0	0	0	0
XLOC_031279	-	Chr3	9227891	9229320	1	1	1430	LincRNA	Reproductive	0	0	4.88026	2.39235	0.13415	4.19657	0	0.0115067	0	0.011358	0	0.68639	0	0	0	0	0	0	0	0	0	0	0.0104526	0	0	0	0	0	0	0	0.163526	0	0	0	0	0.197379	0.11877	0.0200588
XLOC_031301	-	Chr3	9479063	9479479	1	1	417	lncNAT	Other	3.26432	1.55609	4.79562	1.58305	1.07275	14.1481	5.54162	7.62089	8.16333	2.45122	0	5.84187	2.86218	3.93953	0	5.01777	4.59709	0	3.41042	0	5.50797	1.57772	2.88441	4.79383	0	2.13946	2.61866	1.5275	2.57237	11.985	11.6656	16.5772	9.05488	6.96012	6.03645	4.61085	4.71918	7.22646
XLOC_031309	-	Chr3	9572170	9573094	1	1	925	LincRNA	Reproductive	0.0634696	0.0890469	0.19079	1.04552	0.395461	0.177494	0.667198	0.112672	0.30294	0.571341	0.236003	0.629915	1.34771e-05	0.345351	0.583813	0	0	7.55528e-05	0.1097	0	0	0.308841	2.10422e-06	1.0254	1.87722e-05	0	0.254832	2.01354	2.80306e-05	0.138124	0.394765	0	0	0	0	0.570518	0	3.14098e-06
XLOC_028284	+	Chr3	9661578	9661815	1	1	238	LincRNA	Other	0	0	3.01468	16.7335	0	0	0	0	0	0	0	0	0	0	0	0	0	0	0	0	0	0	0	0	0	0	0	0	0	0	0	0	0	0	0	0	0	0
XLOC_028311	+	Chr3	9961454	9964156	4	1,2,2,3	2554,1089,2409,1725	lncNAT	Other	5.27293	5.33504	1.91918	1.09963	2.1186	0.594534	0.91261	1.26364	1.59123	0.993123	1.4313	1.18024	2.7384	1.66777	2.26601	1.56493	1.55369	1.09697	2.04853	0.937416	2.77915	1.55911	1.82139	1.22757	2.40797	1.01095	4.34697	2.27971	1.65659	5.10048	7.87634	12.0825	3.94384	15.1779	15.7163	4.47705	5.92497	4.89609
XLOC_031351	-	Chr3	10134109	10134462	1	1	354	LincRNA	Other	2.33425	12915.9	40658.5	18699.2	812.904	58.3392	9.42734	23.5657	101.198	4.14462	98.1577	5.83412	88.2	702.409	602.314	529.302	559.596	459.815	579.264	641.677	2757.2	458.307	57.7111	9.51948	26.8408	1707.71	4383.95	1851.11	1.25321	33.1543	386.222	333.032	463.696	331.12	551.176	490.191	209.626	26.1299
XLOC_031355	-	Chr3	10225191	10225499	1	1	309	LincRNA	Reproductive	0	0.919796	0	3.09127	0.335748	0	0	0	0	0	0	0	0	0	0	0	0	0	0	0	0	0	0.185241	0	0	0	0	0	0	0	0	0	0	0	0	0	0	0
XLOC_028411	+	Chr3	11139183	11139792	1	1	610	LincRNA	Reproductive	0	0	3.73703	0	0	2.83466	0	0	0	0	0	0	0	0	0	0	0	0	0	0	0	0	0	0	0	0	0	0	0	0	0	0	0	0	0	0	0	0
XLOC_031432	-	Chr3	11179309	11180017	1	2	486	LincRNA	Reproductive	1.2405	0.448995	0	0	0	0.260737	0.394294	1.43277	0.252844	3.00416	0.896468	1.04673	5.47971	0	0	0	0	0	0	0	0	0	5.08355	0.25938	0	0	0	0	0.77551	6.78753	1.36643	1.33053	0	0	1.13281	0.83816	0.877171	8.87603
XLOC_028424	+	Chr3	11275445	11276761	1	3	1075	LincRNA	Other	0	0.288655	0	1.43184	0.495924	0	5.20607	8.68704	0.458155	1.50298	0	2.23898	2.22003	2.44791	3.57718	4.07833	2.01289	1.73452	4.07505	3.61033	1.72914	0.562562	1.24155	0.122204	0	0	0	0	0.0148112	0.218848	0.890597	2.2846	0.496491	0	1.60058	0.414819	1.3284	0.0784295
XLOC_028428	+	Chr3	11329487	11329817	1	1	331	LincRNA	Reproductive	0.14362	0	1.78148	0	22.2881	3.90099	0	0	0	2.36402	0	0	0	0	1.32641	0	1.52187	1.14064	0.785913	0	0	0.99277	0.130816	1.51869	0	0	0	0	0.127694	0	1.81946	0	0	0	0	0	1.04611	0
XLOC_028431	+	Chr3	11381380	11381834	1	1	455	LincRNA	Reproductive	0	0	0	0	0.073409	0.466803	0	0.100602	0	0.120631	0	0	0	0	0	0.297628	0	0	0	0	0	0	0.0743172	0	0	18.4687	0	0	0.0918993	0.0888858	0	0	0	0	0	0.634011	0	0.196309
XLOC_031447	-	Chr3	11434478	11435595	1	1	1118	LincRNA	Other	1.56077	5.45188	29.6598	7.32894	4.22097	6.50106	1.34302	3.18536	1.61407	1.34732	3.40521	7.39352	3.6175	2.87934	2.30271	2.55488	2.79946	2.32229	3.20004	1.86896	1.70049	3.96953	2.13851	8.23745	1.74714	0.976781	0	0.291142	2.40099	5.83157	2.01686	3.49737	1.05745	2.5559	3.80676	3.61011	4.9456	4.65362
XLOC_031477	-	Chr3	11836424	11841928	4	3,1,2,2	831,1879,770,679	lncNAT	Other	1.57964	1.5265	7.6098	4.85523	2.32334	1.47011	2.46898	0.748131	2.37962	0.816805	1.48667	1.66978	1.60043	1.63312	1.83761	1.33367	0.552078	0	0.960369	1.34732	0.584284	0.87103	1.19077	2.05221	1.66762	2.68583	1.28695	0.860299	1.65553	1.38057	0.802191	1.33856	1.71763	0.991922	0.728429	0.974556	1.34801	1.39077
XLOC_031486	-	Chr3	11945009	11945834	1	1	826	LincRNA	Reproductive	0	0	29.3404	0.0285738	0.0346746	25.1046	0	0	0	0.258071	0	0	0	0	0	0	0	0	0	0	0	0	0	0	0	0	0	0	0	0	0	0	0	0	0	0	0	0
XLOC_028500	+	Chr3	12267991	12268590	1	1	600	LincRNA	Reproductive	0	0	0	0	0.431744	0	0	0.0564454	2.76551	0.0589429	0	0	0.0808347	0	0.927541	0.166165	0	0.42598	0.288009	0	0	0	0	0.404749	0.737357	0	0	0	0.112093	0.071765	0	0	0.55133	0	0	0	0	0.160831
XLOC_028510	+	Chr3	12386576	12387127	1	1	552	LincRNA	Reproductive	0	0	2.54623	0	0	1.21682	0	0	0	0	0	0	0	0	0	0	0	0	0	0	0	0	0	0	0	0	0	0	0	0	0	0	0	0	0	0	0	0
XLOC_031537	-	Chr3	12516275	12521290	17	2,5,5,5,5,3,4,4,7,7,2,4,1,6,5,6,6	3309,2640,2495,2407,2372,3065,1530,2694,3157,3163,3554,1341,3798,1749,2386,2348,2322	LincRNA	Other	3.73305	3.21569	4.44182	6.40683	3.70094	3.87141	3.43341	2.62672	2.39189	1.68269	1.9704	2.68419	10.7945	3.44465	2.40047	3.81698	2.55183	3.26654	5.29174	3.73196	5.6827	2.66992	5.26599	2.84316	1.96996	7.07542	8.08357	7.6111	2.28382	9.86196	6.01514	5.51102	5.83474	10.9395	7.1695	5.54874	5.86756	9.44331
XLOC_028540	+	Chr3	12758201	12759594	2	1,2	1392,1048	lncNAT	Other	1.30165	2.56872	0.768542	0.955304	1.10711	0.0914003	0.125082	0.129888	0	0.117268	0.21471	0.343388	0.0285783	0.092735	0	0.0470637	0	0	0	0.167399	0	0	0.0300744	0.0372415	0	11.988	0.772037	3.38598	1.18233	1.93138	5.35133	3.34602	2.61809	2.38613	2.67438	3.14075	4.61479	1.65807
XLOC_031563	-	Chr3	12800918	12802198	1	1	1281	lncNAT	Other	0.0804947	0.731312	0.528863	1.17994	0.203516	0.0961706	0.17962	0	0	0	0.35283	1.01754	0.533472	0	0	0.00132679	0	0.56231	0.53655	0.243171	0	0	0.400979	0.463241	0.394891	7.35533	0.248277	0.10103	0.381272	0.553047	0.261216	0	0	0.00198588	0	0	0.909184	0.347388
XLOC_031574	-	Chr3	12937357	12938501	1	1	1145	LincRNA	Other	0.357517	3.26789	9.87612	5.14432	4.77994	9.26396	0.825759	14.2258	8.33912e-05	2.14674	0.164838	4.52884	2.28259	0	0.000580897	0.641571	0.858824	2.93975	1.46153	0.795501	2.02028	1.47252	1.07272	4.77325	0.239586	2.80136	1.1418	1.61866	0.858179	1.37738	2.78959	2.71719	0.563654	1.42449	0.315094	1.13153	0.214933	1.39285
XLOC_028554	+	Chr3	12937365	12938377	1	1	1013	LincRNA	Other	0.279928	0.289853	0.094573	0.152964	0.487391	1.31979	0.239544	2.84193	0.928699	0.841417	0.380227	3.66107	2.62998	2.55305	1.23628	4.35227	3.23613	2.23695	0.0817236	0	0	0.710848	2.19822	1.63862	0	0.180597	0.423312	0.24095	0.760523	1.16632	0.000143757	0.787362	0.000110983	0.548653	2.08906	1.04475	1.14023	1.06159
XLOC_031580	-	Chr3	13052740	13053620	1	1	881	LincRNA	Reproductive	0.0319282	1.18722	19.8887	0.129228	1.79981	11.6852	0	0	0	0.126777	4.58418	0.0446167	0	0	0	0	0	0.259423	0	0	0.632105	0.462084	0	1.98233	2.12927	0	0.477602	0.275589	0.280285	0	0	0	0	0.373489	0.374037	0.271679	1.00391	0
XLOC_031628	-	Chr3	13641611	13641922	1	1	312	LincRNA	Other	0	0	81.8064	35.6414	21.6475	0	0.420654	2.68496e-05	0	0	0	0	0	0	0	0	0	0	0	0	0.00034478	0	0.00013809	0	0	0	0	0	0	0	0	0	0	0.000261472	0	0.000516996	0	0
XLOC_028602	+	Chr3	13641632	13641922	1	1	291	LincRNA	Other	0	20.3513	82.2318	35.1571	98.5231	0	0.0417871	0.382986	0	0	0	0	0	0	1.6411	0	0	1.51678	1.02314	0	3.54257	0	0.344575	0	0	0	0	0	0	0	0	0	0	2.5237	0	1.47366	0	0
XLOC_031637	-	Chr3	13671575	13672216	1	1	642	LincRNA	Reproductive	0	0	65.8737	0.26438	0	18.6608	0	0	0	0.755766	0.223241	0	0	0	0	0	0	0	0	0	0	0	0	0	0	0	0	0	0	0	0	0	0	0	0	0	0	0
XLOC_031646	-	Chr3	13807795	13808641	1	1	847	LincRNA	Other	2.90303	0.290694	0	0.572691	0.113869	0.0568494	2.01249	0.683347	1.43898	1.77302	4.32355	6.51168	2.05052	1.3851	1.15164	1.32983	0.593018	0.657872	1.04873	1.37198	2.07017	1.3387	0.490865	2.94384	1.26585	0	1.96352	1.05534	7.3347	4.34959	2.99744	2.58031	2.24396	1.61489	1.44344	2.18866	3.44577	2.78032
XLOC_028625	+	Chr3	13832401	13833066	1	2	562	LincRNA	Reproductive	0	0	9.02078	0.153766	0	5.6888	0	0	0	0.455239	11.4649	0.578978	0	0	0	0	0	0	0	0	0	0	0	5.13017	1.35103	0	0	0	0	0	0	0	0	0	0	0	0	0
XLOC_028641	+	Chr3	14044806	14045794	1	2	576	lncNAT	Other	0.659123	0.322896	0	0	0.650086	0	1.07096	1.56338	0	0.47885	0	0	2.43195	1.14062	1.67818	1.93047	0.579514	2.53034	2.04455	3.56016	3.17749	3.37696	1.37653	0	0	0	2.83447	2.23906	0.219281	0.644133	0	1.10898	0.629108	1.68673	0	0.800934	0	0.796331
XLOC_031669	-	Chr3	14097892	14098423	1	1	532	lncNAT	Other	0	0	0	0	0.210634	0	0	0	0	0	0	0	0.116253	0	0	0	0	0	0	0	0	0	0	0	0	11.1179	0.272397	0	0.330189	0	0	0.455424	0	0	0	0	0	0.0567171
XLOC_028656	+	Chr3	14244008	14244619	1	1	612	LincRNA	Vegetative	0.350304	0.192271	0.275211	0.296416	0	0.340573	0.131078	1.67991	1.589	0.459731	0	1.07849	0.885927	0.995507	0	0.86034	0	2.36686	0	1.38843	0	0	0.78498	2.5981	1.19067	0	1.28013	0	1.24047	0.90444	3.03957	1.50347	0	0	1.21983	0	4.20884	0.861108
XLOC_028659	+	Chr3	14264167	14265778	1	1	1612	LincRNA	Vegetative	1.46603	3.8506	0	0.219141	0.300628	0	0.0243692	0.0123074	0	0.216419	0.512169	0.0335441	0.020223	0	0	0	0	0	0	0	0	0	0	0	0	0.118897	4.93993	6.35699	3.64112	2.39827	0.335357	0.642236	0.354989	0.669624	0.604366	0.868747	0.658544	1.04422
XLOC_031687	-	Chr3	14348992	14351009	2	1,3	474,502	LincRNA	Other	0.228811	0	0	0.500305	1.93037	1.95593	2.7373	0.0704613	0.524673	0.265036	0.554662	0.646931	2.72448	1.97463	1.89749	1.52786	0	1.45641	3.0781	2.15895	1.14858	0.418777	1.72968	1.08572	2.27513	2.66894	0	0.427782	0.0970509	0.403519	0	0	0.530054	0	0.837293	0.446931	0	0.436955
XLOC_031700	-	Chr3	14443842	14444499	1	1	658	LincRNA	Reproductive	0	0	26.4975	0.0397257	0.0421086	7.27044	0	0	0	0	0	0	0	0	0	0	0	0	0.412528	0	0	0	0	0	0	0	0	0	0	0	0	0	0	0	0	0	0	0
XLOC_031708	-	Chr3	14556115	14562788	3	2,4,3	2487,561,1896	lncNAT	Other	2.95075	2.524	3.50161	6.76918	2.02953	11.4155	6.11984	2.33248	3.63435	2.67182	7.1437	3.58212	6.79583	4.27045	2.44918	5.1838	3.72586	3.17742	5.43908	3.12344	6.71408	5.85904	4.89453	3.52979	2.03774	14.1692	7.14767	6.02697	2.51996	5.27767	3.17958	2.21927	2.85017	2.55983	3.77226	2.53894	2.13775	4.98964
XLOC_031717	-	Chr3	14683098	14683929	1	2	653	LincRNA	Other	1.81463	1.34497	3.58236	3.84383	2.75271	6.38649	4.28352	14.504	2.89536	6.66596	0	7.85129	6.29213	7.62133	5.25348	12.1403	7.65358	9.87983	10.7525	6.14883	5.71212	11.0469	4.71856	4.38032	2.17862	1.05571	0.335441	0	0.576586	4.95386	3.63783	6.21583	6.31917	5.27206	4.82745	7.90814	3.9976	5.55052
XLOC_031722	-	Chr3	14707011	14707750	1	2	377	LincRNA	Other	0.116635	0	0	0	0.0919593	0	1.8979	0.519448	0.450041	0.168149	0	1.29732	0.120185	0.487781	0	0.455607	0	0	0	0	0	0	0.155897	0.185994	0	0	0	0	0.0641067	0	0.847692	0.804456	1.63273	0	0.919989	0.594549	0	0.241073
XLOC_031766	-	Chr3	15308072	15309375	1	1	1304	lncNAT	Other	6.96516	0.989898	0	0	0.104429	1.02263	0.452853	1.38486	1.57974	1.08307	0.0817607	4.22714	0.660706	0.401806	0.59551	0.320583	0	0.224961	0.390327	0.984157	0.887139	0.585129	0.661232	1.71337	0.925968	0.192488	5.71917	10.3759	3.56975	2.86972	3.88838	3.25749	1.80538	3.39525	4.25177	4.59691	5.77376	4.12722
XLOC_031772	-	Chr3	15394292	15400507	3	2,3,2	383,432,2059	lncNAT	Other	0.229051	0.887191	2.18627	2.13504	2.54376	2.91662	0.275232	1.0166	0.921192	0.522324	0	0.345583	0.191421	0.0944116	0.0559763	0.338496	0	0	0.200698	0	1.24349	1.0902	0.272965	0.445734	2.16342	0	1.08128	0.56702	0.166074	0.310487	1.28183	0.146098	0.156337	0	0.197166	0.158947	0	0.265448
XLOC_031775	-	Chr3	15401997	15404532	2	2,2	1476,1487	lncNAT	Other	0.135826	0.161009	2.76135	1.01527	0.8202	0.935932	0.102542	0.333767	0.609835	0.128608	0.190092	0.329015	0.116308	0.0881283	0.194148	0.0812771	0	0.180406	0.23582	0	0.280671	0.18653	0.0785895	0.274214	0.0993634	0	0.221791	0.205727	0.0124271	0.105214	0	0	0	0.515438	0.527617	0.129275	0.301035	0.124885
XLOC_028772	+	Chr3	15510119	15510553	1	1	435	LincRNA	Reproductive	0	0	15.7367	0	0	27.2184	0	0	0	0.234181	0	0	0	0	0	0	0	0	0	0	0	0	0	0	0	0	0	0	0	0	0	0	0	0	0	0	0	0
XLOC_031789	-	Chr3	15652398	15652738	1	1	341	LincRNA	Reproductive	0	0	58.1647	0	24.815	11.1467	0	0.149688	0	7.06841	0	0	0	0	0	0.458444	0	1.0977	0	0	0	0	0	1.02477	0	0	0	0	0	0	0	0	0	0	0	0	0	0
XLOC_031796	-	Chr3	15735388	15739192	2	2,2	639,523	LincRNA	Other	8.3896	17.9158	52.4652	15.5392	57.8991	41.7645	14.885	35.9427	0.976787	24.667	5.78527	18.0028	12.8743	19.0919	27.4785	31.7162	30.8158	29.5868	19.6196	14.3973	15.0354	23.1666	12.6388	18.5667	3.24342	49.3414	33.3042	25.8474	17.0362	10.5159	23.3864	24.8524	17.7339	18.5519	30.2426	14.231	15.7241	12.9872
XLOC_031807	-	Chr3	15830778	15831432	1	1	655	LincRNA	Reproductive	0	0	2.33641	0	0	5.94681	0	0	0	0	0	0	0	0	0	0	0	0	0	0	0	0	0	0	0	0	0	0	0	0.0747331	0	0	0	0	0	0	0	0
XLOC_028803	+	Chr3	15969746	15971091	1	2	1240	lncNAT	Other	0.322311	1.31027	5.17676	3.6695	0.892783	0.742481	0.327512	0.120333	0	0.572373	0.40801	0.11754	0	0.398296	0.750215	0.949645	0	0	1.51012	1.02523	0.302021	0.125373	0	0.375196	0.265879	0.904906	0.880812	1.01339	0.157991	0	1.33799	0	0	0.642824	1.48743	0	0.519546	0
XLOC_028814	+	Chr3	16089204	16089833	1	1	630	LincRNA	Reproductive	0	0	149.18	0.470407	0.189041	49.5749	0	0.128805	0	0.368514	0	0	0.246856	0	0	0.158771	0	0	0	0	0	0	0.0440736	0	0.238219	0	0	0	0.153824	0.106912	0	0	0	0	0	0	0	0.0636048
XLOC_031830	-	Chr3	16143035	16143445	1	1	411	LincRNA	Other	0	1.6488	1.45263	9.50482	0	0	0	0	0.195438	0	0	0	0	0	0	0	0	0	0	0	0	0	0.0643935	0	0	0	0	0	0	0	0	0	0	0	0	0	0	0
XLOC_028830	+	Chr3	16272226	16274416	2	2,1	957,2191	LincRNA	Reproductive	0.888723	0.426636	0	0.114111	0.0959041	0.0962255	0.288645	0.133038	0.748426	0.110718	1.02918	0.168025	2.59738	0.398224	0.742949	0.653257	0.0839918	0.95679	0.934768	0.508584	0.715925	0.691565	1.66006	0.179582	0.137216	2.92642	0.800253	0.682528	1.13631	3.36005	0.83105	0.768686	0.847411	1.16093	1.07916	1.2664	1.31645	3.31483
XLOC_028832	+	Chr3	16322107	16322899	1	1	793	LincRNA	Other	2.30533	3.98305	0.924836	7.0714	2.56281	4.55665e-06	1.03198	4.96488	0.0992524	4.89497	0	6.04291	5.50018	4.49265	2.17729	2.72385	1.72963	3.17002	2.01204	1.84348	1.80723	2.55179	4.58617	1.75828	1.02751	0.731973	0.805243	1.30749	2.55125	5.8191	2.47915	1.63317	3.96952	1.54808	1.6005	1.74387	1.07248	6.73271
XLOC_028845	+	Chr3	16528966	16529496	1	1	531	LincRNA	Vegetative	0.647476	5.35002	0	0.48759	0.979223	0.382011	0.289029	0.572804	0	1.95011	0	0.842777	0.376661	0.983841	0.780824	0.458303	0	0	0.372583	0	0	0	0.121844	0	0.394573	8.48097	4.18069	5.0817	1.89259	2.62458	0.72343	1.36572	0	0	1.27177	2.17322	0	1.2699
XLOC_031878	-	Chr3	16729418	16735393	5	5,5,2,1,5	1322,1296,1831,1731,1312	LincRNA	Reproductive	0.0194202	0	0.778537	14.5324	1.27329	2.72075	2.97291	10.9347	9.97703	1.47414	0.988184	11.5175	1.14134	0.686342	1.28241	0.925451	0.854245	1.12872	1.19324	0.887447	0	0.914754	1.38753	0.966901	0.212712	0	0	0.179682	0.0569275	0.047766	0	0.666782	0	0.650042	0	0.388473	0.215489	0.0523221
XLOC_028891	+	Chr3	17194346	17194639	1	1	294	LincRNA	Reproductive	0	0	103.827	0	0	0.735795	0	0	0	0	0	0	0	0	0	0	0	0	0	0	0	0	0	0	0	0	0	0	0	0	0	0	0	0	0	0	0	0
XLOC_028893	+	Chr3	17204641	17204842	1	1	202	LincRNA	Reproductive	0	0	0	0	23.632	0	0	0	0	0	0	0	0	0	0	0	0	0	0	0	0	0	0	0	0	0	0	0	0	0	0	0	0	0	0	0	0	0
XLOC_031920	-	Chr3	17252914	17253408	1	1	495	LincRNA	Reproductive	0	0	6.15424	0.127514	0.108704	4.32735	0.129906	0	0	0.639307	0	0	0	0	0	0	0	0	0	0	0	0	0	0	0	0	0.42967	0	0	0	0	0	0	0	0	0	0	0
XLOC_031967	-	Chr3	17873219	17878724	2	3,2	2772,5416	LincRNA	Vegetative	5.64865	2.10518	3.26557	1.2228	0.833433	0.714504	0.578873	1.04008	0.662203	0.540294	0.22183	0.924842	0.936458	1.2363	1.17623	0.973	1.07377	1.55218	1.25484	0.915164	0.85185	1.08681	0.822374	0.820508	0.282723	2.60329	0.475668	0.442733	0.578164	7.56968	5.59436	7.99129	3.66862	8.14751	9.10699	4.93501	2.88915	5.8575
XLOC_031987	-	Chr3	18224443	18224939	1	1	497	LincRNA	Reproductive	0	0	8.19516	0.232133	0.0634036	4.01702	0	0	0	0	0	0	0	0	0	0	0	0	0	0	0	0	0	0	0	0	0	0	0	0	0	0	0	0	0	0	0	0
XLOC_032004	-	Chr3	18482641	18482853	1	1	213	lncNAT	Other	3.03112	15.5725	0	16.9044	0	3.05914	2.29832	4.29176	1.9829	1.70966	0	5.30838	4.55712	8.66988	4.21819	5.6668	0	0	5.18496	0	0	11.8376	5.28876	3.28979	0	0	0	0	2.45047	1.09807	0	5.27393	5.1653	5.69349	5.65167	10.4208	6.98751	3.24643
XLOC_032019	-	Chr3	18691617	18693774	3	3,3,3	1064,1003,976	lncNAT	Other	2.01378	4.34604	4.79667	2.25787	3.3016	4.22473	1.15157	1.19472	1.5811	1.22032	8.82586	1.36677	4.70984	1.74187	0.754348	2.68037	2.08232	2.3595	1.87853	1.32914	5.05268	2.37852	2.20796	2.96034	6.51185	11.6647	11.8488	7.35386	3.26445	3.18274	0.589809	1.32963	0.560072	2.12488	1.19028	1.43185	1.76648	2.0792
XLOC_029099	+	Chr3	19629211	19629438	1	1	228	LincRNA	Reproductive	0	0	11.7448	0	6.23663	0	0	0	0	0	0	0	0	0	0	0	0	0	0	0	0	0	0	0	0	0	0	0	0	0	0	0	0	0	0	0	0	0
XLOC_032118	-	Chr3	19715723	19717726	3	2,3,3	1694,1014,1010	LincRNA	Other	2.28659	1.26932	3.35715	1.52116	1.86565	5.78336	2.9751	3.46864	3.17721	2.44662	4.89053	3.33989	5.66647	1.91728	1.76227	2.58467	0.930259	2.57195	3.36471	3.06154	1.93997	3.78701	3.40108	3.07762	3.12899	7.00813	13.1117	15.3536	1.79033	5.3851	4.2616	7.56106	2.2395	7.4434	8.85062	1.47494	5.38316	4.97407
XLOC_032128	-	Chr3	19814921	19815337	1	1	417	LincRNA	Other	0	0.8496	2.17036	4.23955	7.25011	0	0	0	0	0	0	0	0.119851	0	0	0.319932	0	0	0	0	0	0	0.421695	0	0	0	0	0	0	0.106541	0	1.09238	0	0	0	0	0	0.119782
XLOC_029115	+	Chr3	19924304	19924679	1	1	376	LincRNA	Reproductive	0	0	9.2939	0	0.128833	16.3092	0	0	0.409778	0.289859	0	0	0	1.50202	0	0.747619	0	0	0	0	0	1.58075	0.167562	0	0	0	0	1.01019	0.200238	0.1622	0	0	0	2.21439	0	0	1.52706	0
XLOC_032167	-	Chr3	20213598	20213864	1	1	267	LincRNA	Reproductive	0	0	0	9.9774	0	0	0	0	0	0	0	0	0	0	0	0	0	0	0	0	0	0	0	0	0	0	0	0	0	0	0	0	0	0	0	0	0	0
XLOC_032181	-	Chr3	20433624	20435352	2	3,2	1387,921	lncNAT	Other	0.0256624	0.275299	3.82136	0.251165	0.203008	1.69403	0.519875	0.150019	0	0.169405	0	0.14927	0	0	0	0	0	0	0	0	0	0	0	0.0928331	0.081608	0	0	0	0.00922797	0.117648	0	0	0	0.584686	0	0	0	0.099659
XLOC_029177	+	Chr3	20696077	20697871	1	2	843	lncNAT	Other	0	0	0	0	2.12814	0	0	0	0.546815	0	5.77476	0.0413712	0	0	0	0	0	0	0	0	0	0	0	3.11041	7.77177	0	0	0	0	0	0	0	0.336632	0	0	0	0	0
XLOC_029197	+	Chr3	21055737	21056706	1	2	589	LincRNA	Other	0.24912	0	0	0	2.87947	0.415217	0.881049	0	0	1.87331	2.22879	0.716817	0.0702461	0	0	0.153342	0.508654	0	0	0	0	0	0	0.218705	1.75473	0.597417	0.422718	0	0.0650301	0.0654483	0.736788	0	0	0.84322	0	0	0	0.217174
XLOC_032244	-	Chr3	21112395	21113256	1	2	771	LincRNA	Other	0.347081	0.62616	0.969337	0.572395	0.991941	2.33038	1.52567	2.60572	0.528128	3.01035	1.01247	5.20628	0.592566	1.48754	0.558352	1.48481	1.68143	0.797895	1.6516	0.563564	0	1.07148	1.22708	1.11935	0.265842	0.354802	0	0.220479	0.301436	0.801401	1.77417	1.69788	0.630792	0.524554	0.526996	1.13284	0.356912	0.580649
XLOC_032252	-	Chr3	21185976	21186631	1	1	656	LincRNA	Other	1.96282	3.84236	2.84466	1.62194	3.21016	1.8686	0.97399	2.49695	1.09207	0.723543	0.715006	1.55811	1.56969	0.804278	1.18852	1.07609	0.677498	1.9722	2.14476	0.625681	0	0	1.76451	0.553102	0.286313	5.70046	1.89785	0.85101	2.11129	2.65303	0.689892	4.59484	0	2.01982	0	3.02781	1.36166	3.03187
XLOC_032267	-	Chr3	21338336	21340337	2	2,1	534,1982	LincRNA	Other	1.43802	3.28974	1.49871	3.96298	10.2494	1.9156	1.25292	3.16168	1.19808	1.6654	0.814448	2.13104	3.32201	1.95636	5.22224	6.40661	4.29539	4.42477	4.71354	4.12525	1.37067	3.75126	2.72896	1.95131	0.167542	4.18026	4.8396	4.65853	3.12714	2.4568	1.57217	3.7752	2.83563	1.13025	3.75133	4.33227	1.84202	2.48029
XLOC_029264	+	Chr3	21860430	21862574	1	1	2145	LincRNA	Vegetative	0.325236	2.04164	0.160395	0.615948	0.358987	0.024491	0.269295	0.135467	0.551928	0.145371	0.627539	0.145421	1.91729	0.486737	0.839352	0.70257	0.986582	0.932732	1.20684	5.05573e-05	0.528682	0.0217361	1.33822	0.143152	0.397919	0.131022	0.942427	0.897856	2.30323	1.38994	0.029733	0.429883	0	1.22995	0.341636	0.187559	0.352699	1.2059
XLOC_032316	-	Chr3	21864671	21866741	2	2,3	1278,1415	lncNAT	Other	1.7166	0.749838	0	4.08742	2.32847	0.232076	1.0912	0.73446	1.00975	0.52742	0.504056	0.751911	1.25681	0.49023	0.508913	0.468991	0.466357	0.537635	0.676099	0.426315	0.501732	0.686392	0.438583	0.845411	1.89935	0.461338	1.1171	0.40461	1.61237	0.893512	0.325724	0.859498	0.787955	1.11967	0.260129	1.36947	1.97241	0.672352
XLOC_029276	+	Chr3	21986074	21986489	1	1	416	LincRNA	Reproductive	0.2775	1.64108	11.2253	0.342346	0.350406	0.904224	0	0	0	0.222236	0	0	0	0	0	0	0	0	0	0	0	0	0.110289	0.382611	0	0	0	0	0.29893	0.130409	0	0	0	0	0	0	0	0.280835
XLOC_029277	+	Chr3	21988212	21988505	1	1	294	LincRNA	Reproductive	0.463741	0	5.61555	0.160907	0.160465	0	0	0.258965	0	0.45984	0	0	0.390362	0	0	0	0	0	1.00919	0	0	1.13766	0	0.319231	0	0	0	0	0	0.139693	0	0	0	0	0	0	1.07302	0.541589
XLOC_032335	-	Chr3	22065000	22065268	1	1	269	LincRNA	Reproductive	0	2.69538	0	14.1292	0	0	0	0	0	0	0	0	0	0	0	0	0	0	0	0	0	0	0	0	0	0	0	0	0	0	0	0	0	0	0	0	0	0
XLOC_032336	-	Chr3	22087438	22088263	1	1	826	LincRNA	Reproductive	0	0	146.53	1.65769	0.0350431	8.32445	0	0	0	0.721612	0	0	0	0	0	0	0	0	0	0	0	0	0	0	0	0	0	0	0	0	0	0	0	0	0	0	0	0
XLOC_029302	+	Chr3	22271552	22272148	1	1	597	lncNAT	Other	0.0298568	1.18244	0.319981	1.071	0.139289	3.52059	1.29818	0.844921	0.630354	0.839158	0.591539	1.92906	0.586379	0	1.30075	0.590102	0	1.39071	0.462842	0	0	0	0.74955	1.60306	0.544804	0	0	0	0.273593	0.351663	0.786177	0	0	0	0.617638	0	0.479535	0.423858
XLOC_032379	-	Chr3	22538721	22539493	1	1	773	lncNAT	Other	0.11091	0	0	0.107346	0.0959971	0.854118	3.30067	1.01522	1.28818	0.291528	0	1.47122	2.08216	0.350841	0	0.66814	0.566585	0.211449	0.494611	0.577418	0.433203	0.356431	2.01683	2.03212	0.127165	3.24038	0.413956	0.521541	0.152128	2.68131	1.24864	0.404622	1.4462	0.443355	0.957099	0.49206	0.794118	2.80107
XLOC_029318	+	Chr3	22612434	22614490	1	2	713	LincRNA	Other	1.9071	1.14168	20.1632	5.62691	7.85364	16.963	4.59452	3.23178	1.92223	9.8737	0.273917	3.48081	2.03343	2.22858	3.43124	2.95644	4.11028	2.27417	5.5768	3.47871	2.55823	2.42706	2.28579	3.08518	0.80395	1.245	2.76606	3.21588	2.13162	2.29614	0.455003	0.88501	0.700164	1.60076	1.03198	0.836216	2.80755	1.53085
XLOC_032389	-	Chr3	22714705	22718510	4	3,3,3,1	608,1645,1645,1884	LincRNA	Other	0.259735	0.628735	3.85245	2.20326	1.7853	1.936	0.57642	0.420397	0.600862	0.354133	1.08305	0.558468	0.155042	0.000564985	0.727767	0.105924	0	0.0892489	0.337012	0.0360615	0	0.914551	0.2385	0.797364	1.4476	1.69859	2.26026	2.79964	0.186618	0.658962	0.35339	0.367382	0.249219	0.459169	1.0029	0.178604	0.258337	0.394617
XLOC_032399	-	Chr3	22810996	22812231	1	1	1236	LincRNA	Other	0.0206162	1.33748	1.11132	0.535027	0.125685	11.8402	0.042502	1.35404	1.46987	0.165822	10.1075	2.4939	0.0268362	0	0	0	0	0	0	0	0	0	0.0523755	5.33536	8.32007	0	0	0	0.684229	0.305594	0.278948	0.249743	0	0	0	0	0.164623	0.0252643
XLOC_032407	-	Chr3	22873833	22877048	2	2,1	1069,3216	LincRNA	Other	0.763451	0.551367	2.67901	1.88287	3.15501	5.81108	1.04692	1.609	2.03553	1.74434	0.263837	1.44151	0.251023	0.074414	0.565764	0.543105	0.23839	0	0.2996	1.7507e-06	0	0.169554	0.0866704	1.22724	2.11863	0.795172	1.20557	0.725559	2.82251	1.14307	2.34171	0.797582	0.54357	0.775284	1.02838	1.20372	1.48907	0.811576
XLOC_029350	+	Chr3	22971644	22974027	1	1	2384	lncNAT	Other	0.810661	0.485558	2.04373	3.53327	1.36807	2.02612	1.79937	0.917581	1.32181	0.607669	0.937594	0.433935	0.959408	0.478278	0.386808	0.594192	0.461687	0.209205	0.341751	0.432982	0.982634	0.488905	0.470431	0.691474	0.717835	0.507355	0.616857	1.22161	0.400955	0.927189	0.908493	1.69589	0.532867	2.5212	2.87403	0.701678	1.70612	0.942108
XLOC_029351	+	Chr3	22974639	22976584	1	1	1946	LincRNA	Reproductive	1.1129	0.579907	0.75097	6.55333	1.58584	0.250903	1.30372	0.44214	1.01988	0.370271	0.961031	0.451094	0.568498	0.323484	0.120493	0.300314	0.320086	0	0.351561	0	0.465095	0.0703427	0.298103	0.282376	0.675357	0.12089	0.718407	0.514054	0.47853	0.605577	0.925409	0.186167	0.251439	0.949442	1.13002	0.382105	0.624305	0.38906
XLOC_029357	+	Chr3	23076795	23077924	2	1,2	1130,511	lncNAT	Other	1.14098	4.10759	6.31331	2.79684	12.9037	0.597173	4.26149	0	0	0.57531	0	1.12021	0.758986	0.202484	5.26374	1.53177	0.654019	3.25968	6.99977	0.847177	6.88445	7.92676	0.0796792	6.46951	0	0.765827	1.91137	1.68801	0.438587	0.159728	3.68414	0.650848	2.43874	0.00624496	2.89227	0.943485	1.13088	0.796283
XLOC_029360	+	Chr3	23113559	23113860	1	1	302	LincRNA	Reproductive	0	0	32.1817	0	0	12.0717	0	0	0	0	0	0	0	0	0	0	0	0	0	0	0	0	0	0	0	0	0	0	0	0	0	0	0	0	0	0	0	0
XLOC_029378	+	Chr3	23392156	23398275	2	3,4	770,739	LincRNA	Reproductive	0.1621	0	20.455	0.604998	6.45116	2.86521	4.161	0	0.163549	0.709016	0	0	1.29284	4.49701	2.75315	2.83152	0.671312	1.0025	3.07539	0.969358	2.47984	1.20118	0.576672	0.623677	0.397426	0.432135	0.91248	0.499071	0.567388	0.813333	1.23201	0.856021	0.322205	1.01183	1.0267	0.269656	0.87621	0.70712
XLOC_029381	+	Chr3	23466376	23467082	1	1	707	lncNAT	Other	1.34056	2.3303	1.0317	3.48735	4.50472	0.729746	0	0	0.474539	0.484506	0	0	0.0153202	0	1.01566	7.96948e-05	0	1.69425	1.01771	1.35857	0	0.295827	0	0	0	0.243453	0.466129	1.27969	0.846175	1.95199	3.63535	5.59405	5.50146	7.95035e-05	4.10585	0.330972	2.47973	2.50406
XLOC_032466	-	Chr3	23539806	23541376	1	2	1401	lncNAT	Other	0	0.89176	0.567645	0.571944	0.607997	0.00988013	0.00972735	0.000399203	0.00010927	0.32622	0.200443	2.37283e-05	0.453239	0.271227	0	0.181471	0.196825	0.720915	0	0	0.624602	0.827633	0.126452	2.659	0	0.7172	0.221425	0.373796	0.383001	0.29712	0	0	0.0512682	0	0.170682	0	0.493713	0.321156
XLOC_029405	+	Chr3	23762787	23762988	1	1	202	LincRNA	Reproductive	0	0	0	0	12.8151	0	0	0	0	0	0	0	0	0	0	0	0	0	0	0	0	0	0	2.35559	0	0	0	0	0	0	0	0	0	0	0	0	0	0
XLOC_032544	-	Chr3	24659739	24660167	1	1	429	LincRNA	Reproductive	0	0	0	0	4.07586	0	0	0	0	0	0	0	0	0	0	0	0	0	0	0	0	0	0	0	0	0	0	0	0	0	0	0	0	0	0	0	0	0
XLOC_029470	+	Chr3	24716003	24716564	1	1	562	LincRNA	Other	0.0292434	0.161908	1.2587	0.196788	0.774561	0.000392491	0.0617863	0.148446	0.892383	0	0	0.214992	0.135092	0	0	0.921638	2.148	0	0	0	0	0	0.246774	0	0	0.957263	0	0.56846	0.145852	0.434553	0	0	0	0	0	0	0.676515	0.104394
XLOC_029475	+	Chr3	24754298	24756555	1	2	2050	lncNAT	Other	0.932688	0.162125	1.87854	0.242983	0.332791	2.96092	0.367656	0.521407	2.22146	0.830505	2.23138	0.572611	0.0470249	0.119782	0	0.0907078	0.437863	0.163653	0	0.105705	0	0.0717491	0.0178442	0.355598	1.45897	0.13138	0.539619	0.698421	0.226227	1.36336	0.676989	1.35122	0.294355	1.75622	2.45832	1.28081	1.11978	1.45305
XLOC_032555	-	Chr3	24795177	24795472	1	1	296	LincRNA	Vegetative	0	0	0	7.46487	2.97721	0	0	0.409852	0.440353	0.758043	0	0.317327	0.706733	2.64355	0	0	0	0	0	0	0	0	0	0.466948	0	0	0	0	0	0.200503	2.22751	0	0	0	0	0	0	0
XLOC_032566	-	Chr3	24881571	24882202	1	1	632	LincRNA	Reproductive	0.477123	0.482225	0.716132	2.9711	0.0967976	0.550391	0	2.70006	2.20816	3.92138	0	1.88351	0.272257	0.560835	0	0.475372	0.76353	0.53748	0.748857	0.797926	0	0	0.308491	0.149913	0	0	0	0.264361	0.378558	1.60558	1.52289	0.739406	0	0	0.608438	0.507948	0	1.13624
XLOC_029510	+	Chr3	25312272	25313416	1	1	1145	lncNAT	Other	0.100416	0.738206	0.262818	2.02784	0.536603	0.394677	0.231639	7.42969	1.43489	2.22621	0.205781	4.62153	0.741105	0.597923	2.2155	1.038	0.934356	1.54586	0.718489	0	0.538081	0.810992	0.896703	0.988814	0.51058	0.384345	0.16623	0.297319	0.153087	0.293963	0.269327	0.247199	0.716022	1.01246	1.11314	1.20787	0.341616	0.617732
XLOC_029539	+	Chr3	25669830	25670105	1	1	276	LincRNA	Other	0	0	1.37498	3.29925	0	0	0	0	0	0	0	0	0	0	0	0	0	0	0	0	0	0	0	0	0	0	0	0	0.118572	0	0	1.30561	0	0	1.49108	0	0	0
XLOC_029544	+	Chr3	25780471	25780700	1	1	230	LincRNA	Reproductive	0	0	4.16519	0	9.68293	3.00994	0	0	0	1.5744	0	0	0	0	0	0	0	0	0	0	0	0	0	3.08374	0	0	0	0	0	0	0	0	0	0	0	0	0	0
XLOC_029554	+	Chr3	25904283	25904631	1	1	349	LincRNA	Reproductive	0.0789128	0	0	2.26373	1.23922	0.362189	0	0.256301	0	0	0	0.154172	0	0	0	0	0	0	0	0	0	0	0	0.216613	0	1.09217	0	0	0.108122	0.218521	0	0	0	0	0	0	0	0.132134
XLOC_029565	+	Chr3	26048595	26048826	1	1	232	LincRNA	Reproductive	0	0	13.6725	0	0	1.95143	0	0	0	0	0	0	0	0	0	0	0	0	0	0	0	0	0	0	0	0	0	0	2.81093	0	0	0	0	0	0	0	0	0
XLOC_032663	-	Chr3	26192169	26192431	1	1	263	LincRNA	Reproductive	0.347883	0	0	3.78914	0	0	0	0	0	0	0	0.473379	0.362574	0	0	0	0	0	0	0	0	0	0	0	0	0	0	0	0	0.299604	0	0	0	0	0	0	0	0
XLOC_029611	+	Chr3	26557039	26557559	1	1	521	LincRNA	Reproductive	0	0	8.62701	0	0	15.3293	0	0	0	0.132911	0	0	0	0	0	0	0	0	0	0	0	0	0	0	0	0	0	0	0	0	0	0	0	0	0	0	0	0
XLOC_029612	+	Chr3	26558081	26558461	1	1	381	LincRNA	Reproductive	0	0	12.9879	0	0	0	0	0	0	0	0	0	0	0	0	0	0	0	0	0	0	0	0	0	0	0	0	0	0	0	0	0	0	0	0	0	0	0
XLOC_029641	+	Chr3	26827901	26828362	1	1	462	LincRNA	Reproductive	0	0	9.20918	0	0.308814	5.50335	0	0.515688	0	0.575301	0	0	0	0	0	0	0	0	0	0	0	0	0	0.194158	0	0	0	0	0	0	0	0	0	0	0	0	0	0
XLOC_032730	-	Chr3	26908655	26909167	1	1	513	LincRNA	Other	0	0	1.6888	5.51054	1.43451	0	0.516518	0.0983308	0.223581	0.152149	0.774943	0.0795939	0.400789	1.0438	0.342956	0.137574	0.459041	0	0.534104	0.44919	0.765916	0.296776	0.270809	0.341732	1.03145	0	0	0.636678	0.0236177	0.147717	1.05514	0	1.38859	1.73172	0	0.414196	0	0.168168
XLOC_029652	+	Chr3	26929192	26930059	1	1	868	LincRNA	Other	0	0	0.860029	5.02348	0.0602358	0.291815	0	0.0340244	0.688166	0	0	0	0	0	0	0	0	0	0	0	0	0	0	0	0	0	0	0	0	0	0	0	0	0	0	0	0	0
XLOC_029653	+	Chr3	26932084	26932301	1	1	218	LincRNA	Other	0	0	5.55258	15.195	0	0	0	0	0	0	0	0	0	0	0	0	0	0	0	0	0	0	0	0	0	0	0	0	0	0	0	0	0	0	0	0	0	0
XLOC_032737	-	Chr3	26973147	26975398	3	1,2,1	246,961,803	LincRNA	Other	0.169618	0	3.61346	4.54405	0.759304	3.07978	0.373288	0.689235	1.29705	2.81037	2.12269	1.01117	0.99693	0	0	0	0	0	0.206959	0	0	0	0.0613261	6.0817	19.2117	0	0	0	1.02432	0.141149	0	0	0	0.801325	0	0	0	0.651685
XLOC_029670	+	Chr3	27188768	27190457	1	2	1597	LincRNA	Reproductive	0.0400312	0	0	0	0.574537	0.0206438	0.173737	0.023471	0.0583389	0.0708281	0	0	0.27674	0	0	0.0643922	0	0	0	0.11524	0	0	0.0951195	0	0	0	0.220963	0	0.033481	0.330508	0	0.196546	0.0979274	0	0.304134	0	0	0.29802
XLOC_032749	-	Chr3	27192113	27193826	2	3,2	1335,1612	LincRNA	Other	0.509536	0.60144	0.158989	0.805762	0.685553	0.355723	1.03188	0.247097	0.314972	0.335271	0.432507	0.305088	1.71637	0	0.1568	0.353232	0.226482	0.499808	0.556194	0.518672	0.408837	0.880756	0.83904	0.19107	0.695147	0.202272	0	0.409195	0.572368	0.424773	0.286882	0.281515	0.604664	0	0.302126	0.551411	0.362618	0.526032
XLOC_029689	+	Chr3	27398590	27400333	2	3,1	970,460	LincRNA	Other	1.23698	0	0	0.614489	0.80591	0.60357	0.80405	0.418046	0.481137	0.687124	0.403026	0.454073	0.389087	0.374804	2.19961	0.0623024	0.226205	0.508034	0.360252	0	1.25309	1.32533	0.361493	0.249252	0.185317	0.26533	0.532289	1.30365	0.422269	1.25402	1.76419	2.34031	1.66399	3.87199	1.18752	1.56948	1.57953	0.988883
XLOC_032789	-	Chr3	27689451	27689651	1	1	201	LincRNA	Other	0	0	4.83248	15.2758	0	0	0	0	0	0	0	0	0	0	0	0	0	0	0	0	0	0	0	0	0	0	0	0	0	0	0	0	0	0	0	0	0	0
XLOC_029714	+	Chr3	27696718	27697566	1	1	849	LincRNA	Other	0.592213	2.01201	1.61491	2.45415	4.59695	2.68272	0.347969	0.314844	0.113788	0.355306	0	0.0873295	0.777947	0.607829	0.267608	0.19578	0	0.268142	0.36248	0.339676	0	0	0.335114	0.504112	0	2.52426	0.448112	0.409912	0.671736	0.328597	0	0	0.339875	1.05878	2.76005	0.828366	0.328147	0.510161
XLOC_029726	+	Chr3	27872444	27872952	1	1	509	LincRNA	Reproductive	0.0278785	0	4.06901	0	0.454682	1.18253	0.188624	0.252546	0	0.243171	0.524816	0.269234	0.0831011	0	0	0	0	1.43482	0.430459	0	0	0	0	0.206322	0.486058	0	0	0	0.0948042	0.140318	0	1.05054	0	0	0	0	0	0.0780159
XLOC_029746	+	Chr3	28003823	28004451	1	1	629	lncNAT	Other	0.0765819	2.50427	2.37594	2.12799	0.861877	1.03329	0	0.28502	0.1091	0.96274	0	0.44722	0.356533	0.361729	0.532364	0	0	1.17347	0	0.547634	0.925335	0	0.183984	0.918425	0.586255	0.393178	0	0.813446	0.109555	0.284739	0	0	0.591152	0	0	0.722411	0	0.0559541
XLOC_032823	-	Chr3	28048480	28054236	2	2,2	487,551	lncNAT	Other	0.523445	0	0	0.741421	1.49809	2.0489	1.28088	1.39458	1.34435	1.68928	0	2.2038	0.553051	0.657025	0.459325	0.833764	0.575292	0.790937	0.284765	1.05966	3.20665	0.75571	0.713621	1.23406	1.37533	2.59744	0.495083	0.462417	0.140548	0.358249	1.45868	0.619279	0.545783	0	2.35766	0.387832	0.545968	0.333518
XLOC_032852	-	Chr3	28433063	28438204	3	4,1,1	728,693,1244	LincRNA	Reproductive	0	0	3.57726	2.53346	0.714994	17.8001	0.32435	0.186209	0	0.689619	0.0960039	0.233097	0	0	0	0	0	0	0	0	0	0	0	0	0.810627	0	0	0	0.0230409	0	0.549804	0	0	0	0	0	0	0
XLOC_029790	+	Chr3	28608633	28609995	1	1	1363	LincRNA	Reproductive	0.117582	0	1.0324	0.380375	0.224436	1.06935	0.658429	0.172774	0	0.220226	2.72143	0.222104	0.309492	0.640655	0	0.416425	0	0.145023	0.409265	0.200015	0	0.255405	0.445355	0.30568	0.62454	0.110588	0.400579	0.0878357	0.0859587	0.23745	0	0.210809	0	0.209215	0.208269	0	0	0.256517
XLOC_029805	+	Chr3	28802780	28803574	1	1	795	LincRNA	Reproductive	0	0	0.173054	1.1838	0.325049	0.232784	0	1.69106	0.522744	0.120319	0.540035	3.34048	0.140031	0	0	0	0	0	0.708701	0	0	0	0.0538359	0.887052	0	0	0	0	0	0.103871	0	0	0	0	0	0	0.301178	0.0440855
XLOC_029811	+	Chr3	28867055	28867307	1	1	253	LincRNA	Reproductive	0	0	2.83214	0	4.31082	0.801458	0	0	0	2.16354	0	0	0	0	0	0	0	0	0	0	0	0	0	0	0	0	0	0	0	0	0	0	0	0	0	0	0	0
XLOC_029825	+	Chr3	29013086	29016021	1	3	1290	lncNAT	Other	1.08252	0.37264	4.52043	0.92959	0.540896	3.00312	0.971803	1.18809	0.696368	1.29634	6.59969	0.839239	2.24546	0	0.448998	0.984402	0.483834	1.40406	1.09899	0.723587	0	0.77283	1.40553	4.06826	2.171	1.58985	0.829353	0.799985	1.68083	1.83856	0.265239	1.0121	0	0.515834	0.245251	1.3924	1.54682	3.48542
XLOC_029834	+	Chr3	29166806	29168155	1	2	1248	lncNAT	Other	0.148823	0.758603	2.65385	0.240802	1.33204	2.49016	0.0766333	0.0673447	0	0.153931	1.38552	0.0494136	0.122537	0.104832	0	0.106871	0	0	0	0	0	0.117812	0.11099	0.116392	1.35323	0	0	0	0.0829579	0.282835	0	0.200339	0	0.462852	0	0.287857	0.144476	0.578199
XLOC_032916	-	Chr3	29382366	29382807	1	1	442	LincRNA	Other	2.70457	70.7036	33.4086	0	0	19.4133	4.12254	4.98608	7.0147	12.3024	205.448	10.3388	20.4005	9.28228	18.5151	25.4163	27.2307	35.7875	20.0729	24.7102	67.1771	48.5972	13.6302	12.2083	2.58258	1.68733	192.219	255.295	2.96421	20.7415	14.0024	16.601	20.8455	33.9484	23.7424	25.8937	27.0408	21.1205
XLOC_032946	-	Chr3	29756293	29763107	6	4,6,2,2,3,1	1389,3830,3341,649,2579,1197	LincRNA	Reproductive	0.464962	2.53311	22.3889	87.1256	4.84957	8.44168	12.4009	14.103	5.3429	1.33539	2.4835	2.3086	3.69386	2.86367	0.243996	1.42315	3.68355	0.87297	2.31647	1.22145	0.336487	0.933241	2.5846	2.53714	7.21583	4.89701	2.24869	4.47668	1.35707	0.810067	1.86769	2.17749	0.839533	1.2185	2.08555	3.03528	1.08572	1.29834
XLOC_029884	+	Chr3	29847588	29848578	1	1	991	LincRNA	Vegetative	0.0701251	0.428358	0	0.034169	0.144673	0	0.0167382	0	0	0.00270527	0	0.148191	0.11378	0	0	0.00579206	0.367644	0	0.164808	0.278931	0	0	6.82554e-05	0.000353399	0	1.5928	2.03417	0.332195	0.0224778	0.145338	0	0	1.14771	0	0	0.166597	0	0.270056
XLOC_029907	+	Chr3	30124656	30127455	2	4,4	2232,645	lncNAT	Other	1.71061	1.39767	2.61302	1.27094	1.44874	0.655577	2.0643	2.44956	3.25312	1.06667	2.19053	2.00562	2.38	1.00631	1.77554	1.85895	0.454077	1.74036	2.70824	0.472463	2.67052	0.303975	1.4041	1.12763	2.38526	0.549192	3.99478	12.2712	2.59165	2.14748	5.48232	3.51014	2.48898	6.13082	6.14474	2.64541	2.60446	2.07022
XLOC_032995	-	Chr3	30342713	30343115	1	1	403	LincRNA	Reproductive	0	0.297619	0	0.466865	3.20009	0	0	0	0	0.366068	0	0	0	0	0	0	0	0	0	0	0	0	0	0	0	0	0	0	0	0	0	0	0	0	0	0	0	0
XLOC_029945	+	Chr3	30618567	30618794	1	1	228	LincRNA	Other	0	3.36046	5.52375	1.53622	32.8707	0.952951	0	0	0	0	0	0	0	0	0	1.30254	0	0	0	0	0	0	0	0	0	0	0	0	0	0	0	0	0	0	0	0	0	0
XLOC_029984	+	Chr3	30986956	30987389	1	1	434	LincRNA	Reproductive	0	0	5.16332	0.115878	0	1.52564	0	0	0	0.174935	0	0	0	0	0	0	0	0	0	0	0	0	0	0	0	0	0	0	0	0	0	0	0	0	0	0	0	0
XLOC_029992	+	Chr3	31098604	31099873	1	2	620	LincRNA	Other	0.022813	0	0.940584	1.50848	0.0450094	0	0.0384848	0	0	0	0	0.0641251	0	0	0	0	0	0	0	0	0	0	0.029772	0	0.094307	0	0	0	0.381655	0	0	0	0.282043	0	0	0	0	0
XLOC_029993	+	Chr3	31103915	31119528	2	3,2	2933,1068	LincRNA	Other	1.68607	1.474	4.59503	0.979784	1.36042	0.642908	0.614203	0.153499	0.947758	0.253163	1.57392	0.455036	1.67826	0.762527	0.542563	1.04364	0.33202	0.0577966	0.404057	0.364638	2.04408	0.528537	0.777586	0.167486	2.78782	2.25313	1.18909	2.06026	0.550183	2.78902	1.26696	2.46391	2.55872	1.82881	2.73542	0.905257	2.58053	2.44444
XLOC_030004	+	Chr3	31197944	31198221	1	1	278	lncNAT	Other	0	0	0	0	4.05579	0	0	0	0	0	0	0.33098	0	0	0	0	0	0	0	0	0	0	0.204325	0	0	0	0	0	0	0	0	0	0	0	0	0	0	0
XLOC_033071	-	Chr3	31279725	31280025	1	1	301	LincRNA	Reproductive	0	0	0	0	2.3889	0	0	0	0	0	0.754217	0	0.45105	0	0	0.505702	0	0	0	0	0	0	0	0	0	0	0	0	0	0	0	0	0	0	0	0	1.62081	0
XLOC_033076	-	Chr3	31300987	31302001	2	2,2	675,648	lncNAT	Other	0.622271	1.10276	0	0.858494	0.627494	0.304817	1.00139	0.75396	0.736903	0.366244	0	1.08152	1.5162	0.214312	0.551947	0.0871138	0.529695	0	0.437619	0	0.817073	0.666234	0.409567	0.27822	1.1002	1.85427	0.942936	2.03994	0.509436	0.302779	0	1.21143	1.2661	0.267453	0	0.94432	1.36078	1.02387
XLOC_030024	+	Chr3	31417390	31419906	1	3	940	lncNAT	Other	0	0	0	0.63765	0.801349	0.102049	0.0386268	0	0.118522	0	0	0	0	0.131476	0	0.0675898	0	0	0	0	0.56507	0	0	0	0	0	0	0	0.0175454	0	0	0	0.220466	0	0	0	0	0
XLOC_033097	-	Chr3	31583861	31584435	1	1	575	LincRNA	Reproductive	0	0	6.04681	0	0	20.4769	0	0	0	0.422572	0	0	0	0	0	0	0	0	0	0	0	0	0	0	0	0	0	0	0	0	0	0	0	0	0	0	0	0
XLOC_033118	-	Chr3	31804318	31804769	1	1	452	LincRNA	Other	0.263536	1.45508	1.32551	2.19481	0.284812	0.606202	1.34276	0.778809	0	0.574558	0	0.930883	0.123255	0.942598	0	0.89154	1.59039	0	0.687617	0	3.16813	0	0.204988	0	0	1.07674	1.76622	1.7045	0.691906	0.104803	0	0	0	0	0	0	0	0
XLOC_033119	-	Chr3	31809346	31811437	1	1	2092	LincRNA	Other	0	4.30884	44.1911	17.379	6.38943	0	0	0	0	0	0	0.0123819	0	0.243672	0	9.73763e-06	0.095412	0	1.29603e-05	3.03745e-06	0.178219	5.02651e-05	0	0	0	0	0	0	0	6.1433e-05	0.252174	0	0	0	0.157752	0	0	0
XLOC_033123	-	Chr3	31831333	31832023	1	1	691	LincRNA	Vegetative	3.09937	0.691869	0	0	0.599342	0.451706	0.508356	0.652842	0.921289	2.72743	1.59564	0	1.18671	3.12163	2.05358	2.67206	2.84119	3.36152	4.26757	2.72198	1.07424	2.94659	0.834642	0	0	1.03524	2.17989	2.39556	0.881885	2.71073	3.90215	1.258	1.82481	2.56886	7.03067	2.82595	3.30708	1.90217
XLOC_030081	+	Chr3	31998179	32000700	1	2	2397	LincRNA	Other	5.79213	0	0.143229	0	0	0.847336	1.09016	0.683477	2.67323	0.930751	0.967734	2.09927	2.39603	0.480868	0.000611047	0.291102	0.448474	0.0826531	1.04845	0.385002	0.399151	0.502733	1.06034	1.23465	1.72258	0.338009	6.64877	4.29045	2.59174	4.55569	2.54284	5.08007	1.4864	7.51215	7.83039	3.56737	3.7893	3.89899
XLOC_030084	+	Chr3	32025045	32025486	1	1	442	LincRNA	Reproductive	0	0	3.38193	0	0	3.25468	0.138002	0	0	0	0	0	0.206369	0	0	0	0	0	0	0	0	0	0	0.355535	0	0	0	0	0	0.0719841	0	0	0	0	0	0	0	0
XLOC_033138	-	Chr3	32031710	32031983	1	1	274	LincRNA	Reproductive	0	0	0	2.20879	39.0654	0	0	0.239554	0	0	0	0	0	1.45256	0	0.71948	0	0	0	0	0	0	0	0	0	0	0	0	0	0.512345	0	0	0	0	0	0	0	0
XLOC_033141	-	Chr3	32056858	32057501	1	1	644	LincRNA	Vegetative	0.0633909	0.813772	0	0.269002	1.50205	0.63262	0.0879919	0	0	0.0520665	0	0.234748	0	0	0	0.132168	0	0	0	0	0	0	3.26518	0.0910111	0	46.1991	0.626322	0	4.08789	0.413274	0	0	0	0	0	0	0	1.00545
XLOC_033142	-	Chr3	32083577	32085018	1	2	234	lncNAT	Other	0	0	9.04271	0.427162	0.444508	23.9162	0	0	0	2.2932	0	0	0.557523	0	0	0	0	0	0	6.22024	0	4.03233	0	0	0	0	0	0	0	0	0	0	0	0	0	0	0	0
XLOC_030109	+	Chr3	32336953	32337532	1	2	499	lncNAT	Other	0	0	5.12917	0.559092	3.0562	1.63711	0.343514	0.381885	0	1.84566	0	0.994509	0	0	0	0	0.732317	0	0	0	0	0.462878	0	0.133507	0	0	0	0	0	0	0	0	0	0	0	0	0	0.144072
XLOC_030110	+	Chr3	32354032	32354839	1	1	808	lncNAT	Other	2.71393	0.331787	0	0	0	0.138837	3.03311	14.2648	2.46613	7.73847	10.4529	8.55234	4.08012	7.46524	5.22496	7.66465	7.8233	7.35885	7.01632	3.06625	6.31219	8.23514	3.88212	9.95916	1.5794	0	5.76312	5.2725	0.859366	2.12612	6.33257	4.61947	6.53188	9.60887	4.34669	3.14161	3.57533	1.69369
XLOC_030123	+	Chr3	32454264	32455983	1	1	1720	LincRNA	Reproductive	0.196755	1.38457	0.835555	5.77711	0.621734	0.0417598	2.47349	2.72473	1.76812	0.716176	0	2.13857	0.388918	0.129846	0	0.0959874	0.220269	0.0815449	0.0637203	0.457731	0	0	0.0496975	0.0741748	0.166023	0.131167	0	0	0.0247389	0.0692762	0.931099	1.84804	0.32431	0.410272	0.229267	0.0976032	0.232114	0.0565224
XLOC_030128	+	Chr3	32491936	32494233	3	2,1,2	953,872,640	LincRNA	Other	0	0	0	0.662129	1.99137	0	6.17081	0.267834	0	0.15375	0.157548	0.198915	0	0	0	0	0	0	0	0	0	0	0.028154	0.150644	0	0.310475	0	0	0.128867	0.068907	0	0	0	0	0	0	0	0
XLOC_030133	+	Chr3	32578031	32578656	1	1	626	LincRNA	Other	0.0350984	0	0	2.80659	3.87333	0.186632	3.22116	2.33596	0.0841387	0.880403	0	1.96941	0.245571	1.1082	1.50315	1.2306	0.487299	1.07308	0.255569	0.470825	0	0.956168	0.344126	1.15704	0.209907	0	0	0.40418	0.159725	0.170026	0.661111	0	0	0	0	0.767799	0.434129	0.244308
XLOC_033210	-	Chr3	32711694	32712400	1	1	707	LincRNA	Reproductive	0.370906	0.357658	0	2.26249	0.366177	0.432687	1.56395	0.0400705	0.760622	0.622522	0.3924	5.42477	0.641878	0	0.406861	0.127414	0	0	0.214143	0.415139	0	0.282609	0.178708	0.190301	0	2.51121	2.33911	1.88147	0.750009	0.960692	3.24589	0.447866	0	0.486671	0.45484	1.17844	1.55246	1.37937
XLOC_030171	+	Chr3	32983034	32984506	1	1	1473	LincRNA	Other	0.143363	11.0245	4.325	22.459	0.0484464	0	0.465074	0.0709749	0	0.128647	0.363249	0.563701	0.27583	0	0.372169	0.0623761	0.194437	0	0.792954	0.479695	0	0.895238	0.872677	0.353359	5.17642	0.128779	1.21556	0.698488	0.188588	0	0.882647	0.23381	0.00062418	0	0.0120016	0.0718062	0	0.158891
XLOC_030194	+	Chr3	33281343	33281883	1	2	367	lncNAT	Other	0.199899	0	0	0.654477	0.196073	1.43962	1.4707	0.591528	0.342915	0.690121	2.19779	0.00770555	0.000431502	2.20582	5.99965	1.64825	1.60177	4.90723	2.74037	1.6454	0.492654	7.92738	2.31395	0.506548	2.04415	1.36001	0	0	9.31989	0.00316141	1.86554	0	1.0283	6.04248	1.86949	0	0.406789	0.000623492
XLOC_030196	+	Chr3	33297144	33297585	1	1	442	LincRNA	Reproductive	0	0	8.28003	0	0	3.13601	0	0	0	0	0	0	0	0	0	0	0	0	0	0	0	0	0.104368	0	0	0	0	0	0.15958	0.0829228	0	0	0	0	0	0	0	0.102908
XLOC_033294	-	Chr3	33716890	33717729	1	1	840	lncNAT	Other	0.902711	0.793913	0	0.168155	0	0.310151	0.27589	1.58284	0.0877776	5.6266	5.69949	0.732596	20.6831	12.8113	15.7076	18.7238	20.3742	30.6933	15.9556	18.3695	29.9053	33.585	17.0806	0.371525	1.38874	0	26.2337	19.2025	2.70821	17.2949	23.7098	18.0847	17.9	30.6262	20.6061	13.0298	20.5357	10.0816
XLOC_030257	+	Chr3	33916358	33916829	1	1	472	lncNAT	Other	0.109589	1.51584	8.12947	7.52174	17.2587	0.808488	0.0751322	0.156307	0	1.91343	0	0.338579	0.553249	0.443697	3.09982	0.463915	0.770035	0	0.402841	0.733975	2.80385	1.00157	0.197072	0.176345	0	0	0	0	0.118186	0.10334	0	0	0	0	1.05444	0.578028	0	0.221584
XLOC_030258	+	Chr3	33926307	33927202	1	1	896	LincRNA	Reproductive	0.338825	0	1.53931	0.868061	0.927	0.393647	0.476972	0.457292	0.0698238	0.537299	23.9073	1.69094	3.4031	0.921256	1.33323	1.3255	0	1.53164	1.65814	1.81601	1.32031	1.8378	2.59064	1.40666	4.20217	0.441409	1.15952	1.34846	1.05372	1.802	1.18565	0.376156	1.1784	2.08341	0.374586	0.258044	0.778049	1.36109
XLOC_033345	-	Chr3	34273865	34275439	1	1	1575	LincRNA	Other	0.00897293	0.35513	0	2.07751	0.173966	0.0273708	8.21005	0.159481	1.75856	0.0840007	0	0.414722	0.792015	0.158179	0.298787	0.0404612	0.14067	0.214021	0.153343	0.277285	0	0	0.148689	0	0.120773	0	0	0	0.00924848	0.0879526	0	0	0.130992	0	0.834151	0.118593	0.153288	0.0475765
XLOC_030298	+	Chr3	34305086	34308798	6	5,5,3,1,4,4	1846,1582,2381,2065,2446,1452	LincRNA	Other	0.659774	1.83809	3.86141	4.07041	1.75841	0.983519	0.542005	0.928851	1.26911	0.671206	0.347204	0.415668	1.64925	0.623212	1.35792	0.840811	0.78391	0.773198	1.13088	0.890531	1.0412	0.729572	0.967193	0.573603	1.32238	0.966538	1.78851	1.40027	0.44169	1.54824	1.34071	1.57396	0.263064	1.64266	3.04081	1.5165	1.33672	1.84531
XLOC_030301	+	Chr3	34351226	34352916	1	1	1691	LincRNA	Vegetative	0.597623	0.640751	0.261702	0.0691672	0.229263	0.0735312	0.123249	0.347348	0	0.329596	0	0.387349	1.68494	0.830019	0.434535	1.84213	0.296242	2.04754	0.863634	2.85894	2.72394	4.1921	0.696828	1.81267	0.127537	1.39021	0.986134	0.930542	2.70666	1.54686	1.38368	0.855149	0.000223522	1.11589	0.0416739	1.45731	0.373344	0.971771
XLOC_033362	-	Chr3	34430437	34430759	1	1	323	lncNAT	Other	16.8891	0	0	0	0.243811	0.673923	0.291868	0	4.5544	0	0	0.211999	0	0	0	0	0	0	0	0	0	0	0.21957	0	0.18515	0	21.8865	1.06189	0.862896	2.52228	0	4.32379	3.92194	9.10142	7.08273	8.17987	11.2164	14.8322
XLOC_033365	-	Chr3	34468591	34473225	7	5,4,2,2,4,3,5	1506,1381,1463,1683,1773,2465,1534	LincRNA	Other	0.768676	1.70263	0.294634	6.77901	4.55668	0.275703	1.79004	1.43477	2.95909	0.912468	0.542628	1.74179	1.21574	0.463656	0.588531	0.799149	0.236655	0.34646	0.9557	0.581954	1.3728	0.404797	0.823491	0.569801	0.588141	0.280098	0.667574	0.193645	1.28316	0.732421	0.973722	0.398733	0.729789	1.17696	0.645177	0.63429	1.08084	0.475317
XLOC_030341	+	Chr3	34789235	34791043	1	2	664	LincRNA	Reproductive	0	0	0	0	0.564965	0	0	0	0	0.611832	0.214434	0	0	0	0	0	0	0	0	0	0	0	0	0	0	0	0	0	0	0	0	0	0	0	0	0	0.3452	0
XLOC_030385	+	Chr3	35183900	35185678	1	2	816	LincRNA	Reproductive	0	0	0	0	0.0417975	0	0	0.0289492	0	0	7.12682	0	0	0	0	0	0	0	0	0	0	0	0.106419	0.0666422	2.88304	2.93454	0	0	0	0.0425831	0	0	0	0	0	0	0.279418	0
XLOC_033462	-	Chr3	35410876	35411854	1	2	654	lncNAT	Other	0.240695	0	0	0	0.0528662	0.131036	0.525441	0.723607	0.261045	0.269381	0.114967	0.19381	0.166587	0.185763	0.240938	0.197797	0	0.763844	0.558431	0	1.25416	0	0.392572	0.0763298	0.660779	0	0.526857	0.523805	0.121715	0.217833	0.485361	0	0.654635	0	1.18411	0	0	0.0603988
XLOC_030405	+	Chr3	35418577	35419180	1	1	604	LincRNA	Other	3.31871	0	0	0.111121	0.395284	0.27508	2.39282	2.52569	1.7254	3.25937	5.24348	6.64836	3.49454	3.62276	3.23623	2.06596	1.77862	4.31533	2.0866	4.86497	2.2922	5.51102	1.52223	3.9257	1.48802	0	6.67815	2.99826	5.07305	2.81439	4.31136	4.73218	2.18555	3.49074	3.36771	4.47841	6.11527	2.71724
XLOC_030408	+	Chr3	35431613	35432511	3	1,2,2	888,522,409	LincRNA	Other	0.943376	2.39884	1.81748	3.36129	1.89499	3.49918	0.65769	0.385929	2.32044	1.12698	1.23549	2.26594	0.89204	0.499888	0.624723	1.31913	0.776166	0.895265	1.13336	0.229265	1.31266	1.57019	1.04919	0.522632	0.755732	2.55094	0.379792	0.464757	0.98197	0.534137	0.833472	0.292181	2.08632	1.27492	0.833742	0.783205	0.434473	0.0780075
XLOC_033482	-	Chr3	35565755	35568310	6	4,4,4,4,4,2	1017,1107,1500,1518,1369,2037	LincRNA	Other	3.50486	3.95782	20.6346	6.14358	5.26315	10.503	3.94153	3.66942	3.40395	5.96139	3.29569	4.14653	4.80183	6.10412	3.41092	5.29433	4.36844	5.52006	4.41478	3.22668	6.34072	6.63065	4.32386	4.8494	2.42335	1.78255	5.33958	7.357	2.09439	4.56534	6.10739	6.77935	3.5197	5.79962	5.99351	3.7737	4.1079	4.25652
XLOC_030425	+	Chr3	35581838	35582667	1	1	830	LincRNA	Reproductive	0.0195447	0.296815	48.5999	0	0.788464	74.2794	0.121117	0.101348	0	0.0468433	0.876928	0.0507286	0.0453828	0	0	0.118518	0	0	0	0	0	0	0.0960999	3.84577	3.77617	0	0	0	0.307037	0.270859	0	0	0	0	0	0	0	0.348886
XLOC_030436	+	Chr3	35698405	35699724	1	1	1320	lncNAT	Other	0.0098353	0	0	0.313718	0	0	0.0254277	0.051057	0.0974697	0	0	0.0397378	0.0185579	0	0.267581	0.0396725	0	0	0.0705515	0	2.65214e-05	0	0	0.124039	0	3.43821	0.5175	0.0936208	0.0264356	0.09565	0.572369	0.134661	0.20056	0	0.151738	0	0	0.0661557
XLOC_033494	-	Chr3	35702374	35702599	1	1	226	LincRNA	Reproductive	0	0	0	5.19364	1.05351	0	2.32152	1.77141	0	0	0	0	1.31847	0	0	2.68796	0	0	0	0	0	6.73195	0	0	0	0	0	0	0	0	0	0	0	0	0	0	0	0
XLOC_030442	+	Chr3	35732088	35735988	1	3	467	lncNAT	Other	0	0	1.49805	1.91431	0.1284	6.68711	1.81402	2.4177	0	0.326498	0	1.07256	0.161269	0	0	0	0	0	0	0	0	0	0	0	0	0	0	0	0	0	0	0	0	0	0	0	0	0
XLOC_033719	+	Chr4	222977	223456	1	2	385	LincRNA	Reproductive	0.0989228	0	16.5148	0	0	11.1931	0.120736	0.237819	0	2.15128	0	0	0	0	0	0	0	1.00294	0	0	0	0	0.0893076	0	0.628836	0	0	0	0	0.209083	0	0	0	0	0	0	0	0
XLOC_033721	+	Chr4	243396	244873	1	1	1478	LincRNA	Vegetative	2.66523	0.240876	0	0.267952	0.333852	0.0659588	0.504743	0.325307	0.145243	0.238253	0	0.348965	2.43622	1.78148	2.40931	2.10472	3.09908	1.58311	2.74478	2.62015	3.70642	3.85111	2.31287	0.0277061	0.0961588	0.30564	3.40229	2.00488	8.30996	0.972854	0.992351	0.137715	0.304324	1.00125	1.0413	2.08181	1.49345	1.19324
XLOC_033767	+	Chr4	842600	843612	1	2	924	LincRNA	Reproductive	0.312979	0.0574376	1.83652	0.284952	0.139471	0.896665	0.212066	0.363047	1.48717	0.594932	1.39019	0.818156	0.203651	0.615922	0	0.249054	0	0.761515	0	0.866373	0	0	0.256741	0.385959	3.57914	0	0	0	0	0.131005	0	0	0	1.08191	0	0	0	0
XLOC_033783	+	Chr4	920861	921068	1	1	208	LincRNA	Reproductive	0	0	0	0	17.6381	0	0	0	0	0	0	0	0	0	0	0	0	0	0	0	0	0	0	0	0	0	0	0	0	0	0	0	0	0	0	0	0	0
XLOC_033790	+	Chr4	1009688	1010158	1	1	471	lncNAT	Other	0.465297	0	0	0.173148	0	0	0.213555	0.574721	0	0.383989	0.804567	0.901077	0.16595	1.2357	0	0.647532	0	0	0	1.09658	2.13179	1.13625	0.376038	3.16321	9.86474	0	6.33013	0.602262	0.202366	0.208409	0	0	0	1.27851	0	0	0	0.154818
XLOC_036760	-	Chr4	1325176	1327774	1	3	717	LincRNA	Other	1.63441	3.45606	24.8708	4.16421	15.0758	10.6841	3.60557	2.41189	1.60217	2.84462	2.58195	1.95475	4.1248	8.65807	7.62458	5.3193	4.14137	7.62129	4.84691	8.61751	5.30703	8.72164	5.02453	3.17357	2.10308	3.47337	0.589307	0.387201	2.71286	2.54332	3.67217	4.34623	3.05626	2.01777	2.09419	3.18238	3.97402	2.7915
XLOC_033824	+	Chr4	1434683	1435470	1	2	466	LincRNA	Reproductive	0.518437	0.68865	4.19747	0.19777	0.977124	2.01231	0.395966	0.791659	0	0.540969	2.80858	0.837572	0.237399	0	0	0.683156	1.24885	0	0.539549	0	0	0	0.164483	3.20732	1.18187	0	0	0	0.403953	1.54009	0	2.91912	2.3071	0	2.85192	3.05114	0.97059	0.476765
XLOC_036848	-	Chr4	2297213	2298332	1	1	1120	lncNAT	Other	0	0	0	0.500237	0	0	0	0	0	0	0	0	2.06737	2.1458	0.862666	0.912758	0	0.691204	0.879194	0.486499	0	0.30627	0.34997	0	0	0	0	0	0	0.027112	0	0	0	0	0	0	0	0
XLOC_033917	+	Chr4	2702194	2702591	1	1	398	LincRNA	Reproductive	0	0	24.4045	0	0	33.6387	0	0	0	0.231855	0	0	0	0	0	0	0	0	0	0	0	0	0	0	0	0	0	0	0	0	0	0	0	0	0	0	0	0
XLOC_033919	+	Chr4	2770835	2771518	1	2	480	LincRNA	Reproductive	0	0	2.0641	0	0	7.99711	0	0	0.348051	0	0	0	0	0	0	0	0	0	0	0	0	0	0.248139	0	0	0	0	0	0	0	0	0	0	0	0	0	0	0.0960133
XLOC_033923	+	Chr4	2805115	2806157	1	1	1043	LincRNA	Reproductive	0	0	5.96284	0.0593307	0	2.76761	0	0	0	0.0369382	0	0	0	0	0	0	0	0	0	0	0	0	0	0	0	0	0	0	0	0	0	0	0	0	0	0	0	0
XLOC_036895	-	Chr4	2925378	2925734	1	1	357	LincRNA	Reproductive	0	0	76.7626	0.123292	0.32211	45.9359	0	0	0	0	0	0	0	0	0	0	0	0	0	0	0	0	0	0	0	0	0	0	0	0.172637	0	0	0	0	0	0	0	0
XLOC_033933	+	Chr4	3010684	3011138	1	1	455	LincRNA	Reproductive	0	0	22.343	0.0751986	0	10.3497	0	0	0	0	0	0	0	0	0	0	0	0	0	0	0	0	0	0	0	0	0	0	0	0	0	0	0	0	0	0	0	0
XLOC_036919	-	Chr4	3130909	3131355	1	2	334	LincRNA	Reproductive	0.0763675	0	8.014	0	0	4.76291	0	0	0	0	0	0	0	0	0	0	0	0	0	0	0	0	0.870833	0	0	0	0	0	0	0.262304	0	0	0	0	0	0	0	0.554429
XLOC_036923	-	Chr4	3177911	3178460	1	1	550	LincRNA	Vegetative	0	7.24049	0	0	0	0	0	0	0	0	0	0	0	0	0	0	0	0	0	0	0	0	0	0	0	0	0	0	0	0	0	0	0	0	0	0	0	0
XLOC_036932	-	Chr4	3251353	3251554	1	1	202	LincRNA	Reproductive	0	0	0	0	8.43508	0	0	0	0	0	0	0	0	0	0	1.53825	0	0	0	0	0	0	0	0	0	0	0	0	0	0	0	0	0	0	0	0	0	0
XLOC_036933	-	Chr4	3274156	3287160	5	1,1,2,4,2	2458,854,2202,1719,1371	lncNAT	Other	0.339156	1.0724	0	7.56622	0.72698	0.0104823	0.975622	0.552838	11.5857	0.326889	3.69992	0.588573	0.201314	1.02456	0.572192	0.234954	0	0.119893	0.223448	0.586335	0	0.350301	0.275652	0.508809	1.97927	0.304786	2.14689	1.36984	2.28094	0.578826	1.24059	0.880434	0.854971	0	0.472138	0.843935	0.849089	0.231275
XLOC_036951	-	Chr4	3414229	3415503	1	1	1275	LincRNA	Reproductive	0	0	13.2851	0	0.0677973	5.97373	0	0	0	0.334693	0	0	0	0	0	0	0	0	0	0	0	0	0	0	0	0	0	0	0	0	0	0	0	0	0	0	0	0.0269379
XLOC_036953	-	Chr4	3431073	3431342	1	1	270	LincRNA	Reproductive	0	0	13.2136	0	0	0	0	0	0	0	0	0	0	0	0	0	0	0	0	0	0	0	0	0	0	0	0	0	0	0	0	0	0	0	0	0	0	0
XLOC_033973	+	Chr4	3618821	3628803	5	4,4,2,5,4	565,1141,965,560,872	lncNAT	Other	0	0	0	0	2.38369	0.34396	0	0	0	1.27384	0	0	0.0523556	0	0	0	0	0	0	0	0	0	0.0676605	0	0	0	0	0	0	0.0441359	0	0	0	0	0	0	0	0
XLOC_037001	-	Chr4	4124893	4125267	1	1	375	lncNAT	Other	0	10.2203	34.8858	5.93914	0	0	0	0	0	0	0	0	0	0	0	0	0	0	0	0	0	0	0	0	0	0	0	0	0	0	0	0	1.10904	0	0	0	0	0
XLOC_034035	+	Chr4	4306919	4307147	1	1	229	LincRNA	Reproductive	0	0	19.7515	0.984154	51.0119	1.04221	0	0	0	0	0	0	0	0	0	1.43244	0	0	2.33594	0	0	0	0	0	0	0	0	0	0	0	0	0	0	0	0	0	0	0
XLOC_037019	-	Chr4	4314664	4316309	3	3,2,2	1047,779,1523	LincRNA	Other	0.139057	0	0.846994	0.383828	0.580387	4.16909	1.09741	0.941828	0.812281	1.13059	0	1.03976	3.84485	3.64806	2.66137	3.13286	2.64293	2.33743	2.09558	1.41673	1.44419	1.73161	2.67205	0.599249	0	0.684486	0.243198	0.652247	0.360806	1.30543	0.698474	1.42617	1.96128	0.887028	0.792679	0.38582	0.238132	1.53505
XLOC_034038	+	Chr4	4382055	4385877	7	5,4,3,5,6,3,3	2602,3026,3094,2423,1988,3091,3568	LincRNA	Other	3.57783	1.2126	3.38819	1.61359	1.41121	2.2111	3.64804	2.01625	2.94434	1.829	1.83588	1.27342	5.52929	2.32158	1.02493	2.00555	1.75761	2.1027	2.83884	1.48488	3.70736	2.0427	2.31876	1.41523	2.7174	2.60181	1.76827	2.90726	2.13236	6.75855	5.07517	5.60136	3.72721	8.12556	6.33353	3.76024	4.24413	6.15604
XLOC_034040	+	Chr4	4405564	4418977	7	9,1,17,5,5,9,27	1335,1184,2594,3555,2119,1751,3557	LincRNA	Other	1.90776	2.08537	22.4715	7.21489	53.1405	8.61016	0.624196	2.09417	17.4386	0.894448	1520.03	1.36008	0.345083	0.303885	0.495544	0.56684	1.18989	0.558078	0.551348	0.635758	1.28119	0.206358	0.398718	143.612	1151.46	0.479052	0.426662	0.40362	0.0549782	0.867952	1.86407	2.22363	1.43146	4.44624	1.62964	1.18902	0.732409	1.52159
XLOC_037038	-	Chr4	4503983	4504421	1	1	439	LincRNA	Reproductive	0	1.39534	2.97218	0.297946	0.0840993	0	0	0	0	0	0	0	0	0	0	0	0	0	0	0	0	0	0.10321	0	0	0	0	0	0	0	0	0	0	0	0	0	0	0
XLOC_034066	+	Chr4	4817046	4822330	1	1	5285	lncNAT	Other	1.7071	0	0	0.0332815	0.00374656	1.16355	1.97786	1.90298	2.19692	1.32268	3.92108	1.41235	2.17394	1.19986	0.972517	0.937638	1.04395	1.02109	1.18554	0.833495	2.0205	0.892435	1.39655	1.30626	5.50391	0.0302416	0.98619	0.734054	1.52756	2.5461	2.69201	2.49823	1.44382	3.67907	3.36761	1.48908	2.21811	2.5722
XLOC_034075	+	Chr4	4939779	4940606	1	1	828	LincRNA	Other	1.81097	17.0692	29.8161	26.9327	4.77969	14.9292	2.93836	12.4833	6.68125	5.791	9.83225	16.7765	6.07497	4.95461	5.32264	6.71482	2.31649	8.51099	3.45162	4.53316	5.3954	7.68979	6.50885	12.5343	9.04677	2.29977	0.607208	0.713803	2.60656	8.46	4.88522	2.95207	5.45397	1.3203	1.57242	3.001	2.80842	6.11167
XLOC_034096	+	Chr4	5269518	5269772	1	1	255	LincRNA	Other	0	2.46361	1779.47	6.02119	199.01	0	0	0.283258	0	0	0	0	0	0	0	0	0	0	0	0	0	0	0	0	0	0	0	0	0	0	0	0	0	0	0	0	0	0
XLOC_034141	+	Chr4	5694780	5695371	1	1	592	LincRNA	Reproductive	0	0	27.891	0.128351	0.129058	44.2464	0	0.218483	0	0.786626	0	0.09235	0.127816	0	0	0	0	0	0	0	0	0	0	0.253667	0	0	0	0	0.308639	0.0936514	0	0	0	0	0	0	0	0.0606314
XLOC_034144	+	Chr4	5712757	5713916	2	3,1	354,934	LincRNA	Reproductive	0	0	110.465	0	0	76.9134	0	0.171233	0	30.3389	0	0.395531	0.0399444	0	0	0	0	0	0.1334	0	0	0	0	0	0	0	0	0	0	0	0	0	0	0	0	0	0	0
XLOC_037139	-	Chr4	5723163	5723701	1	1	539	LincRNA	Reproductive	0	0	2.62256	0	0	5.50726	0	0	0	0	0	0	0	0	0.828984	0	0	0	0	0	0	0	0	0	0	0	0	0.226927	0	0	0	0	0	0	0	0	0	0
XLOC_037183	-	Chr4	6248415	6249779	1	1	1365	LincRNA	Reproductive	0.255865	0	0	4.91287	0.997383	0.0643683	0.132235	0.0693187	0.023712	0.0818541	0	0.0439145	0.138944	0.187616	0.112597	0.0476423	0	0.281273	0.19789	0.171447	0	0	0	0.108915	0.0590741	0	0.330297	0	0.0148554	0.0822576	0.286096	0	0	0	0	0.160109	0	0.145784
XLOC_037187	-	Chr4	6266591	6268745	1	1	2155	LincRNA	Vegetative	11.4964	4.73691	0	0	0.0469743	0	0.260184	0	0	0	0	0	2.79056	0	0	0	0	0	0	0.160436	1.01646	0.0561113	5.08302	0	0	0	0	0	0.00382585	4.17652	0	0	0	0	0	0	0	14.266
XLOC_037211	-	Chr4	6569291	6570800	1	2	716	LincRNA	Other	0	0	0	0	0.970364	0	16.2165	0	0.729297	0	0	0.252331	0.336509	0	0	0	0	0	0	0	0	0	0	0.71129	0.784959	0	0.362099	0.340743	0.0339196	0	0	0	0	0	0	0	0	0
XLOC_034223	+	Chr4	6670579	6670918	1	1	340	LincRNA	Other	0	1.03326	4.94962	3.17642	0	0	0	0	0	0	0	0	0	0	0	0	0	0	0	0	0	0	0	0	0	0	0	0	0	0	0	0	0	0	0	0	0	0
XLOC_034249	+	Chr4	7045986	7046450	1	1	465	lncNAT	Other	0.589864	0.407763	0.633971	0.386012	0.0868209	1.96911	1.03972	0.0240922	0.00273577	1.79863	0	1.31384	1.81935	4.77904	1.41853	2.63299	2.3126	2.32167	0.501415	4.42314	4.06423	3.68293	1.67559	1.24674	0	4.12457	1.50769	5.84743	0.489985	3.68829	0	0.920408	0.564637	1.50127	0	0	0.932807	3.05698
XLOC_034274	+	Chr4	7380439	7381207	1	2	660	LincRNA	Reproductive	0.092343	0	10.4152	1.52689	0.500333	17.9687	0.604564	0.5562	0.372897	0.570625	0	0.535939	0.171231	0.28755	0	0.26352	0	0.283581	0.205511	0	0	0.497003	0.143259	0.261656	0	0.222732	0	0.31806	0.173997	0.270145	0.879195	0	0.518817	0	0	0.543749	0.236038	0.125451
XLOC_034277	+	Chr4	7423779	7424077	1	1	299	LincRNA	Reproductive	0.304809	0	0	0	2.43709	0	0.865065	0	0	0	3.31294	0	0	0	3.62781	1.08971	0	0	1.53867	0	0	0	0	0.768939	18.6449	0	0	0	0	0.290356	0	0	0	0	0	0	2.73045	0
XLOC_037296	-	Chr4	7498273	7499095	1	2	728	LincRNA	Reproductive	0	0	11.7725	0.159506	0	50.9211	0	0	0	0.0510131	0	0	0	0	0	0	0	0	0	0	0	0	0	0	0	0	0	0	0	0	0	0	0	0	0	0	0	0
XLOC_034313	+	Chr4	7828076	7829547	1	2	472	lncNAT	Other	0	0	0	0.135043	0.155535	0	0.173758	0.171878	0.377495	0.228737	9.66537	0	0	0	0	0	0	0	0	0	0	0	0	9.46743	13.8526	0	0	0	0	0	0	0	0	0	0	0	0	0
XLOC_037326	-	Chr4	7873286	7876287	7	4,5,4,4,4,4,2	2359,1426,2116,2047,1122,2567,665	LincRNA	Other	2.87728	3.60748	19.0458	9.93758	3.39249	2.87756	1.5527	0.793634	1.74772	1.50493	3.96086	1.17512	2.75304	0.722867	0.807983	1.57603	0.885243	1.65423	2.07456	0.611193	2.57962	0.63753	1.15122	0.355453	2.59188	5.84772	5.67341	7.15668	2.0801	3.76605	2.06065	2.21326	2.29024	6.93461	3.18022	1.83577	3.90438	2.53626
XLOC_034318	+	Chr4	7873457	7877168	2	2,2	708,1736	LincRNA	Other	1.39284	0	0	0.191462	0	0.330869	0.0219853	1.41633	0.728906	0.309729	0.891519	1.48596	0.128716	1.43265	0.292267	0.440611	0.675625	1.43368	0.477714	0.898659	1.56346	8.95262e-06	0.341304	1.25876	0.475251	0.394239	1.89395	1.00018	1.62339	1.09927	1.87826	0.995757	0.405191	7.64617	2.31634	0.942937	0.523294	1.05811
XLOC_037329	-	Chr4	7930401	7943913	9	8,1,7,8,7,8,3,7,8	1230,4652,1971,1216,1926,1235,1011,1949,1217	lncNAT	Other	5.78926	1.87773	8.95568	2.25312	3.39347	26.4672	5.28649	4.87252	4.99275	3.34826	4.87263	3.07596	5.27249	3.93216	3.54442	3.53324	2.97857	3.72749	3.65413	3.75689	2.49213	2.44277	3.68542	3.69082	6.49314	7.19474	11.0311	5.55627	3.01844	5.91956	8.79281	7.88976	5.76961	7.23145	7.74553	4.62112	5.59064	5.13867
XLOC_037371	-	Chr4	8300712	8303759	4	3,1,3,1	1910,559,2149,2147	LincRNA	Reproductive	0.0458605	0.149774	0	0.920659	8.28942	0	0	0	0	0.195882	0	0	0	0	0	0	0	0	0	0	0	0	0	0	0	0	0	0	0.283232	0.0818546	0	0.906467	0	0	0	0	0.580079	0.0144891
XLOC_034360	+	Chr4	8322686	8323567	1	1	882	lncNAT	Other	0	0.374474	9.73418	0.0315376	0	14.2824	0	0	0	0.483899	0	0	0	0	0	0	0	0	0	0	0	0	0	0	0	0	0	0	0	0	0	0	0	0	0	0	0	0
XLOC_034369	+	Chr4	8477693	8478302	1	2	533	LincRNA	Reproductive	0	0	0	0	0.885901	0	0.0582857	0.620145	0	0.0640728	0	0.0813868	0	0	0	0	0	0	0	0	0	0	0	0.246055	0	0	0	0	0.0447367	0.121012	0	0.638386	0.621314	0	0.609896	0	0	0
XLOC_037392	-	Chr4	8517945	8518853	1	3	735	lncNAT	Other	0.370641	0	3.61292	4.78996	1.6235	0.629878	0.896723	0.221701	2.15999	0.310862	1.60008	0.0224395	0	0	0	0.373563	0.727596	0	0.447968	0.957255	0.576519	0.181824	1.10006	0	1.24708	4.62727	6.25557	6.35066	1.01454	0	3.14762	2.44716	1.52089	5.27301	2.97669	0.579926	0.725302	0.561184
XLOC_034397	+	Chr4	8764417	8767763	2	2,3	3032,1648	LincRNA	Other	5.61153	3.42924	2.44886	3.59864	2.01057	1.12787	0.981556	2.20229	1.26873	0.818563	0.313127	1.62152	1.97308	0.638256	0.75062	0.727873	0.290155	1.18368	1.35787	1.19399	0.151642	0.754973	1.55565	1.2189	1.17838	0.508804	0.531092	0.662566	0.924186	6.66375	2.01253	1.08873	0.783501	2.04985	0.598343	0.921369	1.22551	10.4429
XLOC_034457	+	Chr4	9289025	9290521	1	1	1497	LincRNA	Other	0.295318	0.401296	0.778751	0.774445	0.419026	5.43312	0.706522	1.91061	0.195981	0.850642	1.44579	3.50194	1.50426	0.472608	0.634969	0.801541	1.76778	0	1.0068	1.09002	0	0.552449	1.64602	2.15973	0.175218	0.141736	0.181399	0.154992	0.691837	1.48603	1.02001	1.28899	0.437915	0	0.72917	0.677535	1.12115	1.82157
XLOC_034486	+	Chr4	9674204	9674965	1	1	762	LincRNA	Vegetative	0.0247785	4.51112	0	0	0.584209	0	0.726296	0	0	0	0	0	0	0	0	0	0	0	0	0	0	0.296982	0.0367669	0	0.232063	0	0	0	0.0369225	0	0	0	0	0	0	0	0	0.0505038
XLOC_034487	+	Chr4	9676353	9678727	1	1	2375	LincRNA	Vegetative	1.78647	0	0	0	0.0195056	0	0.224599	0.354403	1.11371	0.188492	1.15892	0.164624	0.678431	1.29826	0.473774	0.337948	0.60545	0.414471	0	2.45697	1.1858	0	0.462155	0	1.27391	0.150163	7.00365	4.87443	0.000614529	3.63353	1.8874	2.55403	1.02702	3.21502	3.97301	1.53613	1.04541	2.03487
XLOC_037529	-	Chr4	10074712	10075327	1	2	542	LincRNA	Reproductive	0.560944	0	0	0.134207	0.0551444	0.329208	0.270084	0.362585	9.2847	0.407138	1.77075	0.214078	1.00416	0	0	0.20025	0	0.548265	0	0	1.46901	0	0.429832	0.509554	0.305414	0	0.582082	0	0.436429	1.02203	1.59857	0.772271	0	2.9221	0.816752	0.468894	1.19832	0.453824
XLOC_037563	-	Chr4	10468501	10472516	4	2,1,2,1	2703,2998,2666,915	LincRNA	Other	2.02855	19.9036	5.78604	9.22725	5.90893	1.0904	0.176468	0.765612	1.65457	1.08272	1.42234	2.22156	1.7749	3.98878	2.53395	2.71838	1.23039	2.5721	3.13068	2.62248	3.38246	1.88911	0.703683	0.642714	0.151614	0.707958	1.31867	0.907912	0.685773	5.76386	3.93305	4.46087	1.32493	4.18494	3.75351	2.42236	3.429	5.18626
XLOC_037603	-	Chr4	10947971	10949439	1	1	1469	LincRNA	Vegetative	1.82811	1.8901	0.333544	1.77308	0.365333	0.258352	0.0683303	0.41968	0.249014	0.608935	0	0.511018	0.151729	0.382988	0.412247	0.100136	0.35203	0.44555	0.187305	0.547956	0	0.0764421	0.0725947	0.23226	0.101251	2.33477	4.83533	5.97951	1.11166	1.85668	1.27726	1.25579	0.897867	2.74016	3.20455	1.48694	1.60678	1.71024
XLOC_037605	-	Chr4	10979604	10980299	1	1	696	LincRNA	Reproductive	0	0	3.52976	0	0	14.1142	0.3669	0	0	0	8.98783	0.0896907	0	0	0	0	0	0	0	0	0	0	0	0	6.309	0	0	0	0	0	0	0	0	0	0	0.917379	0	0
XLOC_037615	-	Chr4	11091092	11092442	1	3	985	LincRNA	Other	3.00912e-06	2.58468	4.55013	22.3333	10.472	0.152585	0.377728	0.186194	0.0959998	0.0659501	0.396297	0	0.0198848	0.140272	0	0.14707	0	0	0.137751	0	2.10335e-05	0	0.0524265	0.0712029	0.375614	0	0	0	0	0.140313	0	0.380365	0	0	0	0.379563	0	0.0795508
XLOC_034609	+	Chr4	11091212	11092880	1	2	828	LincRNA	Reproductive	0.0612049	0	0	0.561428	0.480706	0	0.553485	0	0.642464	0.137478	0	0.477655	0.0580805	6.76248e-06	0.173953	2.1965e-05	0	0.199095	0	0.222872	0.461869	0	0.0564339	0.300718	0	0	0	0	0.0705888	0.00596964	0	0	0	0.772791	0	0.043912	0	2.48039e-05
XLOC_034633	+	Chr4	11350986	11351471	1	1	486	LincRNA	Vegetative	0	0	0	0	1.0761	0	0	0	0	0	1.52028	0	0.103909	0	0.51408	0	0	0	0	0	0	0	0.117121	0.355356	0	3.83686	0	0	0	0.205273	1.9401	0.93649	0	0	0	0	0.725685	0
XLOC_037683	-	Chr4	12032617	12037973	7	5,3,4,4,1,2,1	1333,3174,1909,2598,855,3513,4365	LincRNA	Other	1.98653	3.61668	3.04658	4.65283	3.32203	0.361791	0.900272	0.531347	0.733945	0.586472	0.657051	0.329573	1.96661	1.45418	0.575075	1.20259	0.715296	1.21135	1.11512	1.65075	2.1261	0.677225	1.44366	0.488511	1.26609	1.45563	2.28679	2.70487	0.53127	2.64132	2.79023	2.90347	1.32157	2.11461	2.26354	1.27173	2.38316	2.93675
XLOC_034685	+	Chr4	12053383	12054229	1	1	847	LincRNA	Reproductive	0	0	15.6554	0.102191	0.761065	18.8379	0	0	0	0.904587	1.47073	0	0	0	0	0	0	0	0	0	0	0	0	0.675404	1.27021	0	0	0	0	0	0	0	0	0	0	0	0	0
XLOC_034690	+	Chr4	12119656	12134439	2	1,3	1379,845	lncNAT	Other	1.40436	5.33234	6.48152	7.94168	2.0497	0.883491	1.74891	2.81639	1.05414	2.55459	4.99769e-05	5.58146	1.51009	1.03571	0.953139	1.46635	0.794398	3.02408	0.967737	1.40544	1.3108	1.94048	1.50628	1.24305	0.211965	1.47379	1.32376	1.65733	2.99767	1.1053	0.449641	1.08634	2.06621	1.56173	0.000577827	1.1128	0.939016	1.33317
XLOC_037703	-	Chr4	12292431	12292666	1	1	236	LincRNA	Other	0	2.37872	2.4673	5.01689	2.37998	0.69039	0	0.930291	0	0	3.04682	0.515998	0	0	0	1.55325	0	0	0	0	0	3.02503	0.427015	2.80771	0	0	0	0	0.524399	0.318652	0	0	0	0	0	0	0	0.83604
XLOC_034777	+	Chr4	12951815	12952698	1	1	884	LincRNA	Reproductive	0	0	18.1035	0	0.0348277	5.80103	0	0	0	0.135626	0	0	0	0	0	0	0	0	0	0	0	0	0	0	0	0	0	0	0	0	0	0	0	0	0	0	0	0
XLOC_037754	-	Chr4	13010007	13010517	1	2	255	LincRNA	Reproductive	0	0	0	0	0	0	0	9.25142	0	0	0	0	4.78981	0	0	4.20875	2.6231	0	0	0	4.34517	0	1.77522	0.634087	0	0	0	0	0	0	0	3.92141	3.07166	11.5378	4.10058	0	6.9912	0
XLOC_037769	-	Chr4	13252818	13253486	1	1	669	LincRNA	Reproductive	0	0	21.9826	0	0.621829	72.7407	0	0	0.161691	0.869054	0	0.0975652	0	0	0	0	0	0	0	0	0	0	0.0578478	0	0	0	0	0	0	0	0	0	0	0	0	0	0	0
XLOC_037783	-	Chr4	13401791	13404033	1	2	283	LincRNA	Reproductive	0	0	60.1827	0.158478	0	10.3787	0	0	0	0.820931	0	0	0	0	0	0	0	0	0	0	0	0	0	0	0	0	0	0	0	0	0	0	0	0	0	0	0	0
XLOC_034818	+	Chr4	13550977	13551376	1	2	316	LincRNA	Other	0.704651	0	0	0	0	0	5.56841	2.0036	0.748072	1.82905	0	1.4553	0.430321	4.62295	3.40866	4.91312	9.5749	8.26055	4.75857	0	6.98245	1.23836	2.006	0.413105	0	2.07898	2.64191	3.35098	0.624759	0.905039	2.08339	0	2.02156	1.81188	0	1.38071	0	0.41682
XLOC_034820	+	Chr4	13566362	13566640	1	1	279	LincRNA	Other	0.299523	0	0	2.00011	0	4.06575	0.834292	0	0	0.923548	0	0	0.331177	0	0	0	0	0	0	0	0	0	0.278769	1.93974	3.34948	0	0	0	0	0	0	0	0	0	0	0	0	0.294231
XLOC_034831	+	Chr4	13716129	13716458	1	1	330	lncNAT	Other	0	0	20.4021	1.33881	0.486362	0.518166	0.201609	0	0	0	0	0	0	0	0	0	0	0	0	0	0	0	0	1.43127	0	0	0	0	0	0	0	0	0	0	0	0	0	0
XLOC_037821	-	Chr4	13926262	13928534	4	2,2,1,2	1169,1564,2181,839	LincRNA	Other	1.99282	12.6311	7.19757	0.295672	5.28402	3.04269	3.20828	1.56969	0.216738	4.18085	9.19471	0.660303	4.50655	1.06232	2.05141	2.29138	3.03703	3.89239	4.34701	1.49123	5.2836	2.34841	3.17297	4.21377	5.89471	12.9761	4.56744	3.32667	1.305	7.01767	2.68459	2.30961	3.42628	4.33267	5.40573	6.30508	6.89222	9.09015
XLOC_034861	+	Chr4	14112588	14112976	1	2	304	LincRNA	Reproductive	0	0	122.972	0	0	0.539687	0	0	0	0	0	0	0	0	0	0	0	0	0	0	0	0	0	0	0	0	0	0	0	0	0	0	0	0	0	0	0	0
XLOC_037849	-	Chr4	14225865	14227997	2	1,2	1430,1372	lncNAT	Other	0	0.572245	0	0	1.93581	0.198125	0.059019	1.35898e-06	5.47507e-07	0.0381103	3.08293	0	0	0	0	0	0	0	0	0	0	0	0	0.396191	3.20855	0	0	0	0.0282125	4.05242e-06	0	0	0	0	0	0	0	0
XLOC_037873	-	Chr4	14539342	14539911	1	1	570	LincRNA	Reproductive	0	0	16.7385	0	0	0.557729	0	0	0	0	0.2895	0	0	0	0	0	0	0	0	0	0	0	0.0446231	0	0	0	0	0	0	0	0	0	0	0	0	0	0	0
XLOC_037882	-	Chr4	14698623	14699491	1	2	728	LincRNA	Reproductive	0.045853	0	0	2.10969	0.912166	0	0.433793	0.184926	0.0645081	0.0792687	0	0.373018	0.101254	0	0	0.103022	0	0	0	0.345397	0	0	0.12064	0	0	0	0	0	0	0	0	0	0	0	0	0	0	0
XLOC_037884	-	Chr4	14725596	14728127	2	2,1	568,562	LincRNA	Reproductive	0	0	7.17251	0	0	14.4791	0	0.438625	0	0.265648	2.40782	0	0.176601	0	0	0	0	0	0	0	0	0	0.0746391	0	0	0	0	0	0	0.148624	0	0	0	0	0	0	0	0.0850496
XLOC_034961	+	Chr4	15488673	15492004	3	1,3,2	2078,1874,2370	LincRNA	Other	1.47765	1.10476	2.69813	5.81943	1.46641	1.15413	0.982863	0.872086	1.19412	0.731073	1.8427	1.04973	1.06166	0.574846	1.05888	0.471261	0.965786	0.444398	0.457279	0.523405	0.998161	0.44177	0.674015	0.727008	2.11539	1.87491	0.501173	0.456034	0.975154	0.91606	1.25556	1.37374	1.12937	1.31118	1.27821	0.632686	1.50429	0.834319
XLOC_034963	+	Chr4	15516039	15519283	6	3,3,2,2,4,1	1245,1576,1759,520,1659,2390	lncNAT	Other	10.8328	11.5388	11.5366	21.3839	3.87635	12.7228	3.86643	4.98687	5.87115	3.709	1.69309	5.61728	2.91232	3.05455	0.936553	1.992	4.83761	4.7181	3.30838	3.4146	4.83713	2.42496	3.21492	4.05699	5.66025	5.2991	2.88261	10.2219	3.93833	8.80938	12.6848	11.3488	5.84366	14.242	10.5021	9.62619	7.9457	5.749
XLOC_034979	+	Chr4	15908054	15908576	1	2	383	LincRNA	Reproductive	0	0	0	0	0.101195	0.403502	0.387993	0.192256	0	1.69264	0	0.725648	0.127616	0	0.858283	0.291961	0	0.664559	0.485601	0	0	0	0.0857824	0.211646	0.473992	0	0	0.492735	0.714907	0.644247	0	0	0	0	1.05115	0	0	0.257095
XLOC_037999	-	Chr4	16290284	16291586	1	1	1303	LincRNA	Reproductive	0	0	20.3257	0.0220292	0.0813032	12.0547	0	0	0	0.0478275	0	0.026265	0	0	0	0	0	0	0.110788	0	0	0	0	0	0	0	0	0	0	0	0	0	0	0	0	0	0	0
XLOC_035008	+	Chr4	16358619	16359480	1	1	862	LincRNA	Reproductive	0	0	3.01756	0.122926	0	17.3201	0	0.0556224	0	0.78886	0	0	0	0	0	0	0	0	0	0	0	0	0	0	0	0	0.90198	1.16713	0.0664764	0.0580938	0	0	0	0	0	0	0	0.0357594
XLOC_038013	-	Chr4	16367365	16367837	1	1	473	LincRNA	Reproductive	0	0	4.89649	0	0	15.5417	0	0	0	0	0.73743	0	0.0955914	0	0	0	0	0	0	0	0	0	0.0913238	0	0	0	0	0	0	0.143445	0	0	0	0	0	0	0	0
XLOC_038018	-	Chr4	16417412	16418561	1	1	1150	LincRNA	Other	7.41624	5.4589	4.58815	4.81821	4.71116	3.05679	4.14911	10.3126	1.01119	3.9113	4.12883	7.90947	7.84947	5.80667	2.63278	7.92003	6.53997	7.57919	4.18863	3.97677	1.6808	6.65737	5.2732	13.7292	2.06495	6.02078	2.02062	1.78216	20.7635	13.7589	8.45379	10.9255	5.43918	4.81841	6.86405	4.47655	6.54232	15.3651
XLOC_038020	-	Chr4	16429955	16432062	2	2,1	1408,1658	lncNAT	Other	0.247745	3.29922	0	0	0.976448	0	0.0467015	0	0	0	8.47376	0	0.000193473	0	0	0.0389121	0	0	0.00195632	0.158573	0	0.184319	0.0782041	0.323256	0.854919	0.372691	0	0.112759	0.34361	0.111741	2.84854	3.77061	0.447332	1.1749	0.970365	2.21259	2.93601	0.980258
XLOC_038022	-	Chr4	16459132	16459571	1	1	440	lncNAT	Other	68.3974	0	0	0	0.0666251	24.3226	37.0125	44.9522	47.9098	35.1201	72.2678	44.2398	70.5286	73.8484	80.882	77.7921	65.1078	68.6774	63.2444	61.8203	38.2094	62.7813	56.2913	108.44	83.8394	0	11.0659	5.92314	60.217	61.8894	69.1148	61.0143	51.5185	49.5758	61.7601	67.2306	62.9478	58.4486
XLOC_038025	-	Chr4	16492952	16494809	2	1,2	1554,726	LincRNA	Reproductive	0.152584	0.0390935	0.0466778	0.106207	0.239409	0	0.11725	0	0.845727	0	2.11041	0.0617617	1.19531	0.666895	2.13313	0.457484	0.67909	0.421683	0.501254	0.925042	0.571734	0.892722	1.7998	2.87762	2.40762	0.212762	0.0810279	0	0.303741	0.295141	0	0	0	0	0	0.13451	0.0965313	1.2358
XLOC_035041	+	Chr4	16665931	16666533	1	2	514	LincRNA	Vegetative	1.89532	0	0	0.821072	0.120226	0.188819	0.864461	0.813578	0.649228	0.303304	0.845438	0.236537	0.473002	1.13157	0.762446	0.285876	0	0.711766	0.260972	0.948435	1.52813	0.301118	0.373744	0.235032	0	0.516566	1.28346	0	0.375668	1.53272	1.99569	1.3273	2.48094	2.16643	5.23941	1.5732	0	0.734739
XLOC_038053	-	Chr4	16993509	16996863	3	3,4,4	2152,1335,1374	LincRNA	Vegetative	4.84476e-06	0	1.44963	2.83754	2.81993	0.0810511	0	0	0	0	0	0	0.0684905	0	0.570177	0	0	0.339618	0	9.0025e-06	0	0.165542	0.0935244	0	0	27.1552	16.4444	25.441	0.0086847	1.206	5.56328	2.00468	2.34227	4.77081e-05	4.90468	2.60683	2.07843	1.66204
XLOC_035070	+	Chr4	17015488	17016087	1	1	600	LincRNA	Reproductive	0	0	12.8298	0	0	18.8623	0.0676991	0.0534335	0	0.55308	0	0.0790572	0	0	0	0	0	0	0	0	0	0	0	0	0	0	0	0	0	0	0	0	0	0	0	0	0	0
XLOC_035076	+	Chr4	17061822	17063659	1	3	555	lncNAT	Other	0	0	1.06123	2.28743	2.37158	14.0033	2.73742	3.5605	2.75013	2.13263	0	1.46792	1.02563	1.19166	3.94702	1.89117	4.61826	3.82334	3.00463	1.53978	1.66668	2.35957	0.595739	0.762799	0	2.88263	1.07225	0	0	0.0745315	1.86585	0	1.9502	0	2.02306	1.6836	1.31822	0.0822577
XLOC_035077	+	Chr4	17070779	17071554	1	2	621	LincRNA	Reproductive	0	0	0	1.28225	0.162315	2.98761	0.111154	3.01503	0	1.00077	0	2.09529	0.52625	0	0.535327	0.704425	0.764768	0.243187	0.0439293	0.792935	1.12542	0.0377391	0.189826	0.622774	0	0	0.376223	0	0	0	0.709676	0.331282	0	1.27039	1.30901	0.382953	0.352789	0.113037
XLOC_035080	+	Chr4	17087514	17092588	6	4,4,4,2,3,4	1178,1448,1369,1453,1459,1552	LincRNA	Other	1.35564	2.69296	3.20966	3.2502	6.15753	1.58425	1.89194	2.35371	2.52535	0.961962	2.09105	2.46699	2.81414	1.68255	1.34358	2.68497	1.83496	2.72716	1.779	1.27527	1.34544	1.85846	2.35143	2.41093	2.70951	1.6206	3.58919	1.75852	4.07765	2.29532	2.38348	2.531	1.36116	1.51258	0.586776	2.95696	2.83343	3.09999
XLOC_038086	-	Chr4	17536265	17536842	1	1	578	lncNAT	Other	0	0	3.62721	0.647235	0	3.25036	0.148586	0	0.751939	0	0	0	0	0	0	0	0	0	0	0	0	0	0.269868	0.306786	0	0	0	0	0	0.0795754	0	0	0	0	0	0.784544	1.00898	0.0874979
XLOC_035254	+	Chr4	19217335	19217589	1	1	255	LincRNA	Other	0.665251	2.34718	6.09345	21.3365	15.0117	2.44054	0.7237	0.290263	0	0.676876	0	0	1.16577	1.78969	9.41062	4.94983	0	2.25671	3.01401	8.60437	0	1.93844	1.79272	0	0	0	0	0	1.16409	2.80187	0	0	2.9911	3.79085	3.5813	11.4	4.70696	1.60861
XLOC_038222	-	Chr4	19575639	19586159	1	2	800	LincRNA	Vegetative	0.743947	0	0	0	0	0.0618494	0.0612208	0.0496724	1.41092e-05	0.369977	0	0.00280821	0.0607593	0	0	0	0	0	0.324514	0	0.000662306	0	0	0	0	0	0.220592	0	0.304274	0.244554	0	0.625158	0	0.000315348	0.17156	0.236525	0	0.0827422
XLOC_035288	+	Chr4	19636976	19638026	1	1	1051	LincRNA	Vegetative	0	31.4761	0	0	0	0	3.08554	0	0	0.0188965	0	0.0260678	0	0	0	0	0	0	0	0	0	0	0	0	0	0	0	0	0	0.0524276	0	0	0	0	0	0	0	0.0281232
XLOC_035300	+	Chr4	19810857	19811602	1	1	746	LincRNA	Reproductive	0	0	4.66023	0.312899	0	6.16323	0	0	0	0.0957725	0	0	0	0	0	0	0	0	0	0	0	0	0	0	0	0	0	0	0	0	0	0	0	0	0	0	0	0
XLOC_035304	+	Chr4	19920476	19920677	1	1	202	LincRNA	Reproductive	0	0	0	0	9.7162	0	0	0	0	0	0	0	0	0	0	0	0	0	0	0	0	0	0	0	0	0	0	0	0	0	0	0	0	0	0	0	0	0
XLOC_038249	-	Chr4	19962911	19963797	1	1	887	LincRNA	Other	13.1046	0	0	0.056371	0.0686341	15.6326	4.56747	26.1242	5.95382	18.8259	0.995126	26.2815	36.0761	17.5698	26.0007	31.1478	28.7613	33.4379	16.3046	29.8165	0.00804848	32.1649	37.7337	10.8161	2.14168	0.280894	6.64604	2.83539	25.1521	66.9004	24.9377	26.2922	19.7049	23.0657	27.5213	15.1852	17.5535	68.546
XLOC_035308	+	Chr4	19982997	19983213	1	1	217	LincRNA	Reproductive	0	0	0	0	29.7258	0	0	0	0	0	0	0	0	0	0	0	0	0	0	0	0	0	0	0	0	0	0	0	0.844702	0	0	0	0	0	0	0	0	0.585853
XLOC_035310	+	Chr4	19987359	19988716	1	1	1358	LincRNA	Reproductive	0.0184914	0	0	0.0755984	5.35184	0	0	0.13289	0	0.425636	0	0	0	0	0	0	0	0	0	0	0	0	0	0	0	0.117421	0	0	0.00737983	0.0374504	0.157206	0	0	0	0	0	0.206827	0.020862
XLOC_038274	-	Chr4	20196134	20196517	1	1	384	lncNAT	Other	1.49262	0	0	0.557312	1.07618	7.49838	0.615613	1.86628	0	1.17144	1.12644	1.86727	2.16516	0.491781	0.631875	2.18922	0.868888	1.98752	1.27613	1.57241	1.55699	1.13367	0.989624	6.27527	0	0	0.846559	0	1.77209	4.13449	8.2196	1.17125	3.16233	6.21866	8.24234	2.55989	16.0929	2.20923
XLOC_035339	+	Chr4	20309013	20320788	3	2,6,3	1698,1977,1425	lncNAT	Other	0.0840577	0	1.78163	0.0471222	0.647782	7.27528	0.637305	0.228174	0.350321	0.157682	4.39926	0.228696	0.0449032	0	0	0.0672111	0	0	0.0762659	0	0	0	0.0331166	0.237702	2.29726	0	0.144867	0.0643546	0.0989958	0.0725296	0	0	0	0.4168	0	0	0.129912	0.194333
XLOC_038289	-	Chr4	20372065	20372858	1	1	794	LincRNA	Reproductive	0.0349327	0	1.76625	0.261309	1.27164	0.404833	0	0	0	0	0	0.0709644	0	0	0	0	0	0	0.24476	0	0	0	0.226945	0	0	7.29437	0	0	0	0	0.374267	0	0	0	0	0	0.249322	0
XLOC_038290	-	Chr4	20378448	20381007	3	2,1,3	1665,2560,763	lncNAT	Other	3.33141	2.91734	2.72839	5.77416	2.34105	1.88609	2.21853	1.75431	4.84912	1.65105	7.0801	1.65603	2.65333	2.38733	1.31761	1.38446	1.49053	1.32132	2.55335	1.93481	3.79874	0.894274	3.12223	2.00579	6.68071	3.97935	3.71696	3.16871	1.76619	3.64295	2.05677	3.24823	1.87602	4.38717	3.15422	2.89942	3.22583	4.00481
XLOC_038301	-	Chr4	20511068	20511875	1	2	619	LincRNA	Other	0.0288538	0	2.35619	5.79571	0.810044	0.410633	1.1242	0.394243	0.496642	0.0423302	0	0.225666	0.528341	0	0	0.116559	0.415924	0.623553	0.218734	0.400128	0.835177	0.814757	0.44364	0	0	0.52385	0	0	0.146109	0.215346	0.60845	0	0	0	0	0.664983	0	0.351653
XLOC_038303	-	Chr4	20545223	20545589	1	1	367	LincRNA	Other	0.389611	0	108.04	15.7589	7.55352	0	0.152729	0	0.842142	0.128238	0	0	0	0.660821	0	0.642195	0	0	0	1.11641	0	0.802349	0.102272	0	0	0	0	0	0.0988445	0.158589	1.36033	0	2.15268	0	0	1.81392	0	0.695064
XLOC_035382	+	Chr4	20717186	20717798	1	1	613	lncNAT	Other	0.293132	2.1609	0	0.491164	1.29	0	0.0420909	0	0	0	0	3.87236	0.062332	1.55422	0	0.259681	0	1.78236	0.703078	0	0.905598	0	0.599438	0.0990492	0	0	0	0	0.389165	0.115958	0	0.526348	0	0	0	0.67445	1.217	0.930619
XLOC_038319	-	Chr4	20791493	20793906	2	3,6	568,909	lncNAT	Other	0.547443	0	6.77443	5.11864	1.91403	3.36388	0.987964	0.676707	1.04577	0.681325	0.320685	0.128908	0.917497	0.62831	0.163777	0.448627	0.852513	0.37393	0.794087	0.599314	0.0628175	0.844197	0.500076	0.123121	2.23676	0.926288	0.315476	0.156659	0.702298	0.51232	0	0.506628	0	0.672911	1.9911	0.0182043	0.506646	0.36126
XLOC_038324	-	Chr4	20820706	20821526	1	3	631	LincRNA	Other	0.438113	5.05532	5.04102	0.914464	0.340091	3.95428	0.507644	0.518541	1.54689	0.205462	0.731696	0.337565	0.231955	0.626887	0	0	1.01079	0	0.207817	0.222793	0	0.048361	0	0	1.84717	0.476356	0.254279	0.479372	0.142939	0.228492	0.749921	0.929311	0.765862	0.498155	0	0	0	0.229209
XLOC_038326	-	Chr4	20838421	20851640	5	2,9,9,8,9	504,4010,4258,4203,4455	lncNAT	Other	1.95623	3.2486	5.30392	5.35205	2.63826	11.5597	3.42262	1.82799	2.43366	2.05756	4.44461	3.002	1.91532	2.18364	0.635093	1.46661	1.42883	1.53839	1.67414	1.05195	1.04364	0.829542	1.00453	2.17146	4.14042	1.61702	1.31996	0.991094	0.911889	1.91355	1.44772	2.30812	1.55736	3.47603	3.11474	1.60304	2.014	1.47194
XLOC_038327	-	Chr4	20842214	20843268	1	2	938	lncNAT	Other	0.122735	0.546738	0	1.06662	0.74506	0.319707	1.29727	0.638332	1.57143	0.34404	2.50206	0.397316	0.244916	0.450807	0.277072	0.111925	0	0.441205	0.106666	0.571525	0.862677	0.440127	0.253066	0.400429	0.926083	0.91532	0.915529	0.784868	0.352341	0.30688	0.162424	0	0.753183	0	0.314058	0.273673	0.115946	0.267542
XLOC_038329	-	Chr4	20873812	20874877	1	1	1066	lncNAT	Other	1.097	0	0	0	0.0241602	0	0.0819474	0.224609	0	0.368521	0	0.248485	0	0	0.1445	0.11365	0	0	0	0.203592	0	0	0	0.0758673	0	0.495042	5.43619	4.17997	1.17869	1.76263	3.93952	2.34297	0.590923	3.5235	2.09128	0.981763	1.19177	1.2699
XLOC_035433	+	Chr4	21237318	21237550	1	1	233	LincRNA	Other	0	11.594	3231.8	51.3414	145.326	30.3183	2.87173	3.59839	0	1.69894	0	0.6109	0.922091	2.94571	4.71104	0	4.51184	6.61199	2.24317	0	8.22308	14.6675	1.48036	0	0	0	0	0	0	0.378762	4.87078	0	0	4.46532	4.38047	3.00151	2.97659	0
XLOC_035472	+	Chr4	21643956	21658222	8	2,5,4,1,1,3,2,2	807,903,1512,615,1003,1360,2049,1092	LincRNA	Other	0.982248	7.03128	14.8912	13.1381	4.88221	5.06968	1.8833	2.13107	4.07519	2.04878	2.66285	1.86922	3.38421	1.74469	2.688	1.71656	0.858996	1.41042	2.05795	4.10234	3.30467	2.02282	2.25768	2.2535	2.47389	2.57238	3.2373	2.36423	1.59453	1.9448	2.74368	1.12023	1.19818	2.5571	2.77113	2.36324	2.70411	2.18436
XLOC_038388	-	Chr4	21688627	21688999	1	1	373	LincRNA	Other	0.0526622	0.34227	0.32325	0.969012	0.28904	2.64264	0	0.824358	0.917336	0	0.847879	0.976356	0.153966	0	0	0.516125	0	0	0	0	2.68901	0	0.137282	2.74719	1.76936	0	0	0	0	0.587777	0	0	0	1.25284	0	0	1.76377	0.575068
XLOC_035480	+	Chr4	21698573	21699053	1	1	481	lncNAT	Other	0.0563635	9.29406	26.8407	12.6739	0.182327	0.295424	0	0.0730027	0.235923	0.16157	0	0.207939	0	0.408612	0.583468	0	0	0	0	0	0	0	0.117571	0.157515	0	0	0	0	0	0.256677	0	0	0	1.16203	0	0	0	0.0956742
XLOC_038393	-	Chr4	21728391	21738260	5	5,3,5,6,6	2078,1036,1013,1400,2121	lncNAT	Other	0.841637	0.976742	5.41786	3.3901	2.37228	7.92259	1.43834	0.574868	0.405879	0.753767	1.62981	0.684358	0.664338	0.620862	0	0.240656	0.184545	0.167029	0.578003	0.412816	0	0.141257	0.491874	0.380674	2.16331	0.840968	0.208979	0.837464	1.3157	0.410155	0.237231	0.100199	0.588354	0.67346	0.359302	0.357312	0.476659	0.680345
XLOC_038437	-	Chr4	22304810	22305077	1	1	268	lncNAT	Other	1.5514	0	0	0	0.329716	29.2555	6.08023	1.52933	0	0.600653	0	0	2.55328	3.85581	14.7502	6.53473	13.6046	0	3.15841	0	20.5394	11.757	72.3509	0	0	195.079	22.3657	3.49647	7.73797	8.67483	0.713719	14.3794	27.4937	0.158756	5.9928	11.6154	38.5532	0.668518
XLOC_035556	+	Chr4	22546785	22547741	1	1	957	LincRNA	Reproductive	0.0724705	0.513368	0	1.80559	0.645619	0	0.217833	0	1.31549e-05	0	0.000110026	0	0.102864	0	0	0	0.000723708	0	7.29646e-05	0.606225	0	0	0	0	0	3.57497	0.762475	0.676941	0.501989	0	0	0	0	0.000157009	2.16676	0.902552	0	0
XLOC_038457	-	Chr4	22546895	22547477	1	1	583	LincRNA	Vegetative	2.1137	0	0	0	0.395582	17.9852	0.297333	2.46462	0.395984	0.150523	0.395447	1.15	9.37626	6.24148	3.48686	5.05244	2.64113	6.69182	3.42753	12.1802	12.8841	10.8626	4.26251	0.731436	0.182878	0.319713	0.296971	0.800625	7.23892	15.107	28.7986	15.3187	10.8937	18.837	9.06724	14.6359	22.1555	9.42583
XLOC_038463	-	Chr4	22649977	22650244	1	1	268	LincRNA	Reproductive	0.27116	7.28167	24.4776	7.01435	0	0	0	0	0	0	0	0	0	0	0	0	0	0	0	0	0	0	0.232402	0	0	0	0	0	0.171108	0	0	0	0	0	0	0	1.87282	0
XLOC_035600	+	Chr4	23004515	23005414	1	1	900	LincRNA	Other	70.9704	0.599556	0	0	0.0253754	17.257	6.21199	10.3176	4.05369	24.5363	1.97765	32.2044	30.1816	20.6281	16.5356	22.8948	13.6988	24.7173	24.7203	43.4542	30.6461	28.3265	23.6056	14.0563	0.396423	1.0108	44.9081	19.3704	137.113	198.548	97.9642	91.3614	61.685	78.2447	108.577	97.5908	98.2671	173.835
XLOC_038501	-	Chr4	23045141	23056985	6	5,2,1,3,2,3	2154,2354,2244,2748,742,2136	lncNAT	Other	4.00654	60.8618	14.0954	63.1709	6.87262	2.58202	2.20144	2.42118	13.0331	1.35562	3.96233	4.26507	20.0783	16.0099	8.95721	10.3641	10.5439	13.5143	10.1986	11.2309	13.7709	7.39619	9.04713	1.87017	3.09677	3.41013	3.19114	3.16298	3.39218	10.0431	11.5033	8.67251	5.54562	10.2845	10.9032	6.53767	10.7126	6.0897
XLOC_038505	-	Chr4	23067821	23069001	1	1	1181	LincRNA	Vegetative	0	2.65616	0.679095	0.44693	1.1874	0.0358275	0	0.0366828	0	0.0178149	0	0	0.140719	0.0995709	0	0	0	0	0.0979581	0	0	0	0.0602831	0	0	0.189109	0.442982	0.138256	0.0365664	0	0	0	0	0	0	0.297484	0	0.0285059
XLOC_038507	-	Chr4	23070480	23075478	4	2,3,3,3	805,384,1406,281	LincRNA	Reproductive	0.422756	15.0962	0	17.9125	9.2263	0.342548	1.17964	1.08305	2.87485	1.31945	0	0.97352	2.49174	1.36517	0.0599345	1.31519	0.126186	0	1.26731	2.78407	2.99729	0.198598	0.553083	0.381303	0	0.206022	1.39472	0.784971	0.931948	3.00564	2.70895	0.655286	2.10079	1.92865	2.75737	1.48463	2.93082	3.34946
XLOC_038526	-	Chr4	23192374	23200658	2	1,2	1092,1021	LincRNA	Other	8.89124	12.0651	1.12112	0.926073	7.41201	0.678295	7.1849	40.5182	5.00342	21.6213	0.454674	0.566757	4.78688	4.12284	3.81275	4.43144	3.25012	1.90372	2.37897	3.71864	2.8265	1.63342	1.87057	1.13934	0.144668	26.2495	15.2604	15.8144	6.61195	6.61717	9.34287	12.1018	6.6869	6.68422	5.64001	7.18452	6.07634	4.27919
XLOC_038535	-	Chr4	23301304	23302070	1	1	767	LincRNA	Reproductive	1.14787e-06	0.629491	0	0.168405	0.0505414	3.23461e-05	0.0723093	2.18925	0	6.55207	0	0.210412	0.166824	3.05906e-05	0	0.259	0	0	0	0	0	0	1.24295e-05	0	0	0.538516	17.5495	22.5841	0.852517	2.70641	1.99082	0.552264	1.02628	0.000212123	1.29533	0.411609	2.92269e-05	3.55272
XLOC_038549	-	Chr4	23417343	23418175	1	2	641	lncNAT	Other	0	0	11.993	0	0.112685	3.30712	0	0	0	3.78727	0	0	0	0	0	0	0	0	0	0	0	0	0	0	0	0	0	0.331167	0	0	0	0	0	0	0	5.56488e-05	0.957015	0
XLOC_035646	+	Chr4	23638146	23638465	1	1	320	LincRNA	Other	0	3283.23	486.311	641.686	289.919	0	0	0	0	0	0	0	0	0	0	0	0	0	0	0	0	0	0	0	0	0	2.67557	0	0	0	0	0	0	0	0	0	0	0
XLOC_035652	+	Chr4	23727415	23733437	5	1,2,2,2,2	599,447,451,493,548	lncNAT	Other	3.45025	3.35607	11.3194	4.74029	6.85329	9.09216	5.2751	4.7207	3.1405	0.171396	1.98933	7.22357	5.6386	1.23696	1.36506	4.26836	1.83318	3.73113	7.59757	4.30389	2.19247	2.53987	5.15902	4.77299	1.8737	2.36363	4.34632	1.72762	0.767311	0.559693	0.784625	1.73784	0	3.02845	0	2.40133	0	1.12698
XLOC_035688	+	Chr4	24100378	24100587	1	1	210	LincRNA	Other	0	7.84256	12.7617	47.3375	19.8756	0	0	0	0	0	0	0	0	0	0	0	0	0	0	0	0	0	0.545597	0	0	0	0	0	0	0	0	0	0	0	0	0	0	0
XLOC_038633	-	Chr4	24213324	24217655	4	4,2,1,3	1854,2691,1596,2307	LincRNA	Reproductive	0	0.168049	5.89575	0	2.72011	12.9631	0.0209124	0	0.359825	0.0085326	21.9589	0	0	0	0	0	0	0	0	0	0	0	0	3.08998	16.6074	0	0	0	0	0	0	0	0	0	0	0	0	0
XLOC_035718	+	Chr4	24391879	24393177	1	2	472	lncNAT	Other	0.51841	0	0	0	0.138265	0.11853	0.360101	0.559129	0.373929	0.16612	0	0.438295	0.160307	0	0.407967	0.313329	1.07597	0	0	0	0	0	0.557775	0.26867	0	0	0	0.471352	0.183513	1.06841	1.67753	1.67568	0	0	0	0.826165	0	1.09002
XLOC_038677	-	Chr4	24802969	24803637	1	1	669	LincRNA	Reproductive	0	0	7.92961	0.102913	0.117436	3.20332	0	0	0	0.106763	0	0	0	0	0	0	0	0	0	0	0	0	0	0	0	0	0	0	0.041049	0	0	0	0	0	0	0	0	0
XLOC_038684	-	Chr4	24855478	24856052	1	2	379	LincRNA	Other	0.0731745	0	0	0.850639	1.05309	0	1.56815	0.798288	1.53315	0.394052	0	1.24493	1.99667	0.655401	1.03089	0.646522	0.997737	0	0	0	1.78622	0.646641	0.821763	0	0	1.98957	0	0	0	0	2.16823	0	0	0	0	0.721973	0	0
XLOC_038701	-	Chr4	25024074	25026641	1	1	2568	LincRNA	Other	0.0417642	1.6161	4.67118	4.9903	0.895398	0.605799	0.101348	0.204429	0.178332	0.501103	0.0759299	1.04577	1.00772	0.232847	0.175583	0.16237	0.082356	0.245336	0.225878	0.0811167	0.159877	0.267695	0.767405	0.365225	0.0696509	0.277948	0.170223	0.0502586	0.0914025	0.169858	0.699274	0.342589	0.076955	0	0.27112	0.479549	0.0795097	0.137067
XLOC_035789	+	Chr4	25138609	25139169	1	1	561	LincRNA	Reproductive	0	0	7.51347	0.0775837	0.203357	31.089	0	0	0	0.147121	0	0	0	0	0	0	0	0	0	0	0	0	0	0.491024	0.528329	0	0	0	0	0	0	0	0	0	0	0	0	0
XLOC_038720	-	Chr4	25238024	25241811	1	3	990	LincRNA	Reproductive	0	0	0	0.576059	1.15963	0	0	0	0	0.0257691	0	0	0	0	0	0.0678331	0	0	0.141228	0	0	0	0	0.109615	0.282666	0.464009	0	0	0	0.110761	0.390624	0	0	0	0	0	0	0.0819456
XLOC_038727	-	Chr4	25269987	25271954	1	1	1968	LincRNA	Reproductive	0.190239	0.521767	0.299675	0.967047	0.521176	2.55482	0.356591	4.96773	1.30702	0.423035	0.343993	14.8202	0.794329	0.542094	0.729932	0.616034	2.67779	3.12238	0.392095	2.92419e-05	2.69213	2.22531	0.562408	7.50603	0.000339973	1.36712	0.250181	0.283383	2.01107	1.34746	0.487087	1.09364	7.08921e-05	1.9387	0.795135	1.93525	1.19273	0.957407
XLOC_038878	-	Chr4	27034789	27037572	3	3,3,4	2547,2547,1636	lncNAT	Other	3.18035	12.3882	7.2287	19.4487	3.77155	0.477654	2.41853	1.11989	2.49466	1.05619	0.83157	1.95649	2.62408	0.611849	0.644671	0.633852	0.783351	0.701847	0.978566	1.09753	0.946064	0.749307	1.69798	0.834489	0.462352	1.17498	2.86408	0.988931	5.54202	2.00886	2.38716	3.42244	1.56151	6.44631	2.73368	1.94631	2.84776	2.34701
XLOC_038879	-	Chr4	27039315	27043577	3	2,1,2	2909,3281,564	lncNAT	Other	2.05583	41.5344	3.64663	41.8418	9.14373	1.87814	2.55353	0.584829	4.31746	1.40217	0.043386	1.67186	3.14914	1.72786	1.13337	0.781813	1.0375	1.05388	1.20491	0.631484	1.67588	0.732609	1.44623	0.173218	0.303676	0.95945	3.29201	2.07523	2.76138	2.37135	2.43819	3.62465	1.90001	2.26293	2.52838	5.30314	2.26114	2.8816
XLOC_035944	+	Chr4	27049214	27049638	1	1	425	LincRNA	Reproductive	0.035268	0	7.77067	0	0	8.62236	0	0	0.415354	0	2.45586	0.2489	0.396248	0	0	0	0	0	0	0	0	0	0.111084	0.777145	0	0	0	0	0.204672	0.117351	0	0	0	0	0	0	0	0.126343
XLOC_035945	+	Chr4	27070097	27070725	1	1	629	LincRNA	Reproductive	0	0.832172	15.5232	0.065744	0.643345	15.2808	0.160688	0.126694	0.365415	2.7333	5.44407	0.208138	0	0	0	0	0	0	0	0	0	0	0.0630869	1.02578	0.423575	0	0	0	0	0	0	0	0	0	0	0	0	0
XLOC_035946	+	Chr4	27080654	27082034	1	1	1381	LincRNA	Vegetative	0.285617	0	0.0608532	0.158645	0.0151614	0.207143	0.859616	0.0050528	0.494874	0	0	0.129213	0.478858	0	0.574089	0	0.0625193	0	0	0.307209	0.701372	0	0.293091	0	0	1.72983	1.92787	1.34671	0	0	1.86935	0.850865	0.112143	2.04031	0.102109	0	0.525706	0.208116
XLOC_038887	-	Chr4	27160848	27162514	1	3	950	lncNAT	Other	0.618102	0	0.787034	2.59951	0.940035	0.454797	4.91582	2.08671	2.37415	1.93601	0.455067	1.30733	4.88412	2.95972	2.15599	1.91936	1.63251	1.83515	2.58675	3.58783	1.46691	1.95354	2.38432	1.52158	1.55069	0.209938	0.762109	0.999764	1.24374	1.32889	0.875259	0.835899	2.00145	0.64948	1.45147	0.191354	0.413141	1.08274
XLOC_035965	+	Chr4	27349882	27351384	1	2	1155	LincRNA	Reproductive	0.405425	0.296593	0	1.3913	0.512331	0.0301383	0.950107	0.328708	2.08812	0.287339	1.96354	0.52308	0.543755	0.0890177	0.239828	0.18041	0.149868	0.341167	0.161252	0.146838	0	0.19472	0.277674	0.287042	0.510435	0	0.229484	0.100276	0.276648	0.235757	0	0	0	0.456895	0.43292	0.238446	0.269433	0.238882
XLOC_038913	-	Chr4	27384971	27385281	1	1	311	LincRNA	Other	0	48.6539	53.8111	43.2669	0.418353	0	0	0	0	0	0	0	0	0	0	0	0	0	0.996531	0	0	2.82586	0	0	0	0	0	0	0	0	2.47946	0	0	0	2.69808	0	0	0.264405
XLOC_038921	-	Chr4	27537039	27537461	1	1	423	LincRNA	Reproductive	0	0	10.7111	0.273765	0.193143	10.3793	0.618697	0	0	1.62333	7.59132	0	0	0	0	0	0	0	0	0	0	0	0	0	2.0892	0	0	0	0	0	0	0	0	0	0	0	0	0
XLOC_038932	-	Chr4	27687855	27688646	1	1	792	LincRNA	Other	0	0	0.490466	0.104255	1.50459	0.2757	2.37269	0.409447	1.27702	0.768972	0.382118	0	0	0	0	0	0	0	0	0	0	0	0	0.990102	0.635598	0	0	0	0.0643492	0.0406192	0	0	0	0	0	0	0	0
XLOC_038956	-	Chr4	27946004	27946572	1	1	569	LincRNA	Reproductive	0	0.532165	12.9494	0.266532	0	24.8202	0	0	0	0.337259	0	0	0.104471	0	0	0	0	0	0	0	0	0	0	0	0	0	0	0	0	0	0	0	0	0	0	0	0	0
XLOC_038957	-	Chr4	27948300	27948842	1	2	417	LincRNA	Reproductive	0	0	4.70568	0	0	9.79352	0.120113	0	0	1.2166	0	0.300066	0	0	0	0	0	0	0	0	0	0	0	0.211944	0	0	0	0	0	0	0	0	0	0	0	0	0	0
XLOC_038990	-	Chr4	28269337	28270857	1	1	1521	LincRNA	Other	0.630827	1.10107	3.65383	1.51874	0.106604	6.06672	0.503419	1.77037	0.199932	0.398136	1.02738	2.79607	1.06681	0	0.342122	0.675468	0.95177	0.407035	0.276265	0.181883	0	0.611286	1.12185	1.25794	0.327767	0.690333	0.260486	0.148701	1.06395	1.32246	0.783261	0.697609	0.779338	1.17223	0.537025	0.505626	0.395693	1.18901
XLOC_038995	-	Chr4	28318455	28318708	1	1	254	LincRNA	Reproductive	0	2.09699	16.7646	0	0	0.698828	0	0	0	0	0	0	0	0	0	0	0	0	0	0	0	0	0.323834	0	0	0	0	0	0	0	0	0	0	0	0	0	0	0
XLOC_039005	-	Chr4	28529150	28532451	1	2	1667	LincRNA	Other	0.112792	0.172463	0.416748	0.132072	0.0609878	0.129057	0.144005	0.13107	0	0.0731243	0	0	0.524055	0.244989	0.319236	0.11667	0	0.108457	0.146967	0.683756	0.80941	0.0954458	2.04931	0.0904658	0	0	0.0999073	0.0949784	0.172161	0.131725	0.159561	0.152209	0.132483	0.197481	0.349385	0.10632	0	0.36481
XLOC_039048	-	Chr4	29107410	29108281	1	2	703	lncNAT	Other	0.235408	0	0	0.856719	0.188137	0.692888	0.0979411	0.0959946	0.193782	0.254561	11.6947	0	1.48604	0.179003	0.675265	0.444506	0.332701	0	0.347818	0.30684	1.16405	0.428583	1.05479	0.150685	2.26434	0.652401	1.33137	0.225384	0.239337	0.39145	1.23798	0.400455	0.291804	0	1.53875	0.258992	0.667383	0.631995
XLOC_039054	-	Chr4	29149159	29150934	1	1	1776	LincRNA	Vegetative	3.43497	0	0	0.19573	0	0	0.0473273	0.281401	0	0.120233	0.21065	0.307659	0.181619	0.152646	0	0.0680844	0.442048	0	0.147263	0	0.485948	0.137441	0.0276692	0.0793436	0	0.129973	0.190438	0.510251	0.265923	1.74597	0.280891	2.52187	1.55518	5.66821	3.93653	2.78086	2.88362	2.5716
XLOC_039085	-	Chr4	29491329	29492056	1	1	728	LincRNA	Reproductive	0	0	0	0.141486	0	0	0	0	0.552316	0	0.747709	0	0	0	0	0	0	0	0	0	0	0	0.0403923	0.201837	0	3.0294	0	0	0	0	0	0	0	0	0.335747	0.341275	0	0
XLOC_036140	+	Chr4	29620813	29621647	1	1	835	lncNAT	Other	6.13243	0.189128	0.452377	0	0	25.2364	7.84547	18.1219	24.2073	51.9143	14.3467	25.8134	25.3706	10.3784	20.9608	23.4961	32.313	22.6452	8.80557	9.11392	10.1268	18.2813	28.2503	54.6494	14.9985	4.12513	24.3045	29.7774	21.6563	28.642	17.0836	16.2095	19.6846	36.7358	17.605	11.0411	18.7758	29.8529
XLOC_036227	+	Chr4	30615394	30616481	1	1	1088	lncNAT	Other	0.259805	0	0	0	0.0428454	1.51826	2.4543	0.28845	0.644084	1.57874	5.6462	3.67794	1.13119	3.33974	3.37311	1.12444	0.579379	0.696327	3.00985	3.04312	1.9976	1.31552	20.9848	3.87469	4.186	4.39615	8.65087	5.67047	7.51606	2.29184	4.59514	1.2581	1.77902	0.910214	1.99374	0.919786	0.00231797	3.37967
XLOC_036234	+	Chr4	30735430	30737219	1	2	1683	lncNAT	Other	0.0116154	0	0.719379	0.27202	0.600517	0.855761	0.342411	0.295652	0.241527	0.288242	0.617587	0.280491	0.0823101	0.166128	0.137662	0.139549	0	0.150099	0.0539856	0.0938583	0	0.0641188	0.0627476	0.500919	0.39375	0	0.0736236	0	0.0378564	0.0449872	0	0.253699	0.0884324	0	0	0.080662	0.201224	0.0334113
XLOC_036240	+	Chr4	30806923	30807741	1	2	738	lncNAT	Other	0.876483	0	0	0	0.848079	0	0.25465	0.0677068	0	0.107433	1.07213	0	0	0	0.204699	0.270727	0.155713	0	0.577211	1.03195	0	0.224571	0.101044	0	0	1.35481	5.24469	4.85844	0.316664	0	0	0	0.590028	2.31222	0.899735	0	0	0.249764
XLOC_036241	+	Chr4	30808600	30809843	1	2	1146	LincRNA	Other	0.02537	0	0	0.892448	0.369258	0.0364597	0.509292	0.231483	0.265983	0.391491	0.583603	0.20564	0.135434	0	0	0.253598	0	0.121662	0.287391	0	0	0	0.182288	0	1.11429	0.497385	0.238288	0.514061	0.0436402	0.176366	0	0	0	0	0	0	0	0.114741
XLOC_036261	+	Chr4	31080535	31083318	1	3	2278	lncNAT	Other	0.42163	0.506865	2.51732	1.87689	0.551468	0.759815	0.230171	0.147023	0.191917	0.362655	0.896401	0.445894	0.301393	0.175292	0.115561	0.130836	0.294596	0.220426	0.364412	0.367114	0.262377	0.141985	0.489183	0.309191	0.532567	0.711947	0.213615	0.191761	0.395475	0.158211	0.310174	0.409333	0.372588	1.05964	0.349218	0.545467	0.419194	0.25986
XLOC_036290	+	Chr4	31429702	31430249	1	1	548	LincRNA	Other	0.438346	0.64883	0.880752	0.255815	3.61142	1.09352	0.369307	0.255028	0.418308	0	0.746752	0	0.078884	0.401931	0	0.184617	0	0.437687	0.657013	0	0	1.55977	0.0523142	0	0	0	0	0	0.202995	0.420914	0	0	0	0	0.737315	0	2.01265	0.308086
XLOC_036329	+	Chr4	31847994	31848415	1	2	331	LincRNA	Other	0	41.0567	25.8471	49.7279	62.7195	1.21246	0.670806	0.697	0	0.322799	0	0.228493	0	0	0	0.423537	1.43196	0	0.725931	0	0	0	0	0	0	0	0	0	0	0	0	0	0	0	0	1.11799	0	0
XLOC_036356	+	Chr4	32152789	32154480	1	2	509	lncNAT	Other	0.0623995	242.934	269.575	226.342	198.902	1.58956	0.795863	0.197264	0.266575	0.468681	0.404247	0.30323	0.791101	0.447303	3.24654	3.38473	2.66787	0.723078	1.44339	2.13837	4.89404	1.29924	0.972385	0.154234	0	0.722255	4.7846	3.34332	0	0.148479	0.848598	0	0.761928	0	0	0.50796	1.07247	0.0864499
XLOC_036358	+	Chr4	32177467	32178222	1	1	756	lncNAT	Other	0.310745	0.17905	1.91603	0.106133	3.41594	0.959959	0.907873	0.421964	1.25075	0.119601	0.449559	0.54612	0.919841	0.640216	1.55078	0.308783	1.42658	0.297608	0.738199	1.23166	0	1.29052	0.762239	0.262149	0.686436	3.02239	1.32326	0.198136	0.582616	0.523276	0	0	0.654679	0.330441	0	0	1.95937	0.506856
XLOC_036359	+	Chr4	32183388	32187373	1	3	1826	lncNAT	Other	0.127672	0.0744399	4.90689	2.58384	2.23286	8.39595	1.97988	1.61407	2.48465	1.56387	0.806596	1.7301	0.128061	0.624495	0.341176	0.629825	0.651668	0.377539	0.399587	0	3.51921e-06	0.334512	0.309863	2.34126	1.37316	0.109748	0.862561	0.556645	0	0.0622094	0.23062	0.167338	0.544742	0	0.0459664	0	0.145768	1.86879e-05
XLOC_036360	+	Chr4	32188892	32192019	1	2	757	lncNAT	Other	0.3809	0.547066	0.877219	1.47553	1.0951	0.950277	2.12988	1.27716	2.39014	1.02659	3.94871	0.344432	0.604492	0.334766	0.534716	0.290069	0.981812	0.793812	0.356338	0.406108	0.904695	1.28076	0.653307	0.513043	0.530906	1.46871	2.63626	1.91255	0	0.830317	0.844719	0.774766	0	0.798028	0.348359	0.976743	0.881221	0.416539
XLOC_036361	+	Chr4	32193188	32195735	1	2	466	lncNAT	Other	0.570164	1.63475	0	4.16032	1.01228	1.24041	3.09694	3.17613	2.64299	1.46027	1.23946	1.62836	1.26174	0.971571	0	0.799354	0	1.51743	0.932163	0	0	0.361413	1.41233	2.1502	3.43343	8.0788	4.71721	4.01119	0.28107	1.01374	0.744592	2.89517	0.623486	3.12897	1.55991	0.453699	0.763677	0.709543
XLOC_036366	+	Chr4	32232372	32232863	1	1	492	lncNAT	Other	0.333911	0	0.781364	4.27131	1.19603	2.99415	3.43662	0.292953	2.7042	1.68338	0.476339	2.64895	0.167442	0	0	0.378927	0	0.458574	1.47354	0	0	0.628817	0.386453	1.10242	0	0	1.60524	0.360881	0.451735	0.590753	0	0.935158	1.65454	0	0.322277	1.22804	0.577028	0.403984
XLOC_039332	-	Chr4	32240215	32243133	3	2,1,1	426,825,1069	lncNAT	Other	0.513757	0	1.26125	2.73416	1.00725	2.64377	1.02101	1.22524	0.596075	0.850655	0.876281	0.94877	1.27152	0.41985	0.118466	0.282639	0.156511	0.272762	0.591832	0.493688	0	0.492992	0.225346	0.436869	1.62835	0	0.676108	0.286961	0.19996	0.528752	0.000390489	0	0.596708	0.594095	0.868568	0.0653731	0.263425	0.901174
XLOC_036390	+	Chr4	32473325	32474313	1	2	875	LincRNA	Reproductive	0	0	1.89712	6.51121	0.0831604	0.662977	0.859899	0.0266016	11.6739	4.69433	1.10976	5.54223	0	0	0.238475	0.168579	0.272056	0	0	0	0	0	0	1.20606	1.96134	0	0	0	0	0	0	0.382377	0	0	0	0	0	0
XLOC_039369	-	Chr4	32490254	32490574	1	1	321	LincRNA	Reproductive	0	0	0	4.57554	0	0	0	0	0	0	0	0	0	0	0	0	0	0	0	0	0	0	0.14454	0	0	0	0	0	0	0	0	0	0	0	0	0	0	0
XLOC_036401	+	Chr4	32586528	32587625	1	1	1098	LincRNA	Other	0.661557	0	0.829452	1.41361	0.221814	0.225213	0.0695366	0.16836	0.0676006	0.138103	0.224702	0.297015	0.0513016	0.42938	0.149831	0	0.198846	0	0.478229	0	0.733147	0.129946	0.142385	0.0426952	0	3.31088	0	0.134147	0.828008	0.250707	0.93079	0.903301	0.563164	0.847252	0.747449	0.565732	1.01415	0.40368
XLOC_039400	-	Chr4	32831797	32832800	1	1	1004	LincRNA	Other	0.435574	0.240106	0.54609	0.391972	1.30429	3.42168	0.540536	0.925219	0	1.0632	1.03236	0.844512	2.70252	2.27533	1.69473	1.45227	1.78371	1.71741	1.31285	1.97253	1.13845	0.77128	1.54903	1.28785	0	0	0.588836	1.39667	0.815283	1.82338	0.935259	0.880659	0.578552	0.341221	0.308103	0.841321	0.877158	1.13884
XLOC_039402	-	Chr4	32861249	32863785	2	2,1	1425,424	lncNAT	Other	1.87869	3.55766	0	3.26511	1.49104	2.5291	4.29746	4.89982	7.42057	3.62974	0.70394	12.6845	4.06704	7.56219	6.02107	4.86824	0	8.85911	3.31836	8.00741	5.7464	1.42118	2.95005	0.898756	1.13063	43.3405	19.4414	28.8472	7.46755	8.31795	12.4147	6.10911	5.03734	0.210873	10.3971	12.5601	5.63129	5.11701
XLOC_039428	-	Chr4	33051451	33052516	1	1	1066	LincRNA	Vegetative	0.190287	0	0.380382	0.18533	1.46144	0.278059	0.0569256	0.024655	0	0	0.422553	0.0335466	0.0752714	0	0	0	0	0.193615	0	0.830455	1.02092	0	0.498195	0.274366	0.334874	32.7472	0	0	5.65277	0.902471	0.695019	0	0	0	0.803352	1.37151	0.239841	6.47312
XLOC_039431	-	Chr4	33086633	33086856	1	1	224	LincRNA	Other	0	0	4.07359	9.52151	2.46687	2.32302	0	0	0	0	0	0	0	0	0	2.7841	0	0	0	0	0	0	0.597673	1.91705	0	0	0	0	0	0	0	0	0	0	0	0	0	0
XLOC_036515	+	Chr4	33887191	33887907	1	2	574	LincRNA	Reproductive	0.216888	1.118	0	0.424957	0	0	0.151968	1.50115	0	0.861945	0	1.16726	0.132363	0	0	0	0	0	0	0	0	0	0.117742	0.113286	0	0.594931	0	0.355198	0.107731	0.246408	0	0.74943	0.462493	1.00628	0	0	0	0.268643
XLOC_039509	-	Chr4	33960637	33960886	1	1	250	LincRNA	Other	0	115.988	17.4719	32.9399	15.437	0.787237	0	0	0	0	0	0	0	0	2.86106	2.04323	0	2.76844	0	0	0	2.42319	0	0	0	3.95759	0	0	0.282749	0	0	0	3.2698	10.9709	0	0	0	0
XLOC_036527	+	Chr4	34037070	34037669	1	1	600	LincRNA	Vegetative	0.0641882	1.1834	0	0	0.22116	0	0.775248	0	0	0	0	0	0	0	0	0.320514	0	0	0.277905	1.08887	0	0	0.0890748	0	0	9.45329	4.44392	9.47953	0.23263	0.108304	0	0	0	0	0	0	0.741118	0.124005
XLOC_039608	-	Chr4	34900127	34900586	1	1	460	LincRNA	Reproductive	0	0	0	0	0.147849	0	0	0	0	0	0	0	0	0	0	0	0	0	0	0	0	0	0	0	0	9.65234	0	0	0	0	0	0	0	0	0	0	0	0
XLOC_036600	+	Chr4	35010720	35010998	1	1	279	lncNAT	Other	0	0	0	0.573189	2.45954	0	0	0	0	0.297237	0	0.372661	0.297268	0	2.31507	0	0	0	0	0	0	1.65063	0.206723	1.11623	0	0	0	0	0	0	0	0	0	0	0	0	0	0
XLOC_036611	+	Chr4	35186374	35187296	1	1	923	LincRNA	Vegetative	0.0882953	0	0	0	0.0782694	0.0421679	0	0	0	0	0	0	0	0	0	0	0	0	0	0	0	0	0.238001	0	0	5.27209	0	0	0.148259	0.0733391	0	0	0	0	0	0.195736	0.210784	0
XLOC_039639	-	Chr4	35210356	35213678	1	2	1292	LincRNA	Vegetative	0.18655	0.0598335	0	0	0	0.0788667	0	0.132331	0	0.0649606	0	0.132385	0.178225	0.170044	0.2693	0.0688262	0	0.154702	0.232107	0	0	0	0.314234	0	0	0	0	0	0.336222	2.43406	0.300698	0.756142	1.16309	0.126934	0.233907	0.611414	0.179654	2.31712
XLOC_036639	+	Chr4	35467364	35469773	1	2	2298	LincRNA	Reproductive	0.0448267	0	0	0	0	0	0.110475	0.0553983	0.186632	0.0935132	0	0.464708	0.105119	0	0.143561	0.0547389	0	0.132244	0.0974282	0	0	0	0.0616622	0.185332	0.109665	0.149095	2.32547	1.85184	0.0930399	0	0	0	0.19171	0	0	0	0.512884	0
XLOC_036646	+	Chr4	35485384	35485653	1	1	270	LincRNA	Reproductive	0	0	113.844	0	0	2.12703	0	0	0	0	0	0	0	0	0	0	0	0	0	0	0	0	0	0	0	0	0	0	0	0	0	0	0	0	0	0	0	0
XLOC_042370	-	Chr5	36492	38030	2	1,2	1297,780	lncNAT	Other	13.0719	7.00101	14.6564	4.55399	3.7248	31.8124	6.13197	9.16625	15.6487	7.66197	9.19175	19.272	3.52401	1.4853	2.29159	5.34547	5.50637	3.56286	1.72114	3.78704	0	5.24954	4.55912	10.513	3.95402	13.1596	10.5546	12.7914	12.3983	8.55029	1.54332	3.03394	4.01305	3.67989	4.1417	6.13697	5.4804	10.1911
XLOC_039864	+	Chr5	153670	154538	1	1	869	LincRNA	Reproductive	0	0	1.52159	0	0.613042	0.383391	0	0	0.52494	0.0424395	17.049	0	0	0	0	0	0	0	0	0	0	0	0	0.584164	4.01857	0	0	0	0	0	0	0	0	0	0	0	0	0
XLOC_042418	-	Chr5	483406	484622	1	2	775	LincRNA	Other	3.38823	0	0	0	0	6.49085	1.33337	3.66606	2.02595	8.14891	5.20806	6.51685	0.7905	2.25228	4.66466	2.00055	2.42513	3.13586	0.000266831	1.99241	0.486782	0.442884	2.27634	4.47004	0.407771	0.733973	3.68608	2.18439	1.92776	2.70605	4.76594	2.60758	1.01384	6.5937	8.99256	1.12543	2.05556	2.15311
XLOC_042425	-	Chr5	525952	526531	1	1	580	LincRNA	Reproductive	0	0	14.2931	0.0677538	0.0704622	6.75513	0	0	0	0.131001	0	0	0	0	0	0	0	0	0.51628	0	0	0	0	0	0	0	0	0	0	0	0	0	0	0	0	0	0	0
XLOC_042450	-	Chr5	777366	778080	1	1	715	LincRNA	Other	0.0928023	0.416007	0	0.534398	0.246307	0.0875666	3.11642	0.336107	11.6854	0.215487	3.18978	6.90925	6.41588	16.6226	12.1883	8.65305	8.25022	13.0246	12.9373	7.24281	10.3304	8.52543	4.2524	1.25804	3.58188	1.14265	0.4159	0.767351	2.0243	1.4013	0.395916	0.364277	1.29489	0.31623	0.303601	0	0.462504	0.60939
XLOC_042456	-	Chr5	838681	841617	2	3,1	714,427	LincRNA	Reproductive	0.06334	0.455721	16.3243	1.15938	0.656194	8.62208	1.45259	0.0798027	1.99881	0.578111	0.131428	0.170737	0.472118	1.01939	0	0.761577	0	0	0.397067	1.05718	0	0	0.378591	0.256919	0.804951	0	0	0	0.103854	0.0993109	0	0	0	0	0	0	0	0
XLOC_042462	-	Chr5	887621	889380	3	2,2,3	867,672,1050	LincRNA	Reproductive	0.0219873	0	0.825117	1.27415	0.688129	0.901391	1.41448	1.30006	0.930307	0.245135	0.348867	2.09358	0.128255	0.297918	0.976777	0.725113	1.52921	0.239416	0.38684	0.0216298	0	0.378677	0.707541	0.840826	1.19594	0	0	0.190143	0.140617	0.0402554	0.600393	0	0.241191	0	0.315663	0.247954	9.52032e-06	0.227884
XLOC_042466	-	Chr5	918096	918341	1	1	246	LincRNA	Reproductive	0	0	20.3007	0.515048	0.316349	4.00501	0	0	0	0	0	0	0	0	0	0	0	0	0	0	0	0	0	0	0	0	0	0	0	0	0	0	0	0	0	0	0	0
XLOC_039956	+	Chr5	965201	966022	1	2	630	LincRNA	Reproductive	0.346432	0	2.06708	0	0.0287895	5.49906	0.231781	0	0.0586446	0.128532	0.319804	0.0962759	0.346425	0	0.240659	0	0	0	0.157401	0	0	0.175206	0.172642	0.0725247	0.172423	0.27386	0	0	0.070887	0.142164	0.341773	0	0	0	0	0.219449	0.624249	0.0834869
XLOC_039963	+	Chr5	1008503	1009253	1	2	622	LincRNA	Other	0.949528	0.905195	0.483282	1.28853	0.090677	1.38995	1.07619	0.47762	0.350979	1.05935	0	0.717745	0.471741	0.23325	0.658733	0.788924	0.356112	0.265307	1.19637	0	0	0.455353	0.598911	0.708828	0	0.771508	0.733491	0.618097	0.858655	0.444905	1.30517	0	1.67767	0.89807	0.899949	0	0.57072	0.375882
XLOC_039974	+	Chr5	1106823	1107765	1	2	813	LincRNA	Other	0.256694	1.90191	1.01402	0.690759	0.417877	0	0.0904348	0.0268863	0	0.0847936	0	0.0392081	0.037826	0	0	0.0779126	0	0	0	0	0.453763	0.166729	0.0454962	0.0618963	0	0.233762	0	0	0.0919412	0.0708228	0	0	0	0	0	0	0.229595	0.0804646
XLOC_042512	-	Chr5	1460512	1462015	1	2	1401	lncNAT	Other	0.127307	5.67584	0	0.525355	1.35046	0	0.0983525	0.0626031	0	0.0585825	0.146656	0.078894	0.197867	0.41213	0.907211	0.461982	0.258413	0.792362	0.479871	0.244269	1.54726	1.00989	0.361026	0.259125	0.100134	0.344686	0.472202	0.546177	0.16351	0.317945	0.630257	0.0374513	0.337233	0.291854	0.284097	0	0.158952	0.113508
XLOC_040040	+	Chr5	1831439	1832933	1	1	1495	lncNAT	Other	2.82039	0	0	0.581088	0	0.0655346	0.456828	0.250189	0.462181	0.360005	0.0983982	0.482574	0.0392861	0.136764	0.15387	0.284411	0.119726	0.17997	0.135245	0.216103	0	0.0769019	0.163021	0.299229	0.264006	0.110793	2.33871	1.94901	0.87401	1.7573	2.23373	1.63948	1.44538	3.4136	3.2915	1.29437	2.20073	1.28185
XLOC_040045	+	Chr5	1874661	1877064	2	4,5	1636,693	LincRNA	Other	0.522844	0	0	0.962334	0.237085	1.25323	1.4741	0.443768	0.814812	0.213185	0.104465	0.327029	0.400529	0.377933	0.673881	0.720352	0	0.230197	0.332889	0.0968757	0.204311	0.205223	0.810618	0.204413	0	0	0.233727	0.408505	0.881105	0.559621	0.291152	0.428911	0.173362	0	0.489653	0	0.614711	0.305454
XLOC_040046	+	Chr5	1882407	1883294	1	1	888	LincRNA	Other	0	2.63582	3.05784	2.17952	0.557064	0.996554	0	0.289103	0	0.644213	0	0.665004	0	0	0	0	0	0	0	0	0	0	0	0.178183	0	0	0.45403	0.595034	0.144646	0.325886	0	0	0	0.451668	0	0	0	0.0364421
XLOC_040048	+	Chr5	1916931	1917419	1	1	489	LincRNA	Reproductive	0	0	4.37859	0	0	3.55574	0	0	0	0	0	0	0	0	0	0	0	0	0	0	0	0	0	0	0	0	0	0	0	0	0	0	0	0	0	0	0	0.0738199
[truncated: 783 more rows]
