# Supplementary material for: Genome-wide screening and functional analysis identify a large number of long noncoding RNAs involved in the sexual reproduction of rice
Source: Genome Biol. 2014 Dec 3;15(12):512. doi: 10.1186/s13059-014-0512-1 (PMC4253996; doi:10.1186/s13059-014-0512-1)
Supplement: Additional file 3: Table S3. — lncRNAs associated with small RNAs. [file 13059_2014_512_MOESM3_ESM.xlsx]

## Sheet: Additional file 3 Table S3
	Type	PanicleGSM816731	BCP	TCP	UNM	CALLUS	LEAF	ROOT
XLOC_023324	lincRNA	2964.16	61.1299	14.5747	80.8888	474.435	354.817	803.046
XLOC_009232	lincRNA	2939.11	43.7756	13.5102	78.1684	450.639	345.539	779.638
XLOC_057681	lincRNA	2243.99	0	0	0	0.734988	2.78361	1.15118
XLOC_031038	lincRNA	444.229	30.2237	8.18801	13.0583	102.715	94.8283	146.584
XLOC_000121	lincRNA	407.319	1.75492	0.491281	10.8819	34.5444	49.1771	51.0357
XLOC_041770	lincRNA	375.463	1.65743	0.0818801	0.906825	1.65372	3.43312	3.16575
XLOC_037371	lincRNA	312.41	37.8284	4.25777	25.5725	15.6185	3.61869	3.74134
XLOC_008943	lincRNA	243.205	40.6557	3.35709	13.7837	59.6259	29.0423	113.2
XLOC_047317	lincRNA	230.023	0	0.24564	0	7.71737	1.94853	9.11353
XLOC_049011	lincRNA	212.667	98.8607	12.4458	33.3712	125.683	127.675	146.968
XLOC_047789	lincRNA	209.152	10.1396	2.86581	6.89187	28.1133	11.5056	38.0849
XLOC_023169	lincRNA	135.553	0.389983	0.0818801	7.98006	0.551241	11.2272	0.191864
XLOC_018236	lincRNA	124.349	121.967	7.69673	76.3547	15.251	10.5777	19.1864
XLOC_008292	lincRNA	123.031	30.4187	2.94769	14.5092	16.5372	5.93837	6.13964
XLOC_004804	lincRNA	119.296	11.212	0.409401	7.98006	16.4454	27.001	28.9714
XLOC_000078	lincRNA	115.122	3.50985	0.982562	3.08321	16.2616	25.0525	10.2647
XLOC_000725	lincRNA	114.462	0.682471	0.0818801	0.72546	2.11309	22.3617	11.224
XLOC_055599	lincRNA	112.046	7.70217	0.900682	3.6273	4.04243	2.31967	5.65998
XLOC_000805	lincRNA	108.531	16.1843	1.6376	9.06825	40.0568	11.5056	26.6691
XLOC_052264	lincRNA	108.311	2.53489	0.409401	1.99502	2.20496	0.278361	2.49423
XLOC_054949	lincRNA	106.334	0.779966	0.16376	1.08819	0.551241	0.556722	0.863387
XLOC_029544	lincRNA	102.159	3.89983	0.736921	2.90184	1.83747	1.02066	3.26168
XLOC_050643	lincRNA	101.5	108.123	7.53297	72.3647	19.6609	8.25804	16.3084
XLOC_032336	lincRNA	94.47	2193.36	815.936	69.1001	0.734988	2.1341	0.287796
XLOC_048562	lincRNA	93.5912	0.584975	0	1.45092	3.67494	1.11344	3.83727
XLOC_023484	lincRNA	93.5912	3.60734	0.573161	0.36273	6.98239	1.85574	7.38675
XLOC_047668	lincRNA	91.8336	0.292487	0	0.36273	0.734988	0.371148	1.34305
XLOC_049723	lincRNA	91.3942	4.77729	4.66717	2.17638	11.0248	8.5364	16.1166
XLOC_015509	lincRNA	90.9548	3.21736	0.327521	3.99003	3.67494	1.94853	5.27625
XLOC_041562	lincRNA	89.1972	2.2424	0.736921	1.45092	4.22618	1.20623	2.97389
XLOC_008301	lincRNA	87.879	102.761	6.63229	61.8455	15.1591	7.88689	15.445
XLOC_017154	lincRNA	82.1669	0.974958	0.16376	0.72546	1.65372	0.92787	2.1105
XLOC_029612	lincRNA	74.6972	61.4224	5.48597	47.5177	11.1167	7.70132	16.4043
XLOC_036923	lincRNA	73.1593	38.5108	3.60273	40.8071	12.5867	3.43312	5.27625
XLOC_061461	lincRNA	71.4017	80.629	6.87793	49.694	18.6503	8.07247	9.20946
XLOC_037683	lincRNA	71.182	2.53489	0.24564	0	2.38871	2.04131	4.70066
XLOC_000420	lincRNA	70.0835	23.399	6.79605	11.6074	215.627	125.077	297.101
XLOC_030752	lincRNA	65.2502	50.7953	3.52085	40.4444	8.63611	4.91771	7.86641
XLOC_042351	lincRNA	63.2729	12.7719	0.818801	14.1465	11.6679	2.69082	6.42743
XLOC_061734	lincRNA	62.6138	4.77729	0.409401	0.36273	4.77742	3.15476	11.8956
XLOC_006448	lincRNA	61.9547	1.75492	0.491281	2.17638	4.86929	0.649509	2.59016
XLOC_014226	lincRNA	61.5153	1.07245	0.16376	1.08819	3.49119	2.78361	6.13964
XLOC_027674	lincRNA	61.0759	67.3696	4.58529	35.1848	12.8623	6.12394	11.7996
XLOC_055813	lincRNA	57.5608	0.0974958	0	0	0.918735	15.8666	1.15118
XLOC_038025	lincRNA	54.9244	1.16995	0.16376	0.36273	0.826861	1.29902	3.35761
XLOC_032389	lincRNA	54.2653	0.877462	0.491281	1.08819	2.7562	1.3918	1.15118
XLOC_028659	lincRNA	51.4092	2.04741	0.655041	0.906825	10.4736	4.17541	9.01759
XLOC_029993	lincRNA	50.5304	2.72988	0	1.81365	11.5761	3.34033	6.13964
XLOC_045769	lincRNA	50.3108	0.292487	0	0	0.0918735	0.649509	1.24711
XLOC_058765	lincRNA	49.8714	8.18965	0.573161	12.6956	3.30745	0.371148	3.64541
XLOC_038913	lincRNA	48.1138	5.16728	0.982562	1.63229	13.5054	6.58788	17.2677
XLOC_031967	lincRNA	47.8941	15.1118	1.31008	9.79372	7.80925	2.69082	7.09896
XLOC_039974	lincRNA	47.4547	8.28714	0.409401	2.90184	10.3817	5.75279	17.9393
XLOC_021483	lincRNA	46.5759	20.2791	1.47384	7.98006	22.4171	18.6502	31.8494
XLOC_019812	lincRNA	46.5759	15.2093	0.491281	0.36273	16.9047	38.5994	68.8791
XLOC_031789	lincRNA	45.6971	6.9222	0.900682	4.35276	4.5018	2.1341	4.89252
XLOC_059358	lincRNA	45.2577	2.72988	0	1.81365	9.18735	1.85574	6.71523
XLOC_033345	lincRNA	44.1592	0.292487	0.0818801	3.99003	25.6327	1.76295	31.8494
XLOC_021210	lincRNA	43.9395	19.2067	11.3813	10.5192	56.8697	4252.71	8.25014
XLOC_055801	lincRNA	43.7198	2.53489	0.655041	0.72546	5.14492	3.5259	7.57862
XLOC_046576	lincRNA	43.5001	5.55726	0.818801	6.16641	4.13431	1.85574	7.67455
XLOC_050924	lincRNA	41.9622	52.5502	4.50341	37.3612	8.36049	5.93837	10.4566
XLOC_039369	lincRNA	41.3031	58.985	4.91281	39.1749	12.4948	9.2787	9.11353
XLOC_020890	lincRNA	41.3031	7.60467	0.900682	2.72048	17.0885	7.79411	24.6545
XLOC_057089	lincRNA	41.0835	0.584975	0.0818801	0.181365	1.65372	0.371148	0.671523
XLOC_045173	lincRNA	40.8638	2.82738	1.2282	1.08819	17.6397	7.60853	16.5962
XLOC_016891	lincRNA	40.8638	0.974958	0.491281	0.36273	1.28623	1.29902	0.959319
XLOC_008021	lincRNA	40.6441	68.7345	5.64973	55.4977	14.2404	9.00034	12.4711
XLOC_013639	lincRNA	40.4244	3.99733	1.55572	8.70552	1.46998	0.092787	0.767455
XLOC_028104	lincRNA	40.2047	2.63239	0.409401	2.72048	14.6079	6.03115	13.8142
XLOC_025690	lincRNA	39.5456	3.21736	0.655041	2.35775	3.85869	3.43312	6.71523
XLOC_057154	lincRNA	39.1062	3.80234	0.327521	3.08321	4.22618	1.29902	3.45355
XLOC_048990	lincRNA	38.6668	0	0	0	0.734988	0.185574	0
XLOC_055631	lincRNA	37.788	0	0.24564	0	1.92934	0.463935	0.575591
XLOC_030123	lincRNA	37.3486	0	0.0818801	0	1.7456	0.185574	0.575591
XLOC_036527	lincRNA	37.1289	5.94724	0.655041	2.72048	7.90112	4.17541	18.0352
XLOC_015372	lincRNA	36.2501	3.50985	0.818801	2.35775	12.7704	7.1446	11.8956
XLOC_034035	lincRNA	35.8107	0.584975	0.0818801	1.81365	0.918735	0.092787	0.191864
XLOC_025346	lincRNA	35.591	62.1048	17.5224	25.2097	11.9436	117.654	2.97389
XLOC_015474	lincRNA	34.7122	19.6942	2.047	8.70552	20.3959	3.34033	7.86641
XLOC_010165	lincRNA	34.7122	32.1736	2.12888	7.2546	20.2122	5.28886	12.4711
XLOC_038995	lincRNA	34.4925	0.779966	0	3.6273	0.459367	0.185574	0.191864
XLOC_050099	lincRNA	34.0531	12.8694	0.818801	4.35276	6.43114	1.85574	2.3983
XLOC_001235	lincRNA	34.0531	34.1235	3.27521	18.6806	7.80925	4.63935	6.52337
XLOC_025279	lincRNA	33.8334	125.575	12.282	70.0069	5.78803	3.71148	5.65998
XLOC_025594	lincRNA	33.6137	16.1843	0.900682	11.0633	5.60428	1.57738	2.3983
XLOC_058538	lincRNA	32.7349	3.31486	0.655041	1.45092	11.6679	3.15476	8.25014
XLOC_059494	lincRNA	32.5152	5.84975	0.818801	4.71549	3.49119	2.22689	3.83727
XLOC_002437	lincRNA	31.8562	6.04474	0.736921	4.89686	3.30745	1.85574	3.54948
XLOC_029351	lincRNA	31.8562	10.1396	1.14632	5.44095	5.8799	2.04131	3.35761
XLOC_002005	lincRNA	31.1971	1.85242	0.24564	0.544095	2.38871	0.556722	2.3983
XLOC_028152	lincRNA	29.2198	41.0457	5.81349	16.1415	27.1027	4.73214	16.3084
XLOC_028830	lincRNA	27.9016	9.06711	0.327521	5.07822	47.4067	23.8463	32.0412
XLOC_043430	lincRNA	27.6819	53.0377	50.6019	20.1315	40.0568	1557.43	9.20946
XLOC_038677	lincRNA	26.144	3.21736	0.409401	9.06825	56.6859	31.5476	33.2884
XLOC_049821	lincRNA	24.1667	119.14	180.3	150.17	153.796	162.841	189.274
XLOC_019722	lincRNA	22.6289	32.5636	1.47384	39.5376	9.18735	2.8764	3.83727
XLOC_035288	lincRNA	18.2349	25.2514	1.55572	2.72048	49.4279	51.9607	97.9464
XLOC_058857	lincRNA	17.5758	50.1128	4.17589	64.0219	7.6255	3.5259	3.93321
XLOC_000063	lincRNA	17.3561	3.11987	3.02957	5.80368	14.3323	827.289	2.3983
XLOC_028602	lincRNA	15.1591	6.33723	6.71417	5.25959	18.191	224.73	1.72677
XLOC_028424	lincRNA	14.2803	0.194992	0.16376	4.35276	228.765	32.2899	197.044
XLOC_046216	lincRNA	13.1819	42.1182	2.37452	46.4295	9.46297	3.34033	5.85184
XLOC_032167	lincRNA	12.9622	46.213	4.74905	25.2097	10.2898	1.85574	5.18032
XLOC_061457	lincRNA	12.3031	15.6968	4.74905	10.7005	192.751	116.262	262.853
XLOC_002831	lincRNA	10.1061	1193.06	950.628	1019.45	590.471	202.925	358.018
XLOC_044531	lincRNA	9.0076	41.9232	2.53828	201.678	3.76681	3.89705	36.9338
XLOC_039639	lincRNA	7.68942	54.1102	3.43897	16.867	4.13431	1.67017	4.12507
XLOC_024934	lincRNA	7.46972	51.7703	3.52085	35.3662	2.66433	0.649509	1.63084
XLOC_025593	lincRNA	7.25002	41.0457	1.55572	13.6024	6.43114	2.59804	4.60473
XLOC_034040	lincRNA	6.59093	8.77462	5.07657	2.53911	77.6331	11.9695	33.0006
XLOC_038701	lincRNA	5.71214	4.5823	0.818801	2.35775	51.2654	27.5577	27.3406
XLOC_058237	lincRNA	4.39395	38.6083	12.8552	54.9536	15.6185	5.0105	5.56405
XLOC_055751	lincRNA	4.17425	3.70484	0.736921	0.544095	6.15552	18.9285	42.5937
XLOC_035254	lincRNA	4.17425	17.6467	21.2888	60.7573	24.5302	31.0836	29.3551
XLOC_015924	lincRNA	3.95456	17.6467	21.2888	60.7573	24.5302	31.0836	29.3551
XLOC_009175	lincRNA	3.51516	31.5886	2.12888	3.99003	3.49119	1.20623	1.91864
XLOC_001020	lincRNA	3.07577	0.194992	0.24564	0	813.172	9.64985	17.5555
XLOC_031351	lincRNA	2.63637	128.207	109.556	52.0518	57.6047	12.2479	22.3521
XLOC_063330	lincRNA	2.41667	10.5295	2.047	37.9053	1.65372	0.278361	0.479659
XLOC_014291	lincRNA	0.87879	34.3185	6.38665	29.3811	6.98239	2.1341	3.45355
XLOC_023750	lincRNA	0.659093	4.09482	5.73161	33.7339	3.03183	1.3918	3.74134
XLOC_027744	lncNAT	6039.93	137.567	32.4245	175.924	972.297	784.885	1387.08
XLOC_024537	lncNAT	3864.04	879.9	278.229	207.844	13284.6	49063.4	18903.6
XLOC_038501	lncNAT	1553.26	20.5716	8.51554	17.5924	100.969	748.605	1546.42
XLOC_025975	lncNAT	1134.74	9.06711	1.2282	9.43099	6.98239	34.2384	23.1196
XLOC_026729	lncNAT	1124.85	2.82738	1.71948	4.1714	8.81985	34.6095	64.5621
XLOC_022764	lncNAT	1081.79	54.9876	4.25777	21.7638	80.8487	46.0223	85.5712
XLOC_012558	lncNAT	414.13	4.09482	0.573161	3.99003	9.83046	7.88689	10.5525
XLOC_040210	lncNAT	353.933	62.2998	22.1895	34.278	239.33	2522.32	856.384
XLOC_015325	lncNAT	269.789	4.97229	1.2282	71.6392	18.191	219.998	284.918
XLOC_023972	lncNAT	216.402	6.23973	0.982562	15.2347	8.81985	2.59804	9.97691
XLOC_059495	lncNAT	162.137	21.8391	2.29264	9.06825	34.4526	7.51574	18.7067
XLOC_059350	lncNAT	159.72	33.2461	5.40409	8.70552	32.2476	92.0447	188.314
XLOC_003758	lncNAT	130.94	11.212	1.6376	22.6706	9.64672	9.18591	15.8288
XLOC_006095	lncNAT	111.606	2.53489	0.900682	0.906825	4.96117	4.2682	7.38675
XLOC_024013	lncNAT	108.091	23.399	1.47384	21.7638	19.2934	13.2685	29.1633
XLOC_009352	lncNAT	101.72	63.4698	6.46853	20.4943	33.0745	16.1449	31.9453
XLOC_006137	lncNAT	101.061	5.06978	0.655041	2.35775	6.2474	4.17541	8.7298
XLOC_053720	lncNAT	97.5457	7.70217	0.818801	2.53911	12.4029	14.7531	19.666
XLOC_062651	lncNAT	89.6366	33.1486	2.12888	34.8221	7.34988	1.94853	4.89252
XLOC_027011	lncNAT	86.3412	28.0788	5.15845	27.7489	10.4736	3.34033	6.90709
XLOC_025316	lncNAT	85.2427	4.87479	1.14632	1.26956	6.33927	2.22689	7.09896
XLOC_041431	lncNAT	81.0684	4.5823	0.982562	0.906825	3.21557	1.57738	3.74134
XLOC_049024	lncNAT	77.773	55.4751	4.25777	30.8321	7.44175	2.04131	4.89252
XLOC_019709	lncNAT	73.1593	24.179	4.42153	18.3179	11.4842	2.78361	4.5088
XLOC_047405	lncNAT	71.6214	19.7916	2.37452	2.72048	33.7176	32.0115	47.3903
XLOC_024921	lncNAT	68.1063	1.94992	0.0818801	1.63229	3.49119	6.77345	4.70066
XLOC_045618	lncNAT	66.5684	7.70217	3.19333	6.34778	9.55484	5.75279	7.77048
XLOC_008181	lncNAT	65.9093	65.7122	6.30477	60.5759	4.86929	2.96918	2.78202
XLOC_029350	lncNAT	50.7501	12.0895	1.06444	3.80867	8.81985	3.34033	7.19489
XLOC_036933	lncNAT	46.5759	3.31486	0.491281	1.08819	9.92234	17.0728	18.9945
XLOC_005709	lncNAT	39.3259	9.2621	0.818801	0.72546	2.84808	2.50525	9.11353
XLOC_014967	lncNAT	38.8865	11.017	1.47384	3.26457	15.0673	0.649509	7.29082
XLOC_008155	lncNAT	36.9092	1.55993	0	1.08819	3.30745	5.75279	13.0467
XLOC_060756	lncNAT	32.9546	13.4544	0.327521	4.35276	18.7422	9.64985	25.7097
XLOC_062047	lncNAT	28.1213	6.62971	1.71948	0.906825	11.3923	20.9699	38.4687
XLOC_016262	lncNAT	24.3864	10.5295	1.31008	2.53911	13.4135	12.4335	44.3205
XLOC_043803	lncNAT	20.8713	25.5439	184.23	68.556	92.0572	99.6532	185.82
XLOC_062969	lncNAT	18.0152	12.7719	0.818801	2.53911	52.9191	34.5168	50.652
XLOC_013485	lncNAT	12.9622	54.6951	66.8142	192.066	76.4387	94.7355	88.737
XLOC_061504	lncNAT	12.7425	7.89716	0.491281	2.17638	21.9578	16.5161	30.7941
XLOC_047431	lncNAT	5.27274	24.179	4.33965	42.2581	10.0142	4.2682	2.30236
XLOC_036356	lncNAT	2.19698	63.2748	11.8726	66.9237	14.6079	1.85574	5.18032
XLOC_024438	lncNAT	1.53788	0.389983	0	0.72546	1389.77	3.80427	1.15118
XLOC_018342	lncNAT	0.87879	69.7095	20.3882	95.9421	14.516	8.90755	7.86641
