# Supplementary material for: Genome-wide screening and functional analysis identify a large number of long noncoding RNAs involved in the sexual reproduction of rice
Source: Genome Biol. 2014 Dec 3;15(12):512. doi: 10.1186/s13059-014-0512-1 (PMC4253996; doi:10.1186/s13059-014-0512-1)
Supplement: Additional file 7: Table S5. — lncRNAs with available rice mutant resources. [file 13059_2014_512_MOESM7_ESM.xlsx]

## Sheet: Within lincRNAs
lincRNA	Transcript	cirad*	affj	ucd	ship	trim	rmd	pfg_fsts	gsnu	ostid
XLOC_051109	TCONS_00090412						RMD_04Z11PF76 RMD_04Z11PF50 RMD_04Z11PF84
XLOC_032389	TCONS_00058241	DAP7C08-AQLD07
XLOC_009228	TCONS_00016967	REAL2E08-ASAH10
XLOC_027088	TCONS_00047942							PFG_2A-10050.L
XLOC_008572	TCONS_00015764	SAA8H08-AARA04
XLOC_038053	TCONS_00067711							PFG_2D-31122.L
XLOC_055306	TCONS_00097503							PFG_2D-31091.L
XLOC_031038	TCONS_00055785	RSAQ1H12-ARDD10	NF2795_0_501_1A T20680T					PFG_1C-01224.L PFG_1C-01224.L
XLOC_063949	TCONS_00112018	TEBV8C02-AVRA05	T09610T NE8534_0_101_1A
XLOC_022979	TCONS_00039773	TEBV1H10-AVDE12
XLOC_003733	TCONS_00007206					M0054974
XLOC_048793	TCONS_00086447							PFG_1A-19601.L
XLOC_038249	TCONS_00068052					M0061757
XLOC_034633	TCONS_00062026					M0028936
XLOC_031796	TCONS_00057319	DAP3E11-AQDE09
XLOC_039428	TCONS_00070504	DAL6A05-AMTE12
XLOC_033141	TCONS_00059712					M0022921
XLOC_023498	TCONS_00040793	DAQ8G11-ARIF02
XLOC_027940	TCONS_00049645		T27151T
XLOC_055307	TCONS_00097504	SAM1D10-ALCE02 DAJ9G12-ALCE02
XLOC_012274	TCONS_00022228	DAD8F03-ADTF06
XLOC_036611	TCONS_00065686					M0033467
XLOC_057020	TCONS_00100238					M0026661 M0026662
XLOC_040350	TCONS_00072111		NF9853_0_701_1A NF9853_0_403_1A			M0010783
XLOC_019812	TCONS_00034407					M0063284
XLOC_054523	TCONS_00096075					M0007618			GSNU_Ds674
XLOC_059332	TCONS_00104238	SAJ1H12-AHVH10 SAJ1G12-AHVG10
XLOC_015750	TCONS_00027824	SAL2G04-AKBB01
XLOC_001273	TCONS_00002396	REAC8A02-AIUA02
XLOC_016085	TCONS_00028336					M0028455
XLOC_019365	TCONS_00033656					M0029847
XLOC_002159	TCONS_00004012					M0033382 M0033383
XLOC_037683	TCONS_00067157	REAI6A08-AUEG03				M0006223
XLOC_055334	TCONS_00097583					M0034777
XLOC_026517	TCONS_00046786	SAC1E11-ABSH09
XLOC_000909	TCONS_00001792	DAT6E02-ATHH09
XLOC_000795	TCONS_00001605	SAA1F01-AAAC02
XLOC_016129	TCONS_00028400	REAL4D02-ASEB04 REAL4H01-ASEA04
XLOC_059062	TCONS_00103798	DAE5C06-AEMG06
XLOC_017593	TCONS_00030675	DAG2F05-AGAH06 DAL3G08-AMLH02 SAN8D11-AMLH02 SAH2H05-AGAH06
XLOC_030123	TCONS_00053757			RGT2474_5.1 RGT2473_5.1				PFG_3A-14024.L
XLOC_008312	TCONS_00015379	SES3F06-AKGE10 SES1A06-AKGE10 SAL4C02-AKGE10 SEQ2A05-AKGE10 DAJ5F03-AKGE10
XLOC_063338	TCONS_00110836							PFG_1B-04135.L
XLOC_018416	TCONS_00031895					M0011192
XLOC_012933	TCONS_00023156	DAK2F07-ALGG02 SAM3F11-ALGG02
XLOC_030298	TCONS_00054114		T22218T NF5007_0_502_1A
XLOC_001347	TCONS_00002527	DAB2H03-ABAG11
XLOC_047668	TCONS_00084526	SAL1F12-AKAA04 SAL1G12-AKAD04
XLOC_050743	TCONS_00089712	TEBF7B11-AKIE11 SET1D03-AKIE11
XLOC_017593	TCONS_00030672	DAG2F05-AGAH06 DAL3G08-AMLH02 SAN8D11-AMLH02 SAH2H05-AGAH06
XLOC_052141	TCONS_00092051	DAP7F02-AQKA07 SAT3C01-AQKA07
XLOC_059184	TCONS_00104011	SAO7E05-ANEC11 DAL9E07-ANEC11
XLOC_025837	TCONS_00045507	SAX2B04-ATDB10				M0035438
XLOC_057434	TCONS_00100994	SBA1E08-AVAB01
XLOC_041532	TCONS_00073933	REAH7C10-ATGH04 SAO8H04-ANHH09
XLOC_009232	TCONS_00016974	DAL6A12-AMVH12 SAO4E04-AMVH12		RGT6263_5.1			RMD_04Z11BV49
XLOC_055306	TCONS_00097502							PFG_2D-31091.L
XLOC_038684	TCONS_00068949	SAF1H04-AEIB03
XLOC_028830	TCONS_00051473							PFG_K-05048.L
XLOC_057681	TCONS_00101505			RGT4606_5.1
XLOC_059856	TCONS_00105156	SAN9A06-AMME05 DAL4A01-AMME05
XLOC_004689	TCONS_00009040	SAW7E06-ASVH10
XLOC_036401	TCONS_00065264	DAC8D07-ACQB08
XLOC_023058	TCONS_00039910						RMD_05NPBMC47
XLOC_055348	TCONS_00097618		ND2032_0_102_1A
XLOC_034040	TCONS_00061202					M0062725
XLOC_016891	TCONS_00029629	DAL6E08-AMVB02
XLOC_019812	TCONS_00034408					M0039445 M0063284
XLOC_059358	TCONS_00104279					M0034134
XLOC_027105	TCONS_00047963	REAF7H03-ANHC04
XLOC_012052	TCONS_00021847			RDs1407_5.1
XLOC_017593	TCONS_00030681	DAG2F05-AGAH06 DAL3G08-AMLH02 SAN8D11-AMLH02 SAH2H05-AGAH06				M0006956
XLOC_004275	TCONS_00008307		T30796T
XLOC_012719	TCONS_00022857	TEBK7F09-AQED06
XLOC_033345	TCONS_00060091							PFG_4A-50168.L
XLOC_032267	TCONS_00058048	REAF2F04-AMJB05
XLOC_005247	TCONS_00009919	REAK2D07-ARDB12
XLOC_032916	TCONS_00059246	DAQ1B11-AQSH11
XLOC_061699	TCONS_00108090							PFG_2A-10073.L
XLOC_041770	TCONS_00074383	DAL8E07-ANBE06
XLOC_012719	TCONS_00022856	TEBK7F09-AQED06
XLOC_050772	TCONS_00089777							PFG_2D-11040.L
XLOC_027106	TCONS_00047964	REAF7H03-ANHC04				M0028915
XLOC_014226	TCONS_00025377	DAC7D03-ACND03				M0017126
XLOC_043996	TCONS_00078234	DAG2E07-AGAE11				M0040073
XLOC_031537	TCONS_00056865					M0035262 M0035261
XLOC_055704	TCONS_00098173			RGT5086_5.1
XLOC_038727	TCONS_00069031	REAC8C09-AIWC04				M0046811
XLOC_008943	TCONS_00016391	MUL2E02-AIYA02
XLOC_029993	TCONS_00053478		T07290T				RMD_03Z11BO94-2
XLOC_030408	TCONS_00054357	REAB7H02-AGQH01
XLOC_049821	TCONS_00088038	SAK2A05-AIYB06						PFG_3A-04471.L
XLOC_039974	TCONS_00071424	SAM5C05-ALIF07 REAE4E11-ALIF07
XLOC_022367	TCONS_00038748	SCA6D09-AEDD09
XLOC_003504	TCONS_00006717	TEBW5H03-AWCA05 TEBW5E07-AWCF05 TEBR1B01-ARSD06 DAP1D10-APXG08	T10962T
XLOC_032244	TCONS_00058015					M0017698
XLOC_000795	TCONS_00001603	SAA1F01-AAAC02
XLOC_030298	TCONS_00054117		NF5007_0_502_1A T22218T
XLOC_056515	TCONS_00099517					M0020859
XLOC_017593	TCONS_00030682	DAG2F05-AGAH06 DAL3G08-AMLH02 SAN8D11-AMLH02 SAH2H05-AGAH06
XLOC_012272	TCONS_00022226					M0021027
XLOC_038526	TCONS_00068571			RDs793_5.2
XLOC_038053	TCONS_00067712							PFG_2D-31122.L
XLOC_063639	TCONS_00111350					M0032621 M0009405 M0033374
XLOC_000795	TCONS_00001604	SAA1F01-AAAC02
XLOC_009865	TCONS_00018090					M0063034
XLOC_022979	TCONS_00039772	SAG9A12-AFXH08
XLOC_040350	TCONS_00072112		NF9853_0_701_1A NF9853_0_403_1A			M0063328
XLOC_024785	TCONS_00043694									04ET3_288_B_007_080_035B11
XLOC_026517	TCONS_00046787	SAC1E11-ABSH09
XLOC_019112	TCONS_00033267					M0038249
XLOC_035965	TCONS_00064386		ND1011_0_505_1A
XLOC_024885	TCONS_00043854	DAM4G07-ANTG06
XLOC_037683	TCONS_00067152	REAI6A08-AUEG03 SCB1C02-AETA10				M0006223
XLOC_026517	TCONS_00046785	SAC1E11-ABSH09
XLOC_033365	TCONS_00060128									06ET3_288_B_013_106_005A03
XLOC_000420	TCONS_00000872	SAL6B03-AKNC01 SAL6A03-AKNB01 SAL5D09-AKLG12 DAJ6F09-AKNC01 DAJ6E09-AKNB01				M0013673 M0025912 M0025911	RMD_03Z11KS03	PFG_1B-07713.L
XLOC_009178	TCONS_00016847					M0013986
XLOC_057675	TCONS_00101482	TEBV3G05-AVHC02 TEBF9G04-AKLH05
XLOC_030408	TCONS_00054358	REAB7H02-AGQH01
XLOC_031967	TCONS_00057600		NE0030_0_404_1A
XLOC_048004	TCONS_00085168	SAO3E11-AMUA12 DAL6B08-AMUA12
XLOC_015039	TCONS_00026725					M0037241
XLOC_035310	TCONS_00063082					M0020149
XLOC_023813	TCONS_00041476					M0037199 M0037200
XLOC_009865	TCONS_00018089					M0063034
XLOC_001006	TCONS_00001978					M0020599
XLOC_016085	TCONS_00028337					M0028455
XLOC_057427	TCONS_00100980			RGT635_5.1
XLOC_027940	TCONS_00049648		NE6044_0_701_1A
XLOC_001433	TCONS_00002710	SER7G05-AJZG09 SAL1D09-AJZG09 SEQ1G03-AJZG09 SER1H10-AJZG09 DAJ3H10-AJZG09 SEQ2E03-AJZG09
XLOC_006448	TCONS_00012113	TEBO9G05-AOWF01
XLOC_005741	TCONS_00010674	SAK7A09-AJRB05
XLOC_028104	TCONS_00050015					M0004298
XLOC_045826	TCONS_00081537				SHIP_NE2553
XLOC_051109	TCONS_00090415						RMD_04Z11PF76 RMD_04Z11PF50 RMD_04Z11PF84
XLOC_019235	TCONS_00033488	DAI6G05-AIVA08
XLOC_059184	TCONS_00104010	SAO7E05-ANEC11 DAL9E07-ANEC11
XLOC_017267	TCONS_00030155	SAV1F08-ARPE05 RSAQ4D12-ARPE05
XLOC_040483	TCONS_00072304					M0031129 M0033370
XLOC_016253	TCONS_00028598			RGT1630_5.1
XLOC_059954	TCONS_00105327	TEBP8D10-ARCH11
XLOC_016575	TCONS_00029033							PFG_1B-03911.L
XLOC_007725	TCONS_00014548		NF3725_0_702_1A
XLOC_054110	TCONS_00095452	SAV3C01-ARSE06
XLOC_005247	TCONS_00009918	REAK2D07-ARDB12
XLOC_055901	TCONS_00098516	DAP8H05-AQNB07 DAP8A06-AQND07 SAT4F07-AQND07 REAH2G05-AQNB07
XLOC_001553	TCONS_00002904	SAC2G09-ABUC09
XLOC_024722	TCONS_00043575	SBB5E10-AWAF10
XLOC_059184	TCONS_00104009	SAO7E05-ANEC11 DAL9E07-ANEC11
XLOC_030298	TCONS_00054118		T22218T NF5007_0_502_1A
XLOC_017593	TCONS_00030676	DAG2F05-AGAH06 DAL3G08-AMLH02 SAN8D11-AMLH02 SAH2H05-AGAH06
XLOC_013966	TCONS_00024902							PFG_3A-03591.L
XLOC_031038	TCONS_00055784	RSAQ1H12-ARDD10	NF2795_0_501_1A T20680T					PFG_1C-01224.L PFG_1C-01224.L
XLOC_045632	TCONS_00081243							PFG_2D-00687.L
XLOC_004393	TCONS_00008533	TEBO6D05-AOPH05
XLOC_061457	TCONS_00107603	SBB4E06-AVYE08
XLOC_055283	TCONS_00097439	DAI4F05-AING09	T15460T					PFG_3D-03070.L
XLOC_021752	TCONS_00037670						RMD_03Z11KZ75
XLOC_020316	TCONS_00035066	TEBG7F08-ALBF09
XLOC_019235	TCONS_00033485	MUL3B06-AJZG04 SER7B10-AJZG04 SER4G04-AJZG04
XLOC_001347	TCONS_00002526	DAB2H03-ABAG11
XLOC_059135	TCONS_00103917		T09813T
XLOC_019612	TCONS_00034091		T19680T
XLOC_050787	TCONS_00089801						RMD_04Z11NB94
XLOC_000795	TCONS_00001606	SAA1F01-AAAC02
XLOC_060077	TCONS_00105543	TEBE4E03-AJFH11 TEBJ7F12-APMC05
XLOC_027823	TCONS_00049403							PFG_K-05643.L
XLOC_005247	TCONS_00009920	REAK2D07-ARDB12
XLOC_047789	TCONS_00084748							PFG_2A-20325.L
XLOC_016831	TCONS_00029511					M0038249
XLOC_034274	TCONS_00061531					M0013217
XLOC_051109	TCONS_00090414						RMD_04Z11PF76 RMD_04Z11PF50 RMD_04Z11PF84
XLOC_046113	TCONS_00081994		NE8511_0_701_1A
XLOC_000795	TCONS_00001602	SAA1F01-AAAC02
XLOC_030298	TCONS_00054116		NE1016_0_103_1A NF5007_0_502_1A T22218T
XLOC_008103	TCONS_00015088					M0039683
XLOC_018306	TCONS_00031717					M0024503
XLOC_063950	TCONS_00112019	RSAP6D02-AODC07
XLOC_027048	TCONS_00047831	SET4D05-AJWF04
XLOC_017593	TCONS_00030673	DAG2F05-AGAH06 DAL3G08-AMLH02 SAN8D11-AMLH02 SAH2H05-AGAH06
XLOC_012242	TCONS_00022188				SHIP_NE2056
XLOC_033365	TCONS_00060124									06ET3_288_B_013_106_005A03
XLOC_023813	TCONS_00041477	SAM2E11-ALEG02 DAK1D09-ALEG02				M0037199 M0037200
XLOC_010556	TCONS_00019059	SAA8H08-AARA04
XLOC_022127	TCONS_00038339	SAI9A11-AHSC09 DAH7G05-AHSC09
XLOC_016085	TCONS_00028334			RGdSpm787_3.1
XLOC_008018	TCONS_00014968	SAX2C11-ATEA10
XLOC_019926	TCONS_00034543							PFG_3A-06634.L
XLOC_047789	TCONS_00084745							PFG_2A-20325.L
XLOC_036527	TCONS_00065501					M0021598
XLOC_018149	TCONS_00031439	SCA9H05-AEPA11
XLOC_024738	TCONS_00043606								GSNU_Ds41
XLOC_021585	TCONS_00037349	TEBQ8A11-ARQE11
XLOC_062316	TCONS_00109285		NF9025_0_103_1A
XLOC_037683	TCONS_00067156	REAI6A08-AUEG03				M0006223
XLOC_044152	TCONS_00078549					M0059881		PFG_2B-20625.L
XLOC_019235	TCONS_00033486	MUL3B06-AJZG04 SER7B10-AJZG04 SER4G04-AJZG04
XLOC_054523	TCONS_00096077					M0007618			GSNU_Ds674
XLOC_000805	TCONS_00001619	DAT7E04-ATKB03
XLOC_059135	TCONS_00103918		T09813T
XLOC_027940	TCONS_00049646		NE6044_0_701_1A
XLOC_047789	TCONS_00084747							PFG_2A-20325.L
XLOC_000629	TCONS_00001310						RMD_04Z11KW19
XLOC_019235	TCONS_00033489	DAI6G05-AIVA08
XLOC_059135	TCONS_00103919		T09813T
XLOC_049011	TCONS_00086784							PFG_2B-10446.L
XLOC_053169	TCONS_00093912		ND9057_0_101_1A
XLOC_009458	TCONS_00017413			RGT5157A_5.1 RGT5157_5.1
XLOC_013690	TCONS_00024433	DAH4E09-AHKC05						PFG_2A-10173.L
XLOC_029993	TCONS_00053477						RMD_03Z11BO94-2
XLOC_001710	TCONS_00003173	SAF9C01-AFAD07
XLOC_024785	TCONS_00043693									04ET3_288_B_007_080_035B11
XLOC_031967	TCONS_00057599		NE0030_0_404_1A
XLOC_017267	TCONS_00030154	SAV1F08-ARPE05
XLOC_028893	TCONS_00051598	SAP1H10-ANDG08
XLOC_050870	TCONS_00089976	DAT4E06-ATEH04 SAX2F07-ATEH04
XLOC_017593	TCONS_00030677	DAG2F05-AGAH06 DAL3G08-AMLH02 SAN8D11-AMLH02 SAH2H05-AGAH06				M0006956
XLOC_059332	TCONS_00104236	SAJ1H12-AHVH10 SAJ1G12-AHVG10
XLOC_001273	TCONS_00002394	REAC8A02-AIUA02
XLOC_049801	TCONS_00087997	DAI7D01-AIYC07
XLOC_017593	TCONS_00030679	DAG2F05-AGAH06 DAL3G08-AMLH02 SAN8D11-AMLH02 SAH2H05-AGAH06				M0006956
XLOC_013781	TCONS_00024567					M0024287		PFG_3A-14273.R
XLOC_054804	TCONS_00096593					M0029372
XLOC_031537	TCONS_00056863					M0035262 M0035261
XLOC_047419	TCONS_00084008					M0058288
XLOC_045511	TCONS_00081056				SHIP_NE1456
XLOC_005870	TCONS_00010936						RMD_03Z11CF62-2
XLOC_035946	TCONS_00064348								GSNU_Ds600
XLOC_061457	TCONS_00107604	SBB4E06-AVYE08
XLOC_021886	TCONS_00037953	TEBT5A10-ATBE02
XLOC_058237	TCONS_00102583					M0061739
XLOC_045928	TCONS_00081669						RMD_04Z11QT07
XLOC_059954	TCONS_00105326	TEBP8D10-ARCH11	NE1003_0_104_1A
XLOC_011231	TCONS_00020274						RMD_04Z11AK69-3
XLOC_022979	TCONS_00039774	TEBV1H10-AVDE12
XLOC_014033	TCONS_00025025	DAD2G01-ACXA03
XLOC_055283	TCONS_00097440	DAI4F05-AING09
XLOC_047985	TCONS_00085137					M0024050 M0024050
XLOC_058952	TCONS_00103633	DAC9B12-ACTC12 SAD3B11-ACTC12
XLOC_055631	TCONS_00098056	TEBM5C01-ATJE09
XLOC_032389	TCONS_00058243	DAP7C08-AQLD07
XLOC_009865	TCONS_00018088					M0063034
XLOC_016891	TCONS_00029630	DAL6E08-AMVB02
XLOC_026517	TCONS_00046788	SAC1E11-ABSH09
XLOC_020967	TCONS_00036152	TEBW7G01-AWFE06
XLOC_027940	TCONS_00049647		NE6044_0_701_1A
XLOC_013933	TCONS_00024852					M0026181 M0066204
XLOC_043523	TCONS_00077463	SAI5D12-AHHF08
XLOC_052616	TCONS_00092923	SBB3E07-AVXH01
XLOC_017154	TCONS_00030010	SAN3C08-ALXG11
XLOC_030298	TCONS_00054119		NE1016_0_103_1A T22218T NF5007_0_502_1A
XLOC_026517	TCONS_00046789	REAG6E08-AQAC07 SAS6A11-AQAC07 DAP2G12-AQAC07
XLOC_016085	TCONS_00028335					M0028455
XLOC_008951	TCONS_00016401	SAS1A02-APQC07 DAO7H06-APQC07				M0059976
XLOC_051109	TCONS_00090413						RMD_04Z11PF76 RMD_04Z11PF50 RMD_04Z11PF84
XLOC_046576	TCONS_00082647	SAJ4F04-AICD12
XLOC_044363	TCONS_00078975					M0050443
XLOC_017994	TCONS_00031188		NF9033_0_102_1A
XLOC_037683	TCONS_00067155	REAI6A08-AUEG03				M0006223
XLOC_045928	TCONS_00081671						RMD_04Z11QT07
XLOC_004372	TCONS_00008503					M0063046 M0041210 M0041190
XLOC_017154	TCONS_00030009	SAN3C08-ALXG11
XLOC_033365	TCONS_00060123									06ET3_288_B_013_106_005A03
XLOC_017593	TCONS_00030678	DAG2F05-AGAH06 DAL3G08-AMLH02 SAN8D11-AMLH02 SAH2H05-AGAH06				M0006956
XLOC_045928	TCONS_00081668						RMD_04Z11QT07
XLOC_012274	TCONS_00022229	DAD8F03-ADTF06
XLOC_038053	TCONS_00067710							PFG_2D-31122.L
XLOC_002855	TCONS_00005402							PFG_3A-12422.L
XLOC_053309	TCONS_00094151							PFG_2D-11040.L
XLOC_032267	TCONS_00058047	REAF2F04-AMJB05
XLOC_028152	TCONS_00050105					M0021050 M0036009
XLOC_005247	TCONS_00009921	REAK2D07-ARDB12
XLOC_047258	TCONS_00083675	REAL8E09-ASQE10 REAL8F09-ASQE11
XLOC_035288	TCONS_00063041						RMD_04Z11NT52	PFG_2A-10308.L
XLOC_017593	TCONS_00030680	DAG2F05-AGAH06 DAL3G08-AMLH02 SAN8D11-AMLH02 SAH2H05-AGAH06				M0006956
XLOC_012933	TCONS_00023157	TEBP4G01-AQWB09 DAK2F07-ALGG02 SAM3F11-ALGG02	NE3526_0_402_1A
XLOC_054523	TCONS_00096076					M0007618			GSNU_Ds674
XLOC_059332	TCONS_00104235	SAJ1H12-AHVH10 SAJ1G12-AHVG10
XLOC_011327	TCONS_00020435		T20247T NF3745_0_701_1A ND4046_0_704_1A T16530T
XLOC_040045	TCONS_00071549	DAR8A12-ASBE11
XLOC_001574	TCONS_00002932	DAP9G02-AQPA02
XLOC_046113	TCONS_00081993		NE8511_0_701_1A
XLOC_057024	TCONS_00100246	SAW7D12-ASWD12
XLOC_037211	TCONS_00066479	DAJ3D12-AKAF02 DAJ3C12-AKAE02 SAL1F11-AKAF02 SAL1E11-AKAE02
XLOC_035077	TCONS_00062704		NF0013_0_102_1A
XLOC_021822	TCONS_00037818					M0037219
XLOC_042717	TCONS_00076214	DAL7E01-AMWA05
XLOC_045632	TCONS_00081242							PFG_2D-00687.L
XLOC_001095	TCONS_00002091							PFG_3A-00427.L
XLOC_017267	TCONS_00030153	SAV1F08-ARPE05 RSAQ4D12-ARPE05
XLOC_030385	TCONS_00054306	TEBS1D05-ASGD09
XLOC_021506	TCONS_00037172							PFG_K-01887.L
XLOC_001273	TCONS_00002395	REAC8A02-AIUA02
XLOC_008998	TCONS_00016473	SAI9A10-AHSC06
XLOC_000805	TCONS_00001620	DAT7E04-ATKB03
XLOC_007028	TCONS_00013342	TEBQ9B04-ARRC11 TEBR3H05-ARWA08 TEBI6G04-AMPD01 SET7G06-AEGH03 TEBQ7E06-AROB04	NE7031_0_502_1A
XLOC_043769	TCONS_00077892	DAG8G06-AGUC09
XLOC_034040	TCONS_00061206		ND7050_0_502_1A
XLOC_012719	TCONS_00022853	TEBK7F09-AQED06
XLOC_052565	TCONS_00092791	TEBK5H06-AQAC12
XLOC_036241	TCONS_00064896	DBA7D05-AEGF10	NF9043_0_102_1A
XLOC_031180	TCONS_00056064					M0021050
XLOC_032389	TCONS_00058242	DAP7C08-AQLD07
XLOC_033721	TCONS_00060741	RSAR3D10-ASUB05
XLOC_030408	TCONS_00054356	REAB7H02-AGQH01
XLOC_059548	TCONS_00104572	DAR8G03-ASAA10 SAV6H10-ASAA10
XLOC_016129	TCONS_00028401	REAL4D02-ASEB04 REAL4H01-ASEA04
XLOC_061293	TCONS_00107314		ND2031_0_402_1A ND2031_0_403_1A NE4524_0_405_1A NC0205_0_403_1A NC0205_0_401_1A NE4524_0_404_1A ND0032_0_502_1A
XLOC_017194	TCONS_00030064					M0011392
XLOC_047371	TCONS_00083920		T04931T
XLOC_012293	TCONS_00022264						RMD_03Z11ON29-2 RMD_03Z11ON50-2
XLOC_017593	TCONS_00030674	DAG2F05-AGAH06 DAL3G08-AMLH02 SAN8D11-AMLH02 SAH2H05-AGAH06
XLOC_057324	TCONS_00100805						03Z11AH95
XLOC_057324	TCONS_00100807						03Z11AH95
XLOC_026722	TCONS_00047186					M0033695
XLOC_059648	TCONS_00104765	REAO3C01-AVWH01
XLOC_044302	TCONS_00078838		ND6066_0_401_1A
XLOC_027536	TCONS_00048757					M0029556
XLOC_028845	TCONS_00051506	REAM7G01-AUID01
XLOC_059332	TCONS_00104237	SAJ1H12-AHVH10 SAJ1G12-AHVG10
XLOC_007072	TCONS_00013466	TEBH7F05-ALUH02
XLOC_019235	TCONS_00033487	MUL3B06-AJZG04 SER7B10-AJZG04 SER4G04-AJZG04
XLOC_003114	TCONS_00005897			RGdSpm843C_3.1
XLOC_061131	TCONS_00107027					M0025227 M0025329
XLOC_009151	TCONS_00016796					M0026206
XLOC_006222	TCONS_00011666	MUL7D06-AKFG04 MUL7F06-AKFA05
XLOC_055348	TCONS_00097617	REAL8G06-ASQA05	ND2032_0_102_1A
XLOC_004092	TCONS_00007904	SAV2G12-ARSF05				M0027883
XLOC_014226	TCONS_00025376	DAC7D03-ACND03
XLOC_038526	TCONS_00068572			RDs793_5.2
XLOC_015750	TCONS_00027823	SAL2G04-AKBB01
XLOC_047789	TCONS_00084746							PFG_2A-20325.L
XLOC_045928	TCONS_00081670						RMD_04Z11QT07
XLOC_030301	TCONS_00054125							PFG_2A-10187.L
XLOC_030298	TCONS_00054115		NF5007_0_502_1A T22218T
*See Table S4 for the detailed information of each mutant database.

## Sheet: Within the 1kb upstream region
lincRNA	cirad*	affj	ucd	ship	trim	rmd	pfg_fsts	gsnu	ostid
XLOC_009232	AACA10 AACH09
XLOC_050643	AAJE02
XLOC_042349	AAKB11 AFCB07
XLOC_039054	AAMA01
XLOC_058646	AAXE09
XLOC_004855	AAXF07
XLOC_028428	ACCF06
XLOC_047317	ACKE08
XLOC_013966	ACPA09
XLOC_049437	ACPC04 AUZA12
XLOC_044432	ACQB04
XLOC_006361	ADAH09
XLOC_039639	ADFG11						PFG_K-04326.L
XLOC_003086	ADGH01
XLOC_022739	ADRE10
XLOC_047668	ADSF07
XLOC_046216	ADWH04
XLOC_004779	ADYG10
XLOC_033071	AEBD05
XLOC_001571	AEHG08
XLOC_036241	AEKC03
XLOC_042425	AEMA07
XLOC_036290	AETA10
XLOC_011327	AETB12 ASEA11 AVKF05	NF7806_0_703_1A NF3736_0_102_1A T05420T NF3740_0_102_1A T21113T ND5018_0_702_1A T03457T NE0021_0_702_1A T28804T T00892T
XLOC_023556	AEVC07
XLOC_012672	AEZG12
XLOC_024647	AFBH11
XLOC_032267	AFCD05
XLOC_059828	AFDE08 AFMF09
XLOC_002083	AFED10
XLOC_053047	AFRF12
XLOC_041454	AFVB09
XLOC_030385	AFWB09				M0011059
XLOC_052141	AGFH11
XLOC_044531	AGIH10
XLOC_033118	AGJA11
XLOC_000101	AHFH03
XLOC_011795	AHFH08
XLOC_028424	AHNA08
XLOC_038727	AIGE02 ATFE07 ATFF07
XLOC_028500	AIVG04 ASSF05
XLOC_010165	AIYA02
XLOC_009717	AIYA02
XLOC_019235	AJCE12
XLOC_015023	AJGE07
XLOC_033141	AJKC09				M0017501
XLOC_044363	AJLG10
XLOC_044698	AJTC12
XLOC_005741	AJVF06				M0005866 M0005865 M0009223
XLOC_038701	AJWD11
XLOC_045530	AJXC01
XLOC_033719	AKBG01 AKIF01
XLOC_047258	AKDH10	ND6055_0_103_1A
XLOC_027460	AKFH08
XLOC_008313	AKGE10
XLOC_042271	AKHB08
XLOC_000463	AKJC01
XLOC_023208	AKUD02
XLOC_021585	ALBB04
XLOC_041602	ALBH05 AJOA10
XLOC_033365	ALHB10
XLOC_061914	AMAC06
XLOC_018980	AMAE09 AMAF09
XLOC_017163	AMBA04
XLOC_054854	AMCF06
XLOC_021886	AMFE09 AMFG09	NF6025_0_402_1A
XLOC_057024	AMLD09
XLOC_059856	AMNE09
XLOC_019997	AMVB02
XLOC_002124	ANBA12
XLOC_011977	ANBA12
XLOC_032389	ANEA01				M0052108
XLOC_001425	ANEE03
XLOC_003504	ANGE08
XLOC_007072	ANLF11 AQBF11
XLOC_050677	ANMF06 ANIG04
XLOC_048831	ANXE01
XLOC_026466	AODB12
XLOC_053545	AOEG12
XLOC_009228	AOFB02
XLOC_001766	AOJG04
XLOC_039963	AOPC01 AHUE09
XLOC_033345	AORF01
XLOC_005810	AOSC06 AOLA11
XLOC_036390	AOYD09
XLOC_008656	AOZA06
XLOC_054523	APDA05
XLOC_000487	APLC07
XLOC_008952	APQC07				M0059976
XLOC_033210	APTA08
XLOC_035304	APXG10
XLOC_063949	APYD02 AHFC03 AQZB09 AIXA01 AHFH01 ATFG04 ASQB10	T05455T NE5025_0_102_1A T11529T ND3021_0_101_1A
XLOC_030938	AQDG07
XLOC_017861	AQGF01
XLOC_058508	AQSC09
XLOC_015641	AQWE06 AQWC07
XLOC_042793	AQWF06
XLOC_011910	ARIC12								06ET3_348_A_002_147_006C02
XLOC_061007	ARKE08
XLOC_041392	ARNA12
XLOC_042351	AROB06
XLOC_007028	AROE03 ARWC08 APXB03	H0788_1_301_1A
XLOC_006333	ARVA05
XLOC_036646	ARYE12
XLOC_036953	ARYG11
XLOC_007725	ASAG02 AGLF10 AKVG06 AMRG04 AUWF10 ATRB12 AUMF03 ATOC12 ASAF02	NE6035_0_502_1A NC0361_0_501_1A NE9017_0_701_1A ND0055_0_701_1A
XLOC_031807	ASBC10				M0045455
XLOC_028431	ASCE04
XLOC_005848	ASFB06
XLOC_000582	ASHG03
XLOC_029993	ASMB05 AUEC10
XLOC_021887	ATBE02
XLOC_050787	ATLC05
XLOC_000352	ATND10 ATNB10
XLOC_031274	ATNE01
XLOC_006056	ATVC11
XLOC_051053	AUAC10
XLOC_025866	AUAC12
XLOC_044645	AUIH07
XLOC_009442	AUKE03
XLOC_014033	AUXH08
XLOC_014226	AVCH07
XLOC_021483	AVDG09 AVDD09 AVDE10 ADFF08		RGT6265_5.1 RGT6265C_5.1 RGT6265A_5.1
XLOC_002437	AVEC07
XLOC_031230	AVHC02
XLOC_055631	AVOA03
XLOC_004026	AVOH09 AVND09
XLOC_031646	AVSF10
XLOC_053571	AVVA04
XLOC_005464	AVYD03
XLOC_017994	AWBG11 AWBA12					RMD_03Z11DQ31-2
XLOC_008572			RGT4451_5.1 RGT4465_5.1
XLOC_040240							PFG_3A-12204.L
XLOC_061293		NC2676_0_705_1A NF8036_0_702_1A T09382T
XLOC_004031						RMD_03Z11DC33
XLOC_062316					M0038876
XLOC_038053						RMD_04Z11GK15
XLOC_014832					M0027794
XLOC_019409							PFG_K-01893.L
XLOC_023587					M0014528
XLOC_031878							PFG_3A-52555.L
XLOC_006694					M0023657
XLOC_044591		T00470T			M0027938
XLOC_018578					M0006928
XLOC_010636							PFG_1A-19642.L
XLOC_007859		NC2545_0_107_1A
XLOC_006054			RGT2057_5.1 RDs25_5.1 RDs25_3.1 RDs48_3.1 RDs17_3.1
XLOC_030889					M0040015 M0039994 M0040014 M0001408 M0040041 M0039970 M0051947 M0009137
XLOC_044302		ND1026_0_404_1A
XLOC_000909					M0017432
XLOC_017593					M0050396
XLOC_011802					M0010953
XLOC_011706			RGT5235A_5.1
XLOC_012293					M0058854
XLOC_022949						RMD_03Z11CE54-3
XLOC_046414					M0022940
XLOC_029805					M0046166
XLOC_047254					M0003085
XLOC_059622			RGdSpm862B_3.1		M0024135 M0024453
XLOC_048990			RGdSpm399A_3.1 RGdSpm399B_3.1
XLOC_026016					M0057303 M0057302
XLOC_040330						RMD_04Z11QS16
XLOC_052708					M0066614		PFG_2D-11009.L
XLOC_007821					M0060342
XLOC_012519					M0052706
XLOC_039005					M0028028 M0028029
XLOC_044561					M0018803
XLOC_014974					M0021265
XLOC_046235					M0026979
XLOC_039956		ND9066_0_102_1A
XLOC_015750					M0024225
XLOC_006758							PFG_1B-20639.L
XLOC_002388					M0065979
XLOC_032995					M0029825
XLOC_031355						RMD_03Z11KE32-2 RMD_03Z11KD61-3
XLOC_018155					M0033441
XLOC_050971			RDs115_5.1
XLOC_060086		T19535T NF2032_0_701_1A
XLOC_027106					M0028311
XLOC_006065		H0317_1_101_1A
XLOC_045769		ND8007_0_403_1A
XLOC_020890		ND6066_0_701_1A
XLOC_058665					M0030909
XLOC_019446					M0011156
XLOC_006222					M0051375
XLOC_002005					M0048109
XLOC_020967						RMD_03Z11BV03
XLOC_042882							PFG_2A-30220.L
XLOC_034820					M0006790
XLOC_056094					M0051742
XLOC_003983					M0005877
XLOC_031180					M0036009
XLOC_035945			RDs1107_5.2
XLOC_006810					M0020322
XLOC_037371			RGT4665_5.1
XLOC_041248								GSNU_Ds215 GSNU_Ds176
XLOC_000805			RDs1137_5.1
XLOC_027912								GSNU_Ds410 GSNU_Ds409
XLOC_057222		H0533_2_103_1A
XLOC_042182					M0032990
XLOC_030898					M0014135
XLOC_038990					M0029781
XLOC_013781					M0038727
XLOC_061854		T11992T
XLOC_024980								GSNU_Ds1055
XLOC_002364					M0019382
XLOC_053343					M0006400
XLOC_057067					M0063736
XLOC_037529					M0029359
XLOC_048314							PFG_K-00765.R
XLOC_023497								GSNU_Ds52
XLOC_001095					M0036159
XLOC_061819		NF6832_0_501_1A
XLOC_022980					M0063402
XLOC_016587					M0012720 M0030872		PFG_2D-00580.L
XLOC_058171					M0021403
XLOC_056226			RDs738_5.2 RDs738_5.1 RDs961_5.1
XLOC_055739		T12230T
XLOC_002302					M0034432
XLOC_054714					M0033849
XLOC_023498							PFG_3A-52206.L
XLOC_054653							PFG_K-05234.L
XLOC_047300					M0047485
XLOC_063658					M0029327
XLOC_054513				SHIP_NE2186.2 SHIP_NE2186.1
XLOC_011310			RGT3617_5.1
*See Table S4 for the detailed information of each mutant database.
