# Supplementary material for: Genome-wide screening and functional analysis identify a large number of long noncoding RNAs involved in the sexual reproduction of rice
Source: Genome Biol. 2014 Dec 3;15(12):512. doi: 10.1186/s13059-014-0512-1 (PMC4253996; doi:10.1186/s13059-014-0512-1)
Supplement: Additional file 8: Table S6. — lncRNA mutants with apparent phenotypes. [file 13059_2014_512_MOESM8_ESM.xlsx]

## Sheet: Inner
lincRNA	Transcript ID	Mutant ID	Expression pattern	Phenotype
XLOC_012933	TCONS_00023157	NE3526_0_402_1A	High in both reproductive and vegetative organs	The mutants whose the second leaf was browned were segregated in self, progenies (4/18) Spl/Lesion mimic (for about 1 month seedling)
XLOC_063949	TCONS_00112018	NE8534_0_101_1A	High in reproductive organs	Superdwarf mutants with narrow leaf were segregated in self, progenies (3/19) (for about 1 month seedling), Extremely dwarf, Narrow leaf,Germination rate(28/30),Abnormal shoot(1/28),Lethal(5/28),Narrow leaf, Dwarf, Low tillering(1/18)
XLOC_007028	TCONS_00013342	NE7031_0_502_1A	High in reproductive organs	Superdwarf mutants trucated internodes with brade leaves were segregated in self, progenies (5/18) (for about 1 month seedling), Very Dwarf
XLOC_029993	TCONS_00053478	T07290T	High in reproductive organs	Sterile, Perfect sterile( 6/ 20), Sterile,Half sterile( 4/ 20), Low Fertile,not flowered( 6/ 20), small anther( 6/ 20), Abnormal hull, Abnormal floral organ,chlorina leaf( 6/ 20)
XLOC_046113	TCONS_00081994	NE8511_0_701_1A	High in reproductive organs	Sterile, Dwarf, Tilleringless
XLOC_046113	TCONS_00081993	NE8511_0_701_1A	High in reproductive organs	Sterile, Dwarf, Tilleringless
XLOC_062316	TCONS_00109285	NF9025_0_103_1A	High in reproductive organs	Sterile (Fertility: 0%)
XLOC_031038	TCONS_00055785	NF2795_0_501_1A,T20680T	High in both reproductive and vegetative organs	Sterile (Fertility: 0%)
XLOC_031038	TCONS_00055784	NF2795_0_501_1A,T20680T	High in both reproductive and vegetative organs	Sterile (Fertility: 0%)
XLOC_011327	TCONS_00020435	T20247T,NF3745_0_701_1A,ND4046_0_704_1A,T16530T	High in vegetative organs	Spl/Lesion mimic, Spl/Lesion mimic
XLOC_061293	TCONS_00107314	ND2031_0_402_1A,ND2031_0_403_1A,NE4524_0_405_1A,NC0205_0_403_1A,NC0205_0_401_1A,NE4524_0_404_1A,ND0032_0_502_1A	High in both reproductive and vegetative organs	late heading( 2/ 20), Late heading, Glabrous leaf( 9/ 20)
XLOC_044302	TCONS_00078838	ND6066_0_401_1A	High in reproductive organs	Semi Dwarf
XLOC_035965	TCONS_00064386	ND1011_0_505_1A	High in reproductive organs	Low tillerring( 5/ 16), Fine leaf( 5/ 16), Drooping leaf( 5/ 16), Drooping leaf, Low tillering, Narrow leafAlbino, Lethal, earliness( 1/ 16), Early heading, Very short clum( 1/ 16), Short internode( 1/ 16), Abnormal hull( 1/ 16), Extremely dwarf, Neck leaf, Others, Abnormal hull
XLOC_059954	TCONS_00105326	NE1003_0_104_1A	High in both reproductive and vegetative organs	Low tillering(5/18), Withering, Semi Dwarf, Germination rate(25/29), Spl/Lesion mimic, The mutants whose the second leaf was browned were segregated in self, progenies (3/19) (for about 1 month seedling), Deep green leaf, Semi Dwarf(6/18),
XLOC_030298	TCONS_00054119	NE1016_0_103_1A,T22218T,NF5007_0_502_1A	High in reproductive organs	Low Fertile(6/18), Low tillering, Germination rate(25/29), Dwarf mutants were segregated in self, progenies (2/18) (for about 1 month seedling), Dwarf
XLOC_030298	TCONS_00054116	NE1016_0_103_1A,NF5007_0_502_1A,T22218T	High in reproductive organs	Low Fertile(6/18), Low tillering, Germination rate(25/29), Dwarf mutants were segregated in self, progenies (2/18) (for about 1 month seedling), Dwarf
XLOC_055348	TCONS_00097618	ND2032_0_102_1A	High in reproductive organs	Half sterile( 1/ 20), Low Fertile, strong green leaf( 20/ 20)
XLOC_055348	TCONS_00097617	ND2032_0_102_1A	High in reproductive organs	Half sterile( 1/ 20), Low Fertile, strong green leaf( 20/ 20)
XLOC_031967	TCONS_00057600	NE0030_0_404_1A	High in Vegetative organs	Germination rate(30/30), Abnormal shoot(2/30)
XLOC_031967	TCONS_00057599	NE0030_0_404_1A	High in Vegetative organs	Germination rate(30/30), Abnormal shoot(2/30)
XLOC_004275	TCONS_00008307	T30796T	High in Reproductive organs	Fertility 25% , Low Fertile
XLOC_027940	TCONS_00049645	T27151T	High in Reproductive organs	Fertility 25% , Low Fertile
XLOC_047371	TCONS_00083920	T04931T	High in Reproductive organs	Dwarf,Superdwarf mutants were segregated in self, progenies (2/21) (for about 1 month seedling), Extremely dwarf,Germination rate(16/20),Sterile,Low Fertile
XLOC_055283	TCONS_00097439	T15460T	High in both reproductive and vegetative organs	Dwarf mutants were segregated in self, progenies (5/19) (for about 1 month seedling), Dwarf, Sterile
XLOC_053169	TCONS_00093912	ND9057_0_101_1A	High in both reproductive and vegetative organs	Dwarf
XLOC_034040	TCONS_00061206	ND7050_0_502_1A	High in both reproductive and vegetative organs	Dwarf
XLOC_035077	TCONS_00062704	NF0013_0_102_1A	High in Reproductive organs	Low tillering, Dwarf, Short panicle, Spl/Lesion mimic, Semi Dwarf

## Sheet: Upstream
lincRNA	Mutant Id	Type	phenotype
XLOC_057222	H0533_2_103_1A	High in vegetative organs	Vivipary
XLOC_063949	T05455T,NE5025_0_102_1A,T11529T,ND3021_0_101_1A	High in reproductive organs	Sterile,Albino, Dwarf
XLOC_061293	NC2676_0_705_1A,NF8036_0_702_1A,T09382T	High in both reproductive and vegetative organs	Sterile, Dwarf, Semi Dwarf, embryo-less, Others(4/19),
XLOC_045769	ND8007_0_403_1A	High in both reproductive and vegetative organs	Sterile, Dwarf
XLOC_061819	NF6832_0_501_1A	High in reproductive organs	Sterile (Fertility: 25%)
XLOC_011327	NF7806_0_703_1A,NF3736_0_102_1A,T05420T,NF3740_0_102_1A,T21113T,ND5018_0_702_1A,T03457T,NE0021_0_702_1A,T28804T,T00892T	High in vegetative organs	Sterile (Fertility: 10%), Dense panicle, Small grain, Short panicle, Dwarf,Lazy
XLOC_021886	NF6025_0_402_1A	High in reproductive organs	Small grain, Slender grain, Dwarf, Narrow leaf
XLOC_020890	ND6066_0_701_1A	High in both reproductive and vegetative organs	Semi Dwarf
XLOC_044302	ND1026_0_404_1A	High in reproductive organs	Partial sterile( 8/ 19), Semi-earliness( 4/ 19), Early heading, Short clum( 1/ 19)
XLOC_007859	NC2545_0_107_1A	High in both reproductive and vegetative organs	Low tillering(2/14), Semi Dwarf, Low tillering(2/14)
XLOC_044591	T00470T	High in both reproductive and vegetative organs	Low Fertile, Dwarf, Yellow
XLOC_007028	H0788_1_301_1A	High in reproductive organs	Early heading
XLOC_055739	T12230T	High in both reproductive and vegetative organs	Dwarf mutants were segregated in self-progenies (1/20) (for about 1 month seedling), Dwarf, Germination rate(29/29)
XLOC_007725	NE6035_0_502_1A,NC0361_0_501_1A,NE9017_0_701_1A,ND0055_0_701_1A	High in reproductive organs	Dwarf Chlorina, Dwarf, Yellow
