# Supplementary material for: Genome-wide screening and functional analysis identify a large number of long noncoding RNAs involved in the sexual reproduction of rice
Source: Genome Biol. 2014 Dec 3;15(12):512. doi: 10.1186/s13059-014-0512-1 (PMC4253996; doi:10.1186/s13059-014-0512-1)
Supplement: Additional file 9: Table S7. — lncRNAs with miRNA decoy sites. [file 13059_2014_512_MOESM9_ESM.xlsx]

## Sheet: Table S7
lincRNA	miRNAs
XLOC_038327	osa-miR171d-3p	osa-miR171c-3p	osa-miR171b	osa-miR171e-3p	osa-miR171f-3p
XLOC_038677	osa-miR156k
XLOC_062969	osa-miR1435
XLOC_061457	osa-miR156b-3p
XLOC_030298	osa-miR528-5p
XLOC_051185	osa-miR1435
XLOC_005835	osa-miR166k-5p	osa-miR1435
XLOC_007028	osa-miR164d
XLOC_050158	osa-miR166l-5p
XLOC_025107	osa-miR2118c	osa-miR2118q
XLOC_055846	osa-miR171d-3p	osa-miR171c-3p	osa-miR171b	osa-miR171e-3p	osa-miR171f-3p
XLOC_009228	osa-miR159a.2
XLOC_049308	osa-miR169r-5p
XLOC_058088	osa-miR166c-5p	osa-miR166a-5p	osa-miR166e-5p
XLOC_031772	osa-miR444b.1	osa-miR444c.1
XLOC_008313	osa-miR171h
XLOC_055866	osa-miR156l-3p	osa-miR156h-3p	osa-miR156f-3p
XLOC_038990	osa-miR168a-5p
XLOC_053743	osa-miR408-3p
XLOC_017512	osa-miR529a
XLOC_002180	osa-miR528-5p
XLOC_007072	osa-miR164b	osa-miR164a	osa-miR164f
XLOC_057032	osa-miR395j	osa-miR395d	osa-miR395i	osa-miR395b	osa-miR395c	osa-miR395t	osa-miR395v	osa-miR395p	osa-miR395y	osa-miR395r	osa-miR395n	osa-miR395g	osa-miR395k	osa-miR395q	osa-miR395h	osa-miR395s	osa-miR395m	osa-miR395e	osa-miR395l
XLOC_022332	osa-miR399k
XLOC_028659	osa-miR408-3p
XLOC_021483	osa-miR166i-5p
XLOC_049223	osa-miR156h-5p	osa-miR156g-5p	osa-miR156f-5p	osa-miR156a	osa-miR156c-5p	osa-miR156d	osa-miR156i	osa-miR156j-5p	osa-miR156e	osa-miR156b-5p
XLOC_010132	osa-miR168a-5p
XLOC_031563	osa-miR529a
XLOC_031038	osa-miR164e
XLOC_022908	osa-miR529a
XLOC_005464	osa-miR528-5p
XLOC_005247	osa-miR160f-3p
XLOC_057427	osa-miR164b	osa-miR164a	osa-miR164f
XLOC_026103	osa-miR395o
XLOC_059506	osa-miR1435
XLOC_025454	osa-miR166l-5p
XLOC_019858	osa-miR1435
XLOC_049024	osa-miR169r-5p
XLOC_038526	osa-miR166c-3p	osa-miR166g-3p	osa-miR166a-3p	osa-miR166l-3p	osa-miR166i-3p	osa-miR166m	osa-miR166b-3p	osa-miR166d-3p	osa-miR166f	osa-miR166k-3p	osa-miR166h-3p	osa-miR166e-3p	osa-miR166j-3p
XLOC_037329	osa-miR319a-3p
XLOC_015481	osa-miR166k-5p
XLOC_016842	osa-miR1435
XLOC_024537	osa-miR156h-5p	osa-miR156g-5p	osa-miR156k	osa-miR156f-5p	osa-miR156a	osa-miR156c-5p	osa-miR156i	osa-miR156d	osa-miR156j-5p	osa-miR156e	osa-miR156l-5p	osa-miR156b-5p
XLOC_038879	osa-miR827
XLOC_048799	osa-miR408-5p
XLOC_031355	osa-miR408-3p
XLOC_056041	osa-miR529b
XLOC_040137	osa-miR1435
XLOC_021753	osa-miR397b
XLOC_049723	osa-miR168a-5p
XLOC_040881	osa-miR166c-5p	osa-miR166a-5p	osa-miR166e-5p
XLOC_024724	osa-miR159d
XLOC_025866	osa-miR528-5p
XLOC_061504	osa-miR1435
XLOC_016647	osa-miR395c
XLOC_011874	osa-miR444a-3p.1	osa-miR444d.1
XLOC_063639	osa-miR160e-5p	osa-miR160d-5p	osa-miR160b-5p	osa-miR160a-5p	osa-miR160f-5p	osa-miR160c-5p
XLOC_043053	osa-miR156h-5p	osa-miR156g-5p	osa-miR156f-5p	osa-miR156a	osa-miR156c-5p	osa-miR156d	osa-miR156i	osa-miR156j-5p	osa-miR156e	osa-miR156b-5p
XLOC_007899	osa-miR1435
XLOC_003882	osa-miR529a
XLOC_014915	osa-miR167d-3p
XLOC_012605	osa-miR319a-5p
XLOC_031432	osa-miR529a
XLOC_006054	osa-miR166k-3p	osa-miR166l-3p
